# Supplementary material for: Fatal cytokine release syndrome by an aberrant FLIP/STAT3 axis
Source: Cell Death Differ. 2021 Sep 13;29(2):420–38. doi: 10.1038/s41418-021-00866-0 (PMC8435761; doi:10.1038/s41418-021-00866-0)
Supplement: Supplementary file 2 — Dataset 1 [file 41418_2021_866_MOESM2_ESM.xls]

## Sheet: Fig3B
pathway	pval	padj	log2err	ES	NES	size	leadingEdge
HALLMARK_INFLAMMATORY_RESPONSE	5.2152e-09	8.51817e-08	0.761461	0.586962	2.34666	106	IFITM1,IL1B,CCRL2,CD14,IL1A,PLAUR,CLEC5A,NFKBIA,CSF1,FPR1,PROK2,C5AR1,ICAM1,PTAFR,MXD1,CDKN1A,NLRP3,OSM,CSF3R,TLR2,BTG2,SRI,INHBA,EBI3,RHOG,CCL2,CXCL10,FFAR2,MMP14,ABCA1,SGMS2,OLR1,F3,IL18RAP,SLC31A2,PDE4B,IL10RA,MEFV,TNFAIP6,LCP2,HIF1A,MSR1,ADORA2B,IRAK2,GCH1
HALLMARK_TNFA_SIGNALING_VIA_NFKB	1.12569e-10	5.51586e-09	0.839089	0.542157	2.2982	153	IL1B,CCRL2,G0S2,CXCL3,IL1A,IER3,SOD2,PLAUR,NFKBIA,GADD45A,MCL1,CSF1,ICAM1,MXD1,CEBPB,CDKN1A,TNF,NINJ1,CXCL2,PTGS2,EHD1,LITAF,TLR2,NFE2L2,ETS2,EGR3,BTG2,GADD45B,EGR1,SOCS3,INHBA,PHLDA1,JUNB,TNFAIP2,FOSL1,MAFF,PNRC1,CEBPD,SLC2A3,TGIF1,IER2,CCL2,CXCL10,TNFAIP8,CD80,CCNL1,MAP3K8,ABCA1,OLR1,F3,PDE4B,DUSP1,ATF3,PLEK,SAT1,TNFAIP6
HALLMARK_IL6_JAK_STAT3_SIGNALING	2.82618e-07	3.46208e-06	0.674963	0.638723	2.29541	59	IL1B,CD14,CXCL3,CSF1,TNF,CCR1,CSF3R,TLR2,IL1R2,SOCS3,EBI3,PTPN1,CD9,CRLF2,IL13RA1,CXCL10,FAS,CSF2RA,MAP3K8,MYD88,TNFRSF1A,IL10RB
HALLMARK_COAGULATION	2.71654e-05	0.000166388	0.57561	0.611043	2.12228	50	ANXA1,F10,THBS1,CTSV,MMP9,MMP8,CD9,MAFF,GNB2,C3,FN1,GNG12,MMP14,GSN,GDA,OLR1,F3,ISCU,PLEK,SH2B2,CTSK,RAC1,FURIN,CTSB,DUSP6
HALLMARK_HYPOXIA	1.48845e-06	1.41828e-05	0.643552	0.524884	2.09824	107	IER3,PRDX5,PLAUR,GAPDH,GLRX,ALDOA,ENO1,CDKN1A,TGFBI,LDHA,SLC2A1,MIF,TPD52,PGK1,PLIN2,TPI1,TES,MAFF,PNRC1,RBPJ,SLC2A3,ANXA2,FAM162A,GPI,F3,TGM2,DUSP1,ATF3,ADORA2B,NOCT,HK2,PIM1,CCNG2,DDIT4,BTG1,CASP6,BHLHE40
HALLMARK_GLYCOLYSIS	2.23316e-06	1.56321e-05	0.627257	0.524293	2.08968	96	IER3,GLRX,ALDOA,PGAM1,ENO1,NT5E,PKM,TGFBI,PYGL,LDHA,TXN,SLC16A3,MIF,EGLN3,PGK1,TPI1,QSOX1,MDH2,IL13RA1,FAM162A
HALLMARK_APOPTOSIS	1.73667e-06	1.41828e-05	0.643552	0.523693	2.08699	105	IL1B,CD14,IL1A,IER3,TSPO,SOD2,ANXA1,GADD45A,MCL1,CDKN1A,TNF,IGFBP6,GSR,BCL2L1,EGR3,BTG2,GADD45B,CASP4,H1-0,LGALS3,IFITM3,FAS,APP,VDAC2,GSN,BCL10,TIMP2,ATF3,SAT1,PAK1,CFLAR,GCH1,BIRC3,GPX1,RNASEL,EBP,CASP6,DAP
HALLMARK_EPITHELIAL_MESENCHYMAL_TRANSITION	4.47641e-05	0.000243716	0.557332	0.582488	2.05459	54	SPP1,PLAUR,BASP1,GADD45A,THBS1,NT5E,TGFBI,GADD45B,INHBA,QSOX1,CAPG,FAS,FN1,MMP14,VIM,TGM2,SAT1
HALLMARK_REACTIVE_OXYGEN_SPECIES_PATHWAY	0.00328889	0.0134297	0.431708	0.530546	1.77787	43	SOD2,GLRX,TXN,ATOX1,GSR,PRDX6,CDKN2D,JUNB,FTL,MSRA,TXNRD1,FES,G6PD,MGST1
HALLMARK_COMPLEMENT	0.000149145	0.000730809	0.518848	0.436443	1.75893	112	S100A9,PLAUR,F10,FCER1G,CTSV,CEBPB,LTF,ITGAM,PLA2G7,MMP8,ATOX1,EHD1,GNGT2,CASP4,RHOG,JAK2,PFN1,LGALS3,GNAI2,MAFF,GNB2,C3,CALM3,MSRB1,FN1,MMP14,OLR1,F3,TIMP2,CTSC,PLEK,LCP2,CALM1,PIM1,PLSCR1
HALLMARK_APICAL_JUNCTION	0.00786705	0.0278216	0.38073	0.415854	1.58312	78	ICAM1,VASP,RAC2,TGFBI,MMP9,MAPK13,SKAP2,ACTG1,PFN1,GNAI2,MYL12B,ACTN1,ACTB,ZYX
HALLMARK_MTORC1_SIGNALING	0.00211569	0.00942446	0.431708	0.37009	1.56391	149	GAPDH,GLRX,ALDOA,ENO1,SLC7A11,CDKN1A,LDHA,SLC2A1,SLC9A3R1,EGLN3,PGK1,SKAP2,GSR,TPI1,BTG2,TES,CD9,SLC2A3,NFKBIB,CORO1A,M6PR,GPI,ACTR3,TXNRD1,CTSC,PSMB5,G6PD,IFRD1,HK2,CFP,TUBA4A,XBP1,DDIT4,ITGB2

## Sheet: Fig3C
p_val	avg_logFC	pct.1	pct.2	p_val_adj	gene
0	2.14301	0.627	0.089	0	Stfa2
0	2.11325	0.531	0.07	0	Stfa3
0	2.06236	0.699	0.099	0	BC100530
0	1.92611	0.573	0.166	0	Ifitm1
0	1.89673	0.779	0.148	0	Gm5483
0	1.8234	0.692	0.146	0	Stfa2l1
0	1.79673	0.661	0.095	0	Stfa1
0	1.75011	0.71	0.264	0	Wfdc17
0	1.68377	0.585	0.077	0	2010005H15Rik
0	1.49957	0.677	0.159	0	Asprv1
0	1.49552	0.84	0.351	0	Il1b
0	1.45133	0.673	0.26	0	Wfdc21
0	1.44652	0.507	0.208	0	Clec4n
0	1.41616	0.757	0.398	0	Ccrl2
0	1.3738	0.547	0.079	0	Gm5416
0	1.36252	0.432	0.131	0	Lcn2
2.83895e-286	1.35942	0.243	0.052	5.04567e-282	Saa3
0	1.31569	0.866	0.452	0	Cd14
0	1.26068	0.491	0.211	0	Retnlg
0	1.24882	0.94	0.423	0	S100a8
0	1.24175	0.946	0.422	0	S100a9
0	1.23723	0.52	0.108	0	Lrg1
0	1.22936	0.552	0.202	0	G0s2
0	1.22443	0.327	0.076	0	Cxcl3
0	1.22215	0.917	0.52	0	Cxcl2
4.97071e-121	1.13137	0.285	0.146	8.83444e-117	Spp1
3.51033e-299	1.11801	0.202	0.027	6.23891e-295	Ngp
0	1.1043	0.393	0.144	0	Il1a
0	1.10375	0.697	0.264	0	Ier3
0	1.04539	0.739	0.313	0	Hp
0	1.03348	0.544	0.247	0	Bcl2a1a
0	1.0327	0.583	0.302	0	Hilpda
0	1.02911	0.936	0.675	0	Prdx5
0	1.02266	0.811	0.391	0	Trem1
0	1.02258	0.825	0.359	0	Clec4e
0	0.988636	0.509	0.115	0	Chil1
0	0.973241	0.75	0.467	0	Bcl2a1b
0	0.963292	0.544	0.129	0	AA467197
0	0.945872	0.852	0.425	0	Ncf4
0	0.941415	0.332	0.031	0	BC117090
0	0.908534	0.836	0.451	0	Ifitm2
0	0.898136	0.42	0.108	0	F630028O10Rik
0	0.895602	0.694	0.392	0	Ccl3
3.17368e-170	0.894459	0.34	0.171	5.64059e-166	Ifitm6
0	0.879078	0.369	0.047	0	Upp1
0	0.865058	0.857	0.631	0	Tspo
0	0.860141	1	0.998	0	Fth1
0	0.856848	0.7	0.445	0	Sod2
3.12528e-206	0.848244	0.171	0.034	5.55456e-202	Olfm4
0	0.841933	0.706	0.403	0	Pglyrp1
0	0.841245	0.877	0.618	0	Plaur
0	0.824295	0.691	0.427	0	Anxa1
0	0.821685	0.316	0.046	0	Ceacam10
0	0.816343	0.96	0.855	0	Gapdh
0	0.803683	0.599	0.249	0	Basp1
0	0.798969	0.717	0.38	0	Glrx
0	0.7989	0.877	0.669	0	2810474O19Rik
0	0.79312	0.568	0.151	0	Clec5a
0	0.782018	0.689	0.336	0	Hcar2
0	0.771172	0.666	0.314	0	Il1rn
0	0.769956	0.976	0.872	0	Nfkbia
0	0.765411	0.856	0.548	0	Slfn2
0	0.760027	0.726	0.388	0	Gadd45a
0	0.754736	0.988	0.931	0	Mcl1
2.47635e-287	0.749341	0.426	0.177	4.40122e-283	Csf1
3.09918e-195	0.740645	0.654	0.476	5.50818e-191	Hist1h1c
0	0.73772	0.438	0.163	0	Fpr1
0	0.734282	0.696	0.401	0	Fbxl5
0	0.7258	0.46	0.208	0	F10
0	0.717161	0.259	0.034	0	Prok2
0	0.701372	0.864	0.497	0	Lmnb1
0	0.696984	0.706	0.31	0	Cd300lf
0	0.691816	0.779	0.39	0	C5ar1
0	0.691147	0.694	0.327	0	Fcgr3
0	0.684764	0.876	0.631	0	Aldoa
0	0.683711	0.274	0.046	0	Cd177
0	0.681368	0.617	0.26	0	Rab20
0	0.678614	0.69	0.245	0	Acod1
1.54836e-285	0.668622	0.532	0.294	2.75189e-281	Icam1
0	0.665324	0.862	0.517	0	Alox5ap
0	0.664466	0.743	0.471	0	Pgam1
1.66384e-251	0.663341	0.516	0.303	2.95715e-247	Bcl2a1d
0	0.658636	0.863	0.527	0	Grina
0	0.656492	0.986	0.944	0	Srgn
0	0.653464	0.387	0.105	0	Il1f9
0	0.652191	0.621	0.277	0	Thbs1
0	0.643443	0.803	0.54	0	Eno1
0	0.630303	0.741	0.422	0	N4bp1
0	0.625824	0.9	0.708	0	Vasp
0	0.624692	0.917	0.64	0	Tyrobp
0	0.619545	0.935	0.745	0	Ostf1
0	0.618912	0.902	0.58	0	Fcer1g
0	0.617601	0.671	0.235	0	Lpcat2
0	0.61282	0.657	0.38	0	Ctsl
0	0.608018	0.97	0.904	0	Cd52
0	0.593051	0.953	0.778	0	S100a11
0	0.592004	0.737	0.309	0	Ptafr
0	0.586455	0.383	0.144	0	Nt5e
0	0.583713	0.811	0.365	0	Slc7a11
0	0.580929	0.788	0.478	0	Mxd1
0	0.578871	0.997	0.988	0	Ubb
0	0.578366	0.947	0.763	0	Cebpb
0	0.576271	0.955	0.843	0	Rac2
0	0.575162	0.286	0.059	0	Mrgpra2b
3.36316e-267	0.574964	0.508	0.254	5.97735e-263	Cd63
3.70763e-137	0.57196	0.108	0.018	6.58958e-133	Ltf
0	0.571129	0.84	0.598	0	S100a6
0	0.569988	0.916	0.745	0	Pkm
8.2513e-152	0.567296	0.559	0.376	1.4665e-147	Cdkn1a
0	0.566186	0.682	0.297	0	Cd33
0	0.56587	0.869	0.582	0	Nfkbiz
9.87677e-308	0.564362	0.665	0.382	1.7554e-303	Tgfbi
0	0.564333	0.55	0.215	0	Mmp9
2.43317e-284	0.562927	0.578	0.317	4.32448e-280	Tnf
0	0.561541	0.552	0.165	0	Arg2
0	0.560618	0.794	0.527	0	Cd24a
2.56645e-268	0.552676	0.631	0.445	4.56135e-264	Esd
0	0.549729	0.781	0.416	0	Nlrp3
0	0.549033	0.967	0.883	0	Sem1
7.45707e-267	0.548353	0.47	0.219	1.32534e-262	Osm
0	0.547851	0.436	0.17	0	Gm14005
0	0.544479	0.684	0.41	0	Cyp4f18
0	0.54418	0.641	0.278	0	Igsf6
0	0.542631	0.605	0.214	0	Trem3
0	0.542602	0.692	0.354	0	Pygl
0	0.542198	0.975	0.871	0	Cyba
0	0.537885	0.802	0.598	0	Ldha
0	0.532998	0.538	0.233	0	Slc2a1
0	0.531986	0.38	0.07	0	Mapk13
0	0.530005	0.282	0.039	0	Gpr84
0	0.521911	0.94	0.755	0	Txn1
0	0.520785	0.733	0.42	0	Ninj1
7.34739e-183	0.520081	0.462	0.296	1.30585e-178	Hexb
2.71356e-157	0.513262	0.299	0.14	4.82281e-153	Hist1h4i
9.54719e-292	0.509272	0.638	0.367	1.69682e-287	Cd300c2
0	0.508533	0.686	0.341	0	Pilra
0	0.507808	0.305	0.042	0	Tarm1
1.32309e-270	0.504376	0.593	0.344	2.35154e-266	Dusp16
0	0.503522	0.695	0.409	0	Ncf1
2.49645e-115	0.499804	0.456	0.282	4.43694e-111	Fabp5
0	0.496875	0.663	0.299	0	Slc16a3
5.96215e-142	0.491398	0.637	0.508	1.05965e-137	Mif
0	0.490495	0.801	0.383	0	Ccr1
0	0.488779	0.695	0.317	0	Itgam
1.9032e-40	0.48686	0.146	0.085	3.38256e-36	Cxcl1
0	0.484809	0.622	0.299	0	Eif4ebp1
0	0.481735	0.878	0.63	0	Tpd52
6.27256e-238	0.47874	0.562	0.326	1.11482e-233	Hist1h2bc
0	0.475421	0.68	0.414	0	Slc9a3r1
3.6927e-250	0.475121	0.194	0.035	6.56304e-246	Egln3
0	0.471014	0.658	0.287	0	Pla2g7
0	0.470205	0.435	0.135	0	Cass4
0	0.465781	0.247	0.029	0	Igfbp6
0	0.462425	0.775	0.553	0	1110008F13Rik
0	0.460907	0.404	0.125	0	Ltb4r1
0	0.460542	0.937	0.773	0	Clic1
9.33324e-251	0.459591	0.646	0.458	1.6588e-246	Pgk1
1.81012e-135	0.459348	0.294	0.144	3.21713e-131	Mmp8
1.03021e-267	0.459173	0.827	0.652	1.83099e-263	Atox1
0	0.457659	0.738	0.416	0	Skap2
0	0.452902	0.832	0.533	0	Gsr
0	0.452073	0.972	0.869	0	Arpc1b
0	0.451106	0.485	0.185	0	Flot1
5.87905e-300	0.451105	0.719	0.453	1.04488e-295	Lyst
0	0.449841	0.568	0.249	0	Bst1
0	0.449264	0.928	0.768	0	Cotl1
0	0.447282	0.419	0.128	0	Cxcr2
2.15227e-199	0.44643	0.602	0.411	3.82523e-195	R3hdm4
0	0.445185	0.514	0.24	0	Fpr2
0	0.441413	0.557	0.242	0	Smox
0	0.441323	0.839	0.556	0	Spi1
0	0.438719	0.579	0.287	0	Cpd
4.38668e-284	0.437168	0.472	0.226	7.79645e-280	Alas1
9.91144e-288	0.43588	0.345	0.128	1.76156e-283	Bcl2l1
0	0.430573	0.795	0.422	0	Lst1
2.46786e-133	0.429411	0.777	0.617	4.38612e-129	Cdk2ap2
0	0.428309	0.646	0.367	0	Csf2rb
3.71858e-298	0.424049	0.804	0.562	6.60904e-294	Mapkapk2
1.76428e-09	0.421757	0.118	0.092	3.13565e-05	Gpnmb
0	0.41997	0.796	0.422	0	Plin2
3.73649e-232	0.417106	0.17	0.026	6.64086e-228	Ly6g
8.99111e-279	0.416809	0.859	0.655	1.59799e-274	Prdx6
0	0.416037	0.809	0.355	0	Clec4d
2.22229e-217	0.415633	0.354	0.143	3.94967e-213	Ptgs2
0	0.414951	0.4	0.118	0	AC110211.1
1.23512e-286	0.414621	0.555	0.266	2.19518e-282	Dmxl2
2.83388e-183	0.414457	0.375	0.194	5.03665e-179	Ero1l
0	0.409707	0.973	0.894	0	Arpc3
4.61467e-292	0.409322	0.783	0.544	8.20166e-288	Ehd1
0	0.408695	0.914	0.76	0	Gmfg
0	0.407045	0.889	0.645	0	Litaf
4.06408e-307	0.406943	0.664	0.365	7.22308e-303	Mcemp1
1.09363e-155	0.405831	0.742	0.602	1.9437e-151	Cstb
0	0.404733	0.973	0.888	0	Gng5
2.0314e-243	0.404072	0.545	0.296	3.61041e-239	Spata13
0	0.398063	0.719	0.327	0	Csf3r
0	0.397986	0.968	0.862	0	Gabarap
9.31546e-278	0.39586	0.709	0.415	1.65564e-273	Tlr2
2.09689e-63	0.395859	0.276	0.173	3.7268e-59	Ltc4s
4.20756e-183	0.394507	0.505	0.328	7.4781e-179	Tpi1
4.93255e-304	0.392138	0.816	0.57	8.76662e-300	Samsn1
8.6323e-247	0.384809	0.659	0.4	1.53422e-242	Marcksl1
4.58171e-255	0.384217	0.77	0.535	8.14308e-251	Nfe2l2
1.2679e-285	0.382783	0.542	0.283	2.25345e-281	Sema4a
0	0.382369	0.737	0.43	0	Rab11fip1
0	0.381915	0.878	0.62	0	Ets2
3.38363e-297	0.379757	0.442	0.195	6.01372e-293	Pnkp
3.00187e-09	0.378182	0.122	0.098	5.33523e-05	Car4
0	0.376855	0.449	0.165	0	Pilrb2
1.18143e-298	0.374915	0.734	0.496	2.09976e-294	Chmp2a
0	0.373894	0.656	0.359	0	Rabgef1
1.38976e-133	0.373284	0.627	0.461	2.47003e-129	Zfp622
0	0.372513	0.885	0.686	0	Rab7
0	0.371634	0.876	0.674	0	Atp6v1g1
1.67858e-74	0.370227	0.508	0.391	2.98333e-70	Gngt2
0	0.370223	0.707	0.298	0	Il1r2
1.17724e-168	0.369489	0.304	0.143	2.09232e-164	Rab44
1.36929e-107	0.368225	0.212	0.101	2.43365e-103	Scimp
9.61737e-296	0.365205	0.525	0.248	1.7093e-291	Stx11
1.51573e-206	0.364155	0.524	0.307	2.69391e-202	Cdkn2d
6.68615e-289	0.362478	0.651	0.376	1.18833e-284	Nudt4
1.38495e-120	0.361257	0.282	0.144	2.46148e-116	Egr3
6.86729e-203	0.360685	0.663	0.478	1.22052e-198	Pdcd6
0	0.358003	0.734	0.42	0	Card19
1.44898e-263	0.356779	0.547	0.302	2.57526e-259	Glipr2
0	0.354193	0.948	0.836	0	Lcp1
9.11018e-233	0.354083	0.367	0.149	1.61915e-228	Slfn1
9.41911e-101	0.353317	0.919	0.83	1.67406e-96	Btg2
1.02621e-297	0.353116	0.366	0.129	1.82388e-293	Siglece
2.18783e-298	0.35274	0.99	0.969	3.88844e-294	Actg1
0	0.351972	0.984	0.932	0	Sh3bgrl3
2.18335e-69	0.350518	0.58	0.453	3.88046e-65	Cks2
3.12666e-167	0.349642	0.746	0.54	5.55702e-163	Gadd45b
1.14002e-209	0.348199	0.705	0.541	2.02615e-205	Sri
6.13613e-129	0.348184	0.604	0.424	1.09057e-124	Egr1
0	0.345274	0.436	0.17	0	Tctex1d2
1.00115e-190	0.345136	0.82	0.656	1.77934e-186	Ypel3
8.50443e-208	0.344044	0.991	0.976	1.51149e-203	Ubc
1.25954e-254	0.342988	0.634	0.394	2.23857e-250	Tmbim4
2.22627e-289	0.341957	0.726	0.454	3.95674e-285	Snx18
1.49891e-72	0.34105	0.212	0.121	2.66401e-68	Siglecf
0	0.339636	0.579	0.28	0	Lilrb4a
1.95833e-94	0.338408	0.621	0.47	3.48055e-90	Rgcc
0	0.337496	0.707	0.416	0	Snap23
1.59327e-186	0.336447	0.549	0.326	2.83171e-182	Socs3
7.31852e-231	0.336197	0.465	0.236	1.30072e-226	Casp4
7.34598e-180	0.336192	0.478	0.289	1.3056e-175	Gde1
0	0.335898	0.819	0.436	0	Lilr4b
1.08328e-139	0.335523	0.278	0.134	1.92531e-135	Id1
9.4386e-245	0.335066	0.688	0.483	1.67752e-240	Prelid1
8.11628e-157	0.334826	0.606	0.414	1.44251e-152	Tes
1.1429e-95	0.331856	0.115	0.034	2.03128e-91	Inhba
8.41365e-147	0.327769	0.412	0.246	1.49536e-142	Ccdc86
9.29969e-286	0.326774	0.631	0.346	1.65283e-281	Fgr
8.21377e-250	0.326303	0.654	0.402	1.45983e-245	Pgd
4.18298e-270	0.32628	0.399	0.162	7.43442e-266	Ebi3
1.55441e-23	0.32625	0.174	0.123	2.76265e-19	H1f0
1.11781e-223	0.325571	0.497	0.274	1.98669e-219	Arrb2
2.08731e-249	0.325428	0.774	0.558	3.70978e-245	Rhog
3.89051e-134	0.324997	0.542	0.361	6.91461e-130	Phlda1
1.03429e-102	0.322944	0.524	0.374	1.83825e-98	Jak2
3.28435e-269	0.319408	0.398	0.154	5.83727e-265	Rhov
7.10477e-76	0.318087	0.194	0.104	1.26273e-71	Trem2
1.19614e-198	0.315262	0.805	0.609	2.12589e-194	Selplg
1.17533e-59	0.312674	0.96	0.919	2.08892e-55	Junb
0	0.311381	0.984	0.943	0	Pfn1
3.77552e-306	0.311285	0.768	0.429	6.71022e-302	Tnfaip2
2.16427e-226	0.31062	0.505	0.276	3.84657e-222	Adprh
7.16085e-250	0.310187	0.805	0.598	1.2727e-245	Gpsm3
0	0.309222	0.638	0.312	0	Smim3
1.33027e-249	0.30906	0.32	0.108	2.36429e-245	Ddx3y
4.88489e-160	0.308323	0.711	0.515	8.68191e-156	Retreg1
3.42534e-97	0.308026	0.446	0.303	6.08786e-93	Pts
7.68046e-118	0.307548	0.476	0.329	1.36505e-113	Pnp
1.30386e-213	0.306727	0.306	0.12	2.31735e-209	Dgat2
1.41935e-239	0.305536	0.659	0.431	2.5226e-235	Ssu72
1.37014e-149	0.305049	0.703	0.518	2.43516e-145	1810037I17Rik
4.80039e-171	0.304254	0.444	0.247	8.53173e-167	Ralgds
9.9817e-106	0.302164	0.797	0.648	1.77405e-101	Skil
3.92032e-232	0.301232	0.24	0.068	6.96758e-228	Fosl1
1.24602e-135	0.301167	0.643	0.491	2.21455e-131	Tmem14c
8.5807e-152	0.299848	0.735	0.497	1.52505e-147	Lgals3
0	0.299149	0.975	0.912	0	Gnai2
1.28267e-141	0.298555	0.795	0.651	2.2797e-137	Ptpn1
3.76725e-91	0.298181	0.492	0.382	6.69553e-87	Pycard
4.98523e-251	0.298054	0.86	0.617	8.86025e-247	Cd9
4.43838e-194	0.29753	0.363	0.167	7.88833e-190	Cdc42ep2
8.94257e-233	0.294678	0.302	0.102	1.58936e-228	Gm20406
5.2524e-104	0.293852	0.997	0.993	9.33509e-100	H3f3b
1.76371e-241	0.293197	0.377	0.165	3.13464e-237	Ctnnbip1
1.36798e-77	0.29186	0.566	0.425	2.43132e-73	Maff
2.38818e-207	0.289186	0.827	0.62	4.24451e-203	Vamp8
6.31979e-198	0.289028	0.952	0.863	1.12322e-193	Map1lc3b
5.90069e-172	0.28866	0.59	0.386	1.04873e-167	Pofut2
1.34322e-166	0.284922	0.899	0.713	2.38731e-162	Cst3
1.16928e-193	0.284221	0.634	0.417	2.07816e-189	Crlf2
1.74998e-140	0.281135	0.391	0.229	3.11024e-136	Qsox1
3.10096e-121	0.280688	0.659	0.512	5.51133e-117	Mdh2
7.68349e-110	0.280173	0.763	0.633	1.36559e-105	Prr13
1.16494e-68	0.280014	0.227	0.138	2.07045e-64	Ms4a6d
7.76972e-92	0.278624	0.854	0.769	1.38091e-87	Eif5a
1.0573e-224	0.278048	0.905	0.745	1.87914e-220	Gnb2
1.52267e-238	0.278003	0.93	0.818	2.70623e-234	Arpc5
7.18434e-119	0.275819	0.959	0.899	1.27687e-114	Pnrc1
4.13111e-131	0.274374	0.544	0.369	7.34223e-127	Rbpj
2.91757e-14	0.27425	0.598	0.554	5.1854e-10	Ctsz
6.334e-219	0.273261	0.74	0.534	1.12574e-214	Sin3b
5.22769e-101	0.273143	0.541	0.368	9.29117e-97	Neurl3
1.0225e-143	0.271183	0.331	0.167	1.81729e-139	Cebpd
5.94664e-228	0.271032	0.56	0.288	1.0569e-223	Cd300a
1.07011e-142	0.26877	0.524	0.339	1.90191e-138	Atxn10
5.56937e-196	0.268295	0.331	0.148	9.89844e-192	Csf2rb2
8.39511e-165	0.267869	0.224	0.08	1.49206e-160	Gm17056
1.40004e-194	0.267845	0.82	0.626	2.4883e-190	Adipor1
2.14956e-208	0.267147	0.443	0.226	3.82042e-204	Il13ra1
6.95682e-214	0.266456	0.684	0.452	1.23644e-209	Tuba1c
1.37188e-95	0.266198	0.323	0.186	2.43824e-91	Slc2a3
1.75327e-177	0.266177	0.912	0.802	3.11609e-173	Myl12b
1.34493e-164	0.265712	0.965	0.911	2.39034e-160	Cox8a
1.4385e-176	0.265599	0.468	0.262	2.55665e-172	Rab32
7.00421e-61	0.265129	0.532	0.426	1.24486e-56	Capg
1.76088e-156	0.263093	0.597	0.389	3.12961e-152	Actn1
6.11038e-115	0.26147	0.806	0.666	1.086e-110	Zcchc6
9.9694e-182	0.260715	0.542	0.33	1.77186e-177	Nfkbib
9.82543e-204	0.259003	0.465	0.255	1.74627e-199	Rab24
1.11295e-79	0.258918	0.264	0.154	1.97805e-75	Creb5
5.18306e-164	0.258574	0.562	0.367	9.21185e-160	Plp2
1.7604e-227	0.257974	0.493	0.253	3.12876e-223	C3
1.34863e-158	0.257307	0.27	0.115	2.39691e-154	Gcnt1
2.48044e-196	0.256899	0.656	0.441	4.40849e-192	Atg3
3.80765e-174	0.256377	0.518	0.311	6.76734e-170	Hck
8.31235e-133	0.256167	0.997	0.987	1.47735e-128	Ftl1
5.46583e-193	0.255363	0.962	0.91	9.71441e-189	Coro1a
5.50829e-182	0.254374	0.821	0.593	9.78989e-178	Anxa2
5.04115e-170	0.253313	0.327	0.155	8.95964e-166	Anxa3
1.56561e-229	0.252172	0.999	0.997	2.78256e-225	Actb
7.27459e-71	0.250155	0.715	0.595	1.29291e-66	Tgif1
1.20348e-146	0.249784	0.84	0.719	2.13894e-142	Elob
4.99068e-68	0.249572	0.817	0.695	8.86993e-64	Ier2
4.00816e-219	0.24956	0.39	0.17	7.12371e-215	Tlr13
1.91177e-21	0.249068	0.12	0.078	3.39779e-17	Ccl2
0	0.248824	0.604	0.241	0	Hdc
4.66821e-268	0.248073	0.494	0.221	8.29681e-264	Lrrc25
1.43581e-99	0.246184	0.688	0.552	2.55186e-95	Calm3
4.5464e-187	0.245707	0.123	0.014	8.08033e-183	Entpd3
0	0.244901	0.896	0.594	0	Msrb1
8.54233e-198	0.243803	0.149	0.023	1.51823e-193	Mrgpra2a
1.88195e-203	0.243801	0.545	0.314	3.34479e-199	Dhrs7
5.91979e-117	0.242462	0.338	0.192	1.05212e-112	Mthfsl
2.15388e-24	0.242211	0.281	0.225	3.8281e-20	Fcgr2b
1.02551e-165	0.241088	0.573	0.338	1.82264e-161	Ifitm3
1.67671e-83	0.240837	0.314	0.192	2.98001e-79	Ss18l2
8.42096e-126	0.24079	0.827	0.672	1.49666e-121	Atp6v0b
1.28163e-170	0.240196	0.349	0.166	2.27783e-166	Irak3
1.95534e-190	0.239941	0.387	0.189	3.47522e-186	Pdlim7
4.27664e-198	0.239766	0.319	0.13	7.60088e-194	Slc27a4
3.42341e-85	0.238866	0.318	0.202	6.08442e-81	Fam162a
1.37733e-178	0.236676	0.79	0.586	2.44794e-174	Zyx
1.12183e-187	0.235889	0.56	0.342	1.99383e-183	Rtf2
1.46485e-36	0.235461	0.125	0.07	2.60347e-32	Cxcl10
4.35254e-265	0.234837	0.952	0.811	7.73577e-261	Fxyd5
1.68345e-165	0.234692	0.115	0.015	2.99199e-161	Steap4
7.59607e-174	0.234118	0.306	0.131	1.35005e-169	Il1rap
2.80665e-154	0.234108	0.39	0.207	4.98827e-150	Fas
2.28076e-06	0.23342	0.222	0.202	0.040536	Fn1
5.57357e-200	0.233396	0.342	0.145	9.90591e-196	Fam110a
4.37426e-40	0.233091	0.337	0.254	7.77436e-36	Cd302
9.83449e-127	0.232549	0.416	0.242	1.74788e-122	St3gal6
1.70064e-124	0.23225	0.664	0.48	3.02254e-120	Snx20
1.01666e-208	0.231692	0.473	0.246	1.80691e-204	Arrdc4
3.55402e-156	0.231067	0.391	0.212	6.31656e-152	Msra
6.95806e-133	0.230732	0.277	0.135	1.23666e-128	1600014C10Rik
1.29808e-160	0.22939	0.157	0.038	2.30708e-156	Amer2
7.30166e-95	0.229351	0.626	0.497	1.29772e-90	Bsg
5.68791e-146	0.22931	0.587	0.361	1.01091e-141	Snx10
3.91093e-169	0.229104	0.609	0.387	6.95089e-165	AB124611
2.65722e-133	0.228782	0.27	0.127	4.72268e-129	Per2
2.0661e-127	0.228142	0.55	0.387	3.67207e-123	Lamtor4
1.83543e-262	0.22603	0.502	0.224	3.2621e-258	Slc11a1
1.29987e-76	0.225887	0.159	0.072	2.31026e-72	Cxcl16
9.68196e-70	0.224381	0.522	0.393	1.72078e-65	Atf1
8.72786e-63	0.224037	0.118	0.052	1.5512e-58	Ffar2
4.12302e-117	0.223853	0.466	0.314	7.32784e-113	Cnih4
1.99913e-168	0.223585	0.622	0.387	3.55306e-164	Nfam1
8.22957e-201	0.22349	0.197	0.05	1.46264e-196	Fam20c
6.38515e-163	0.223468	0.206	0.067	1.13483e-158	Ptgs1
1.26753e-181	0.223036	0.255	0.088	2.25278e-177	Tacstd2
1.16271e-102	0.223015	0.852	0.741	2.06648e-98	Myl12a
2.49792e-222	0.222899	0.259	0.079	4.43956e-218	Eif2s3y
2.77066e-166	0.221588	0.504	0.304	4.9243e-162	Sra1
2.33847e-137	0.220677	0.874	0.712	4.15617e-133	Picalm
3.91244e-139	0.220445	0.308	0.153	6.95358e-135	Mthfs
5.43381e-128	0.220368	0.587	0.407	9.65751e-124	Vsir
1.20653e-213	0.219568	0.697	0.398	2.14436e-209	App
2.62298e-303	0.219153	0.698	0.383	4.66182e-299	Slpi
1.09447e-151	0.219039	0.844	0.69	1.9452e-147	Chmp4b
1.31383e-160	0.218996	0.573	0.354	2.33508e-156	Csf2ra
3.95218e-124	0.218788	0.555	0.394	7.02421e-120	Lamtor1
4.22199e-75	0.218666	0.315	0.192	7.50374e-71	Clec12a
9.08526e-119	0.218458	0.299	0.153	1.61472e-114	Tnfrsf23
7.53988e-122	0.217701	0.117	0.028	1.34006e-117	Gm31718
1.61697e-92	0.217457	0.506	0.361	2.87384e-88	Tnfaip8
4.34019e-104	0.217378	0.642	0.507	7.71382e-100	Psmb3
5.10621e-91	0.217229	0.304	0.176	9.07526e-87	Cd80
5.55066e-139	0.216728	0.632	0.447	9.86518e-135	Vps28
5.55379e-64	0.216604	0.513	0.396	9.87075e-60	Rnh1
2.14723e-183	0.21596	0.418	0.216	3.81628e-179	Gng12
3.13304e-95	0.215179	0.672	0.543	5.56836e-91	Vdac2
1.07862e-203	0.214867	0.476	0.25	1.91703e-199	Pira2
1.38232e-109	0.214428	0.428	0.268	2.4568e-105	Sirpb1c
1.84398e-40	0.212806	0.948	0.888	3.2773e-36	Ccnl1
1.30927e-129	0.210594	0.63	0.423	2.32696e-125	Plk3
1.84625e-12	0.210223	0.194	0.155	3.28134e-08	Ccl9
2.46504e-153	0.209834	0.346	0.17	4.38112e-149	Ckap4
4.7692e-118	0.209347	0.331	0.173	8.47629e-114	Osgin1
1.229e-109	0.208458	0.674	0.52	2.1843e-105	Suco
1.25361e-143	0.207181	0.194	0.069	2.22804e-139	Bnip3
1.25265e-71	0.207039	0.567	0.428	2.22634e-67	Mdm2
2.96064e-130	0.206699	0.423	0.253	5.26194e-126	Mboat7
2.69794e-47	0.206035	0.551	0.435	4.79505e-43	Map3k8
4.05864e-153	0.205344	0.266	0.107	7.21342e-149	Gm9733
8.6647e-127	0.204313	0.146	0.042	1.53998e-122	Mmp14
1.05948e-72	0.203768	0.557	0.418	1.88301e-68	Nfkbid
3.89925e-123	0.203028	0.233	0.105	6.93014e-119	P2ry6
4.64039e-133	0.202644	0.428	0.257	8.24737e-129	Mettl9
5.98141e-94	0.202567	0.708	0.56	1.06308e-89	Snx3
1.27059e-58	0.202357	0.145	0.072	2.25822e-54	Serf1
1.31842e-116	0.200576	0.566	0.377	2.34322e-112	Unc119
8.26875e-159	0.200109	0.417	0.23	1.46961e-154	Bin3
4.65657e-132	0.199763	0.444	0.27	8.27611e-128	Carhsp1
0	0.199371	0.69	0.346	0	Gsn
5.67693e-118	0.199003	0.437	0.272	1.00896e-113	Myd88
4.37293e-94	0.197458	0.324	0.197	7.772e-90	St3gal4
2.20168e-135	0.197375	0.399	0.222	3.91305e-131	Clec4a2
1.48259e-117	0.196366	0.695	0.533	2.63501e-113	1810058I24Rik
1.99995e-49	0.196109	0.659	0.547	3.55451e-45	M6pr
2.5923e-70	0.195819	0.293	0.181	4.6073e-66	Abca1
5.54337e-42	0.195677	0.121	0.063	9.85223e-38	Ly6i
3.00264e-129	0.19467	0.576	0.372	5.33658e-125	Gda
2.81984e-42	0.19451	0.436	0.339	5.0117e-38	Ski
6.9348e-98	0.193983	0.528	0.358	1.23252e-93	Asah1
3.53249e-119	0.193394	0.302	0.158	6.27829e-115	Borcs6
7.37705e-77	0.192912	0.348	0.225	1.31112e-72	Cep83
6.38236e-140	0.192306	0.414	0.233	1.13434e-135	Cers6
1.82525e-107	0.191907	0.664	0.503	3.24402e-103	Mbd2
7.18584e-147	0.190761	0.744	0.534	1.27714e-142	Rab8b
2.54074e-83	0.190113	0.734	0.637	4.51566e-79	Gpi1
6.98449e-87	0.188178	0.364	0.235	1.24135e-82	Fuca2
1.86256e-159	0.188068	0.976	0.932	3.31033e-155	Myl6
2.00886e-134	0.187899	0.922	0.847	3.57035e-130	Actr3
9.64856e-157	0.186891	0.245	0.093	1.71484e-152	1600010M07Rik
1.39561e-97	0.186843	0.538	0.382	2.48042e-93	Cmtm6
6.78498e-66	0.186045	0.486	0.364	1.20589e-61	Txnrd1
4.54264e-173	0.185852	0.167	0.038	8.07364e-169	Adgrg3
5.02714e-107	0.185783	0.411	0.257	8.93473e-103	Mtmr6
4.07865e-98	0.185397	0.236	0.118	7.24899e-94	Hsd11b1
8.8272e-142	0.184268	0.286	0.124	1.56886e-137	Trim30b
2.7993e-255	0.184032	0.627	0.334	4.9752e-251	Sgms2
2.76605e-98	0.183988	0.304	0.164	4.91611e-94	Gpr141
1.09643e-121	0.183857	0.897	0.76	1.94869e-117	Sdcbp
5.05446e-92	0.183729	0.585	0.424	8.98329e-88	Cmtm7
1.11045e-90	0.183496	0.438	0.293	1.97361e-86	Hspa4l
3.58365e-107	0.183055	0.624	0.452	6.36921e-103	Sde2
2.04892e-104	0.18305	0.709	0.548	3.64155e-100	Atp6v1e1
6.84771e-137	0.18303	0.169	0.053	1.21704e-132	Bend4
4.04379e-78	0.182931	0.711	0.569	7.18702e-74	Bcl10
2.17839e-74	0.182874	0.266	0.154	3.87165e-70	E230032D23Rik
1.1317e-106	0.182802	0.256	0.131	2.01137e-102	Nek6
7.44842e-156	0.1821	0.454	0.248	1.32381e-151	Pstpip1
3.05431e-89	0.182069	0.127	0.044	5.42843e-85	Ankrd37
2.99047e-91	0.181864	0.332	0.189	5.31496e-87	Olr1
9.68969e-83	0.181071	0.54	0.394	1.72215e-78	Iqsec1
1.08127e-73	0.180492	0.26	0.154	1.92174e-69	Adpgk
5.0874e-88	0.180012	0.515	0.385	9.04184e-84	Ndufa8
5.26914e-85	0.179192	0.286	0.168	9.36484e-81	Atp6v0a1
5.65557e-45	0.179005	0.361	0.265	1.00516e-40	Cpeb2
1.10814e-108	0.178144	0.11	0.027	1.96949e-104	F3
2.75112e-77	0.177975	0.671	0.545	4.88957e-73	Tkt
1.58404e-37	0.177224	0.809	0.729	2.81532e-33	Vim
5.15097e-99	0.17663	0.446	0.298	9.15483e-95	Twf2
3.18947e-72	0.176621	0.802	0.713	5.66865e-68	Cox5b
4.35123e-130	0.176552	0.967	0.91	7.73344e-126	Cdc42
1.92448e-121	0.176172	0.977	0.942	3.42038e-117	Cfl1
4.27497e-164	0.176048	0.329	0.142	7.59791e-160	Il18rap
8.45775e-158	0.176003	0.579	0.355	1.5032e-153	Tnfrsf1a
8.53922e-157	0.175542	0.315	0.147	1.51768e-152	Slc31a2
9.97392e-121	0.175406	0.803	0.637	1.77266e-116	Pde4b
5.67597e-107	0.17532	0.58	0.382	1.00879e-102	Dstn
2.35706e-127	0.173653	0.57	0.353	4.18921e-123	Tgm2
1.12897e-89	0.173621	0.58	0.43	2.00651e-85	Iscu
8.3043e-178	0.172769	0.486	0.276	1.47592e-173	Timp2
1.99788e-138	0.17256	0.461	0.273	3.55083e-134	Fes
5.65168e-160	0.17243	0.801	0.574	1.00447e-155	Ncf2
1.97112e-61	0.172099	0.478	0.348	3.50327e-57	Adrb2
5.05695e-98	0.171982	0.9	0.788	8.98772e-94	Tmbim6
2.94715e-146	0.170215	0.172	0.051	5.23797e-142	Acpp
9.14117e-85	0.169559	0.329	0.199	1.62466e-80	Slc25a37
1.32322e-100	0.168655	0.482	0.321	2.35176e-96	Cmip
9.21687e-87	0.168636	0.845	0.729	1.63811e-82	Atp6v0e
1.2522e-67	0.166931	0.519	0.416	2.22554e-63	Psmb2
5.7869e-87	0.166663	0.733	0.586	1.02851e-82	Rab2a
3.89476e-61	0.166659	0.711	0.584	6.92216e-57	Pitpna
7.86482e-154	0.166575	0.346	0.163	1.39781e-149	Gpr35
6.28385e-44	0.166148	0.89	0.798	1.11683e-39	Dennd4a
2.88847e-171	0.166081	0.997	0.99	5.13368e-167	H3f3a
2.11273e-180	0.165712	0.89	0.726	3.75495e-176	Taldo1
2.60026e-66	0.16556	0.341	0.226	4.62144e-62	B9d2
4.0391e-88	0.16519	0.872	0.771	7.17869e-84	Ubl5
7.01358e-63	0.164702	0.565	0.434	1.24652e-58	Arhgef3
7.27693e-79	0.16391	0.892	0.748	1.29333e-74	Dusp1
3.57198e-203	0.163748	0.623	0.344	6.34848e-199	Emilin2
1.03746e-12	0.163698	0.515	0.473	1.84387e-08	Ctsc
3.94852e-76	0.163458	0.478	0.355	7.0177e-72	Sdhb
2.63448e-227	0.163436	0.292	0.094	4.68227e-223	Slfn4
4.0752e-88	0.163308	0.527	0.379	7.24286e-84	Anxa11
8.29227e-74	0.163285	0.85	0.74	1.47379e-69	Scand1
5.05516e-119	0.163158	0.467	0.294	8.98453e-115	Il10rb
6.76049e-151	0.162336	0.186	0.056	1.20154e-146	A530064D06Rik
6.58746e-105	0.161752	0.268	0.139	1.17079e-100	Hacd2
7.78365e-44	0.161508	0.506	0.433	1.38339e-39	Psmb5
8.42261e-54	0.160867	0.649	0.53	1.49695e-49	Atp6ap2
3.926e-129	0.159732	0.636	0.449	6.97768e-125	Fam32a
1.19812e-77	0.159131	0.567	0.4	2.12942e-73	Reep3
2.10846e-35	0.159115	0.124	0.07	3.74736e-31	Aif1
3.90893e-110	0.158471	0.337	0.188	6.94734e-106	Klhl2
6.25635e-99	0.158321	0.485	0.329	1.11194e-94	Ap3s1
7.20483e-198	0.157851	0.34	0.138	1.28051e-193	Pi16
2.11435e-71	0.15709	0.418	0.286	3.75783e-67	Il10ra
5.90985e-38	0.156755	0.715	0.586	1.05036e-33	Atf3
3.52314e-179	0.156366	0.884	0.669	6.26167e-175	Plek
1.07608e-87	0.156308	0.219	0.11	1.91253e-83	Rogdi
2.02186e-96	0.155918	0.229	0.114	3.59346e-92	I830077J02Rik
5.48424e-127	0.155848	0.412	0.238	9.74713e-123	Tcn2
2.27976e-127	0.155296	0.237	0.104	4.05181e-123	Ubtd1
6.91163e-57	0.155239	0.463	0.354	1.2284e-52	Ak2
4.37434e-78	0.155185	0.68	0.561	7.77452e-74	Ndufb9
1.81545e-104	0.155081	0.128	0.039	3.2266e-100	Rnd1
1.65849e-159	0.154732	0.265	0.104	2.94764e-155	Pilrb1
2.78931e-119	0.154593	0.417	0.244	4.95744e-115	Ogfrl1
0	0.154009	0.889	0.597	0	Rnf149
1.48114e-147	0.153607	0.899	0.748	2.63243e-143	Sat1
1.07993e-128	0.153504	0.331	0.174	1.91936e-124	Sqor
2.51125e-35	0.153487	0.778	0.681	4.46325e-31	Zfp36l1
8.75413e-91	0.153411	0.386	0.248	1.55587e-86	Snapc5
1.12606e-108	0.153283	0.165	0.061	2.00134e-104	Ppp1r3d
1.07115e-68	0.153127	0.234	0.135	1.90375e-64	Fmnl3
5.89983e-105	0.152925	0.971	0.919	1.04858e-100	Arpc2
1.60711e-112	0.152529	0.596	0.419	2.85632e-108	Cyth4
2.5436e-137	0.152511	0.128	0.028	4.52074e-133	Ppp1r3b
5.30375e-141	0.152137	0.435	0.242	9.42636e-137	Antxr2
3.17533e-92	0.151897	0.329	0.199	5.64351e-88	G6pdx
3.41569e-83	0.151149	0.619	0.467	6.07071e-79	Cd84
2.2273e-135	0.151064	0.198	0.069	3.95858e-131	B430306N03Rik
5.26533e-73	0.150966	0.517	0.391	9.35807e-69	Aurkaip1
2.45682e-82	0.149343	0.575	0.429	4.36651e-78	Rab11a
6.46492e-93	0.148754	0.222	0.11	1.14901e-88	Pak1
2.91889e-39	0.148731	0.793	0.714	5.18774e-35	Cox6b1
2.4939e-88	0.148195	0.316	0.19	4.43241e-84	Flot2
7.27323e-47	0.147652	0.825	0.747	1.29267e-42	H2afj
1.13867e-68	0.147412	0.5	0.354	2.02375e-64	Mgst1
9.52393e-116	0.146911	0.204	0.081	1.69269e-111	Mefv
8.26626e-72	0.146618	0.435	0.307	1.46916e-67	Cib1
1.54635e-64	0.146322	0.492	0.368	2.74832e-60	Ccnd3
2.03623e-95	0.146092	0.112	0.032	3.619e-91	Tnfaip6
4.81901e-69	0.146082	0.485	0.362	8.56483e-65	Timm8b
1.36058e-119	0.146032	0.622	0.428	2.41816e-115	Tmem189
3.74202e-115	0.145733	0.39	0.227	6.6507e-111	Apobr
1.29045e-70	0.145666	0.532	0.405	2.29351e-66	Csnk2b
3.70082e-61	0.145386	0.618	0.482	6.57747e-57	Hmgn2
3.80341e-119	0.145319	0.141	0.041	6.7598e-115	B230208H11Rik
2.29941e-63	0.145285	0.645	0.504	4.08675e-59	Ppp1r18
2.53286e-96	0.145248	0.402	0.252	4.50165e-92	Ralb
1.08689e-74	0.144621	0.562	0.403	1.93173e-70	Lcp2
3.62483e-69	0.144424	0.716	0.591	6.44241e-65	Hif1a
3.9285e-64	0.143967	0.248	0.15	6.98212e-60	Agap1
2.5264e-26	0.143254	0.261	0.196	4.49017e-22	Arf2
1.79661e-31	0.142535	0.561	0.476	3.19312e-27	P4hb
1.24784e-95	0.14045	0.161	0.065	2.21779e-91	Cbr3
2.61632e-100	0.14013	0.262	0.132	4.64998e-96	Sh2b2
1.2518e-99	0.139393	0.33	0.183	2.22482e-95	Adssl1
3.47738e-43	0.13897	0.587	0.485	6.18034e-39	Rheb
3.25931e-183	0.138962	0.532	0.284	5.79278e-179	Cd300ld
1.19698e-50	0.13855	0.86	0.758	2.12739e-46	Ifrd1
9.42797e-93	0.138468	0.241	0.121	1.67563e-88	Rgs3
2.33382e-109	0.138433	0.296	0.153	4.1479e-105	Sirpb1b
1.88783e-69	0.138348	0.161	0.077	3.35523e-65	Msr1
3.36248e-98	0.137791	0.151	0.055	5.97614e-94	Adora2b
7.89499e-49	0.137532	0.221	0.137	1.40318e-44	Gm26669
1.13285e-73	0.137355	0.468	0.335	2.01342e-69	Timm10b
2.3174e-33	0.137022	0.43	0.328	4.11871e-29	Cd68
3.20828e-52	0.136937	0.509	0.397	5.70207e-48	Fam104a
2.18277e-79	0.136145	0.489	0.331	3.87944e-75	Noct
1.16333e-113	0.135896	0.227	0.102	2.06759e-109	Atp11a
7.71922e-64	0.135085	0.198	0.11	1.37194e-59	Tlr4
3.89523e-134	0.134678	0.195	0.068	6.92299e-130	Sfxn5
1.4819e-118	0.134437	0.237	0.105	2.63378e-114	Mtus1
7.89839e-66	0.134107	0.616	0.459	1.40378e-61	Rtn3
4.86096e-76	0.134007	0.564	0.421	8.63938e-72	Ube2a
7.94683e-124	0.133488	0.367	0.198	1.41239e-119	Zswim4
6.55915e-52	0.133478	0.689	0.577	1.16576e-47	Psenen
3.87658e-43	0.133388	0.508	0.399	6.88985e-39	Leprotl1
6.48791e-129	0.133283	0.53	0.338	1.1531e-124	Pirb
1.56689e-35	0.133099	0.761	0.664	2.78483e-31	Ost4
1.24689e-87	0.132797	0.183	0.083	2.21609e-83	Lacc1
1.43443e-99	0.132436	0.799	0.681	2.54941e-95	Mrpl33
1.50398e-106	0.132306	0.303	0.16	2.67302e-102	Rasgrp4
1.22918e-09	0.13211	0.486	0.463	2.18462e-05	Aprt
5.30891e-67	0.131987	0.233	0.134	9.43553e-63	Fam122a
7.67151e-73	0.131973	0.245	0.139	1.36346e-68	Ints12
3.21172e-33	0.131903	0.662	0.579	5.70819e-29	Sf3b6
5.51942e-76	0.131825	0.436	0.295	9.80966e-72	Sephs2
2.04988e-88	0.131766	0.999	0.998	3.64325e-84	Tmsb4x
2.10817e-55	0.131293	0.488	0.364	3.74685e-51	Irak2
1.14091e-143	0.130688	0.371	0.187	2.02774e-139	Jdp2
3.23888e-108	0.130661	0.152	0.051	5.75646e-104	AC139671.1
1.50301e-83	0.130559	0.306	0.179	2.67129e-79	Arl11
1.78633e-93	0.130335	0.155	0.061	3.17484e-89	Optn
2.62612e-57	0.130248	0.598	0.472	4.66741e-53	Cox17
1.6461e-76	0.128737	0.384	0.254	2.92561e-72	Bbip1
1.71618e-43	0.128525	0.89	0.818	3.05016e-39	Tax1bp1
1.15641e-56	0.128295	0.433	0.325	2.05528e-52	Cope
3.6607e-73	0.128163	0.383	0.259	6.50615e-69	Slc25a11
2.12704e-60	0.127834	0.499	0.376	3.7804e-56	Cflar
2.85645e-43	0.127773	0.39	0.307	5.07676e-39	Eif6
4.25682e-28	0.127707	0.224	0.16	7.56565e-24	Havcr2
1.87126e-61	0.127665	0.242	0.147	3.3258e-57	Vamp5
2.14555e-109	0.127606	0.186	0.073	3.81328e-105	Nfe2
1.73508e-54	0.1276	0.242	0.15	3.08375e-50	Hk2
2.15381e-45	0.127359	0.959	0.924	3.82797e-41	Calm1
1.54811e-68	0.127053	0.276	0.166	2.75146e-64	Med7
1.32221e-58	0.127029	0.317	0.212	2.34996e-54	Tmem154
4.32818e-63	0.126897	0.39	0.27	7.69247e-59	Hsd17b11
1.77251e-40	0.126522	0.74	0.654	3.15028e-36	Ndufa7
2.0714e-58	0.126429	0.651	0.52	3.6815e-54	Arpc4
8.36536e-55	0.126313	0.114	0.051	1.48678e-50	Hist1h2be
5.57587e-33	0.12598	0.207	0.142	9.90999e-29	Lrrc41
4.98547e-109	0.124718	0.419	0.249	8.86067e-105	2310001H17Rik
7.66599e-68	0.123691	0.327	0.211	1.36248e-63	Cklf
1.01755e-52	0.123485	0.457	0.338	1.80848e-48	Gch1
5.97899e-37	0.122603	0.337	0.254	1.06265e-32	Notch1
3.78492e-151	0.122545	0.452	0.26	6.72694e-147	Cfp
5.21148e-47	0.12236	0.616	0.499	9.26237e-43	Tmem59
4.31832e-48	0.122302	0.654	0.519	7.67495e-44	Birc3
2.31348e-53	0.121972	0.284	0.186	4.11175e-49	Gpat3
1.60859e-35	0.121884	0.92	0.894	2.85895e-31	Arhgdib
1.07027e-106	0.121815	0.147	0.049	1.90218e-102	AI839979
6.2959e-76	0.12166	0.169	0.08	1.11897e-71	Rmdn1
3.18965e-50	0.121631	0.517	0.417	5.66897e-46	Ap2s1
1.3225e-89	0.121326	0.19	0.088	2.35048e-85	Ctbs
1.06936e-52	0.121111	0.832	0.727	1.90057e-48	Arf1
8.21794e-96	0.121004	0.231	0.112	1.46057e-91	6430548M08Rik
9.94098e-08	0.120995	0.099	0.124	0.00176681	Ctsk
2.16494e-67	0.12097	0.885	0.776	3.84776e-63	Capzb
5.74903e-54	0.120904	0.852	0.735	1.02178e-49	Rac1
3.32174e-35	0.119859	0.305	0.223	5.90373e-31	Prkd3
4.17907e-73	0.119543	0.863	0.718	7.42746e-69	Gpx1
8.29352e-79	0.119346	0.498	0.343	1.47401e-74	Metrnl
2.89977e-88	0.119096	0.373	0.231	5.15376e-84	Aldh3b1
1.26793e-108	0.118805	0.17	0.061	2.25349e-104	Padi4
4.04605e-68	0.118783	0.53	0.391	7.19105e-64	Pet100
4.30581e-95	0.1186	0.295	0.159	7.65271e-91	Bcl3
4.78455e-75	0.118503	0.44	0.302	8.50358e-71	Stxbp2
2.26487e-31	0.118415	0.965	0.905	4.02535e-27	Pim1
1.71255e-128	0.117849	0.101	0.016	3.04371e-124	Tmem40
2.90486e-61	0.117715	0.298	0.192	5.16281e-57	Slc25a20
1.49988e-96	0.117313	0.22	0.104	2.66574e-92	Lilra6
2.3882e-102	0.117045	0.389	0.231	4.24454e-98	Hacd4
1.13879e-58	0.116163	0.722	0.569	2.02397e-54	Lrrfip1
3.79866e-71	0.116064	0.228	0.125	6.75135e-67	Cd244
1.32574e-72	0.115852	0.38	0.253	2.35623e-68	Znhit1
6.96236e-40	0.115467	0.144	0.084	1.23742e-35	Spint1
5.1079e-71	0.11543	0.211	0.115	9.07826e-67	Itga5
5.01526e-37	0.115349	0.273	0.192	8.91362e-33	Mapkapk3
4.98816e-31	0.115296	0.544	0.451	8.86545e-27	Tuba4a
1.92332e-57	0.115134	0.79	0.678	3.41832e-53	Samhd1
6.85932e-61	0.11486	0.405	0.282	1.21911e-56	Lgals9
1.16942e-62	0.114802	0.442	0.317	2.07841e-58	Cyb5r4
1.38656e-60	0.114781	0.234	0.14	2.46433e-56	Atg9a
3.78871e-70	0.114736	0.611	0.466	6.73367e-66	Riok3
2.97197e-84	0.114711	0.349	0.206	5.28208e-80	Igf1r
6.53867e-32	0.114706	0.491	0.396	1.16212e-27	Larp4b
4.29296e-127	0.114205	0.145	0.041	7.62987e-123	Pram1
2.10807e-41	0.11317	0.305	0.215	3.74667e-37	Plscr1
4.69756e-49	0.113037	0.549	0.432	8.34898e-45	Dph3
3.57975e-74	0.112609	0.272	0.154	6.36229e-70	Rflnb
7.27727e-45	0.111843	0.344	0.245	1.29339e-40	Ccng2
3.97705e-92	0.11184	0.286	0.156	7.06841e-88	Gk
6.50892e-56	0.111302	0.689	0.568	1.15683e-51	Hcls1
5.8615e-63	0.110641	0.123	0.053	1.04176e-58	Ckap2l
1.43434e-96	0.110541	0.38	0.229	2.54925e-92	Tmem38b
6.67428e-70	0.110297	0.387	0.259	1.18622e-65	Rnasel
4.37626e-19	0.110278	0.405	0.336	7.77793e-15	Tgfbr1
1.16796e-40	0.11003	0.513	0.42	2.07582e-36	Rer1
2.24802e-53	0.109576	0.128	0.062	3.9954e-49	Ddit4
5.25673e-34	0.109186	0.958	0.9	9.34278e-30	Rhoa
8.43609e-22	0.109131	0.233	0.178	1.49935e-17	Rcbtb2
1.12772e-58	0.10877	0.571	0.44	2.00429e-54	Cript
1.23313e-62	0.10866	0.545	0.402	2.19165e-58	Furin
1.23107e-72	0.10851	0.752	0.577	2.18799e-68	Itgb2
2.61582e-18	0.108311	0.787	0.743	4.64909e-14	Atp6v1f
1.66232e-52	0.107748	0.335	0.233	2.95443e-48	Nipsnap3b
3.73929e-43	0.107741	0.372	0.275	6.64584e-39	Cdc34
2.06306e-114	0.10747	0.484	0.299	3.66668e-110	Csf1r
1.1311e-84	0.106856	0.747	0.573	2.01031e-80	Efhd2
4.08042e-64	0.106851	0.656	0.507	7.25213e-60	Rnf19b
4.12975e-55	0.106732	0.249	0.155	7.33981e-51	Hspa13
7.96533e-38	0.105683	0.99	0.97	1.41568e-33	Btg1
2.55919e-87	0.104981	0.415	0.254	4.54845e-83	Klhdc4
3.56039e-38	0.104695	0.405	0.307	6.32788e-34	Wsb2
1.49654e-72	0.104659	0.778	0.616	2.6598e-68	Cap1
1.02186e-54	0.104633	0.325	0.217	1.81615e-50	Fndc3b
1.66843e-43	0.104391	0.595	0.48	2.96529e-39	Ptpn6
6.03428e-61	0.104174	0.215	0.124	1.07247e-56	Arhgap24
6.68691e-34	0.103899	0.712	0.624	1.18846e-29	Vapa
1.67574e-53	0.103686	0.247	0.155	2.9783e-49	Nt5c2
5.9534e-64	0.103512	0.383	0.253	1.0581e-59	Gsap
4.01086e-50	0.103304	0.512	0.391	7.12849e-46	Orai1
4.90898e-16	0.102724	0.334	0.276	8.72473e-12	Rraga
3.65548e-87	0.102481	0.471	0.314	6.49688e-83	Glipr1
8.51954e-45	0.102402	0.491	0.395	1.51418e-40	Dctn3
4.23085e-34	0.101448	0.206	0.139	7.51949e-30	Isyna1
1.76575e-42	0.101401	0.475	0.374	3.13827e-38	Sdhd
3.71621e-65	0.101101	0.236	0.136	6.60482e-61	Slc31a1
2.14089e-74	0.100559	0.491	0.343	3.80499e-70	Themis2
1.19265e-41	0.0996712	0.386	0.283	2.11969e-37	Nfkbie
3.21782e-65	0.0986723	0.16	0.079	5.71904e-61	Tmem104
1.29102e-50	0.0985327	0.417	0.305	2.29453e-46	Rsu1
1.41098e-48	0.0982893	0.405	0.299	2.50773e-44	Acaa1a
7.69575e-52	0.098242	0.281	0.182	1.36777e-47	Abhd5
2.14732e-32	0.0981149	0.262	0.189	3.81643e-28	Gclm
5.00152e-51	0.0980306	0.251	0.16	8.8892e-47	Taf12
1.85026e-89	0.0978405	0.607	0.428	3.28847e-85	Nadk
3.11831e-66	0.0975819	0.321	0.203	5.54217e-62	Gsdmd
7.29606e-23	0.0975241	0.655	0.598	1.29673e-18	Nedd8
4.40469e-65	0.097404	0.115	0.046	7.82845e-61	Matk
4.87097e-23	0.0972372	0.331	0.266	8.65717e-19	Ggh
1.01137e-36	0.0970448	0.631	0.511	1.79752e-32	Zc3h12a
2.38762e-53	0.0970371	0.27	0.175	4.24352e-49	Triobp
1.74986e-31	0.0968656	0.606	0.514	3.11002e-27	Sys1
1.56049e-46	0.0964531	0.155	0.087	2.77346e-42	Peli2
1.04829e-36	0.0964105	0.847	0.738	1.86312e-32	Capza2
1.59888e-50	0.0958096	0.313	0.214	2.84169e-46	Elovl1
8.86574e-37	0.0957185	0.314	0.233	1.57571e-32	Ebp
7.19298e-11	0.0956823	0.633	0.553	1.27841e-06	Ctsb
1.60405e-62	0.0955829	0.325	0.212	2.85088e-58	Hmgcl
1.17339e-89	0.0950208	0.454	0.274	2.08547e-85	Plbd1
1.35865e-83	0.0949308	0.226	0.113	2.41473e-79	Slc2a6
4.77623e-30	0.0948208	0.482	0.399	8.48879e-26	Mrps21
3.80608e-73	0.0944149	0.128	0.051	6.76455e-69	Ggt5
7.97814e-50	0.0942754	0.174	0.098	1.41796e-45	Mvb12b
1.03975e-39	0.0942571	0.104	0.052	1.84795e-35	Gm28809
5.9188e-79	0.0941384	0.189	0.09	1.05195e-74	Hlx
2.37103e-48	0.0940984	0.493	0.372	4.21402e-44	Cd82
8.96665e-43	0.0938616	0.164	0.096	1.59364e-38	Casp6
3.31413e-23	0.0938077	0.304	0.231	5.89019e-19	Itgax
2.25556e-39	0.093791	0.165	0.099	4.0088e-35	Abi3
1.99752e-54	0.0937334	0.315	0.212	3.55018e-50	Tor1a
2.64121e-44	0.0933674	0.423	0.319	4.69421e-40	Dap
1.37525e-37	0.0932624	0.265	0.184	2.44424e-33	Mfsd10
5.75739e-58	0.0928713	0.298	0.192	1.02326e-53	Pgs1
1.91952e-34	0.0923297	0.583	0.462	3.41157e-30	Arl4c
9.22372e-61	0.0920969	0.777	0.601	1.63933e-56	Bhlhe40
6.65508e-44	0.0920329	0.157	0.091	1.18281e-39	Ap5s1
4.06085e-10	0.0920068	0.653	0.626	7.21735e-06	Cox5a
2.56576e-28	0.0919559	0.287	0.215	4.56012e-24	St3gal1
6.72212e-22	0.0918175	0.83	0.74	1.19472e-17	Fam49b
6.94817e-41	0.0917624	0.71	0.611	1.2349e-36	Fis1
1.40208e-35	0.0916948	0.386	0.294	2.49192e-31	Rgs19
9.06964e-09	0.0904772	0.428	0.393	0.000161195	Fam96a
2.58227e-48	0.0903989	0.173	0.099	4.58946e-44	Rffl
1.04005e-52	0.0899913	0.239	0.147	1.84849e-48	Sesn2
1.78131e-17	0.0897403	0.675	0.616	3.16592e-13	Abracl
7.0749e-48	0.0897032	0.374	0.268	1.25742e-43	Rab9
3.38333e-33	0.0896535	0.202	0.135	6.0132e-29	Gabpb1
1.25677e-29	0.0893603	0.112	0.065	2.23366e-25	Usp2
8.57446e-33	0.0893172	0.521	0.422	1.52394e-28	Rab6a
1.31761e-36	0.0892158	0.545	0.437	2.34179e-32	Rlf
6.35035e-38	0.0888199	0.216	0.143	1.12865e-33	Gm5617
2.28623e-24	0.0885203	0.362	0.285	4.06332e-20	Gnaq
2.62304e-08	0.0883567	0.136	0.108	0.000466193	Ccr2
2.27974e-16	0.0880463	0.899	0.837	4.05179e-12	Ier5
1.09073e-25	0.087376	0.611	0.538	1.93856e-21	Ubxn1
3.08139e-46	0.0873362	0.548	0.427	5.47655e-42	Rab8a
5.85369e-27	0.08711	0.603	0.513	1.04038e-22	Tsc22d4
2.38984e-35	0.0868758	0.282	0.2	4.24746e-31	Sft2d2
3.89489e-60	0.086872	0.106	0.042	6.92239e-56	Gm49368
4.59164e-27	0.0866266	0.494	0.408	8.16072e-23	H13
9.8354e-26	0.0865681	0.321	0.246	1.74805e-21	Dusp6
1.14074e-33	0.0865468	0.512	0.425	2.02743e-29	Txnl1
5.96269e-44	0.0864497	0.222	0.143	1.05975e-39	Agtrap
6.68558e-11	0.0862023	0.423	0.377	1.18823e-06	Higd1a
8.94817e-24	0.0861788	0.295	0.234	1.59036e-19	Atp13a2
9.85643e-83	0.0857379	0.135	0.051	1.75178e-78	Aoah
6.7029e-43	0.0855303	0.175	0.105	1.19131e-38	Impa2
6.47951e-76	0.085451	0.52	0.364	1.1516e-71	Pxn
1.72002e-36	0.085145	0.231	0.155	3.057e-32	Zfp787
4.62643e-26	0.0851405	0.655	0.585	8.22256e-22	Ube2l3
1.68488e-20	0.0848733	0.349	0.289	2.99454e-16	Ssbp4
1.22207e-32	0.0848511	0.233	0.161	2.17199e-28	Batf
3.31027e-29	0.0848202	0.177	0.116	5.88335e-25	Ikbke
1.06416e-43	0.0845576	0.296	0.202	1.89134e-39	Orai2
1.24142e-23	0.0845464	0.456	0.393	2.20637e-19	Ndufs5
9.97547e-27	0.0844675	0.186	0.129	1.77294e-22	Cish
2.19151e-43	0.0843691	0.648	0.528	3.89497e-39	Gabarapl2
1.12555e-41	0.0842549	0.14	0.078	2.00045e-37	Prrg2
5.09991e-35	0.0838658	0.85	0.758	9.06407e-31	Ube2b
9.3174e-38	0.0836912	0.233	0.157	1.65598e-33	Pfkl
2.7949e-17	0.0836059	0.68	0.635	4.96738e-13	Atp5j
1.37011e-30	0.0835886	0.687	0.591	2.4351e-26	Capza1
1.66619e-30	0.0835178	0.41	0.325	2.96131e-26	Ube2f
1.83491e-43	0.0833796	0.326	0.23	3.26119e-39	Ccdc88b
6.96131e-38	0.0833478	0.395	0.297	1.23723e-33	Chmp5
9.01462e-28	0.0832797	0.746	0.62	1.60217e-23	Adgre5
9.71101e-30	0.0832338	0.174	0.114	1.72594e-25	Amn1
2.54204e-29	0.0832125	0.236	0.169	4.51797e-25	Smn1
7.35439e-40	0.0831344	0.354	0.26	1.3071e-35	Rnpep
1.3404e-69	0.0831342	0.183	0.092	2.3823e-65	Agpat2
2.76054e-27	0.0831252	0.619	0.53	4.9063e-23	Ccdc12
7.46714e-42	0.083112	0.288	0.199	1.32713e-37	2310011J03Rik
1.62149e-35	0.0826711	0.394	0.299	2.88187e-31	Eapp
1.58496e-37	0.0826108	0.361	0.268	2.81695e-33	Vav1
2.55262e-24	0.082598	0.58	0.48	4.53676e-20	Chic2
4.24771e-41	0.0824209	0.188	0.117	7.54946e-37	Sp3os
5.37408e-38	0.0822834	0.506	0.397	9.55136e-34	Emd
5.48603e-25	0.0821614	0.59	0.495	9.75032e-21	Tet2
3.97025e-35	0.0805497	0.906	0.849	7.05632e-31	Selenok
7.07034e-28	0.0803119	0.432	0.343	1.25661e-23	Il4ra
1.03663e-33	0.080285	0.583	0.474	1.8424e-29	Osbpl9
1.45206e-47	0.0801893	0.257	0.166	2.58075e-43	Atp7a
4.17325e-39	0.0801307	0.695	0.597	7.41711e-35	Mpc1
1.46919e-07	0.0799836	0.479	0.468	0.0026112	Ndufb8
2.98227e-49	0.0798081	0.167	0.093	5.3004e-45	Fam217b
1.18442e-45	0.0797596	0.2	0.122	2.10507e-41	Ikbkap
9.13833e-15	0.0797274	0.686	0.65	1.62416e-10	Uqcrq
3.72458e-24	0.0796291	0.417	0.341	6.61969e-20	Smap1
8.51483e-57	0.0783857	0.204	0.117	1.51334e-52	Ocel1
3.00698e-38	0.0781777	0.238	0.161	5.34431e-34	Brms1
5.87087e-79	0.0779041	0.105	0.034	1.04343e-74	Asns
4.25594e-26	0.076752	0.402	0.319	7.56409e-22	Dapp1
3.8798e-12	0.0766596	0.616	0.579	6.89556e-08	Pomp
1.98673e-36	0.0766549	0.3	0.214	3.53101e-32	Timm17b
5.55486e-19	0.0763059	0.221	0.169	9.87264e-15	Cry1
6.66664e-18	0.0760478	0.374	0.307	1.18486e-13	Npepps
2.05876e-31	0.0759558	0.362	0.276	3.65904e-27	Suds3
1.21522e-40	0.0758952	0.243	0.162	2.15981e-36	Tor2a
9.41661e-10	0.0756347	0.769	0.693	1.67361e-05	Arf4
2.00071e-16	0.0756105	0.715	0.66	3.55586e-12	Atp5f1
5.54062e-59	0.0751422	0.958	0.899	9.84734e-55	Itm2b
4.86447e-115	0.0750862	0.781	0.565	8.64562e-111	Trib1
6.4503e-24	0.0750709	0.997	0.995	1.14641e-19	Eif1
1.47851e-20	0.0750212	0.502	0.435	2.62775e-16	Tmem167
2.80878e-21	0.0745432	0.259	0.199	4.99205e-17	AI413582
8.49037e-28	0.0745237	0.751	0.639	1.50899e-23	Grb2
3.7525e-08	0.0744133	0.246	0.208	0.000666932	Sdhaf1
1.71438e-21	0.0740211	0.247	0.186	3.04697e-17	Nsmce2
7.67677e-22	0.0738862	0.46	0.4	1.36439e-17	Mrpl20
1.73222e-35	0.0738131	0.103	0.054	3.07867e-31	Bmpr1a
1.1198e-49	0.0738116	0.358	0.251	1.99023e-45	Cln5
3.91616e-07	0.0737909	0.723	0.708	0.00696019	Cox7a2
6.81215e-127	0.0737143	0.452	0.263	1.21072e-122	Entpd1
8.31417e-29	0.0736647	0.832	0.748	1.47768e-24	Sh3glb1
6.05738e-26	0.0734925	0.608	0.499	1.07658e-21	Rab5c
2.63292e-41	0.0733627	0.665	0.515	4.67948e-37	Lyn
1.54457e-38	0.0732971	0.237	0.159	2.74517e-34	Tmem170b
2.79475e-51	0.0732028	0.16	0.086	4.9671e-47	Ift57
9.37853e-28	0.0731332	0.441	0.353	1.66685e-23	Akirin1
1.65494e-57	0.072541	0.417	0.292	2.94132e-53	Ifnar2
2.46201e-20	0.0725027	0.486	0.413	4.37573e-16	Pold4
2.49904e-75	0.0723936	0.548	0.374	4.44155e-71	Sema4d
2.37533e-36	0.0722371	0.567	0.456	4.22167e-32	Sar1a
2.27952e-51	0.0721722	0.315	0.209	4.0514e-47	Arid3a
6.93131e-26	0.0717319	0.446	0.361	1.2319e-21	Rbm42
6.08489e-36	0.071631	0.398	0.299	1.08147e-31	Samd4b
1.68758e-20	0.071502	0.208	0.154	2.99933e-16	Nf1
1.03176e-42	0.0711152	0.292	0.2	1.83374e-38	Syap1
1.66772e-30	0.0711126	0.443	0.36	2.96404e-26	Snf8
8.19623e-30	0.0710152	0.737	0.634	1.45672e-25	Supt4a
1.60418e-19	0.0709909	0.501	0.442	2.85111e-15	Psma1
4.75791e-96	0.0705995	0.142	0.048	8.45624e-92	Dhrs9
1.22103e-61	0.0705394	0.125	0.054	2.17014e-57	Gsdme
5.61913e-28	0.070538	0.214	0.15	9.98688e-24	Dctpp1
1.13336e-18	0.0705344	0.342	0.283	2.01432e-14	Cyfip1
3.03322e-35	0.0701172	0.624	0.513	5.39094e-31	Man2b1
4.36245e-39	0.0700248	0.175	0.107	7.75338e-35	Ampd3
3.44852e-50	0.069731	0.202	0.119	6.12905e-46	Exosc4
3.92608e-21	0.0690662	0.815	0.729	6.97782e-17	Arf5
2.64225e-28	0.0689092	0.662	0.551	4.69607e-24	Id2
4.01664e-09	0.0684812	0.569	0.543	7.13878e-05	Rbx1
2.37172e-57	0.0682046	0.179	0.097	4.21526e-53	Pgm1
3.60384e-49	0.0681534	0.6	0.446	6.40511e-45	Myadm
6.76669e-15	0.0680509	0.62	0.573	1.20264e-10	Ndufb7
2.76364e-42	0.067765	0.247	0.163	4.91182e-38	Ublcp1
1.40827e-52	0.0672519	0.257	0.161	2.50293e-48	Gm5150
2.56011e-38	0.0672417	0.122	0.066	4.55008e-34	Tmem110
3.40576e-28	0.0669213	0.444	0.363	6.05306e-24	Vps29
1.05697e-38	0.0665472	0.159	0.094	1.87855e-34	Cyb5r1
4.705e-45	0.0664318	0.448	0.326	8.36219e-41	Svil
3.80469e-47	0.0661412	0.144	0.076	6.76208e-43	Cd101
9.99045e-51	0.0660133	0.105	0.046	1.7756e-46	Ugt1a7c
2.75514e-27	0.0659294	0.337	0.263	4.89672e-23	Mvp
2.9703e-43	0.0659157	0.105	0.051	5.27911e-39	Gm8797
1.86408e-19	0.0656836	0.34	0.277	3.31303e-15	Pfdn6
6.38026e-30	0.0656267	0.912	0.86	1.13396e-25	Hmgb2
2.28144e-37	0.06545	0.464	0.359	4.0548e-33	Neu1
2.35614e-24	0.0654364	0.948	0.916	4.18757e-20	Rap1b
2.49519e-17	0.065346	0.295	0.236	4.4347e-13	Sh3bp1
3.13416e-25	0.065314	0.702	0.598	5.57034e-21	Tiparp
3.20246e-22	0.0650787	0.54	0.461	5.69173e-18	Higd2a
2.18412e-29	0.0648837	0.427	0.331	3.88184e-25	Mpp1
7.51896e-37	0.0648221	0.178	0.112	1.33634e-32	Comtd1
1.17424e-58	0.0646349	0.121	0.052	2.08698e-54	Cmklr1
6.78606e-32	0.0644777	0.141	0.086	1.20609e-27	Blcap
1.3511e-45	0.0643405	0.173	0.1	2.4013e-41	Gdpd3
2.8246e-19	0.0642084	0.376	0.305	5.02016e-15	1110008P14Rik
1.1896e-15	0.0641907	0.293	0.243	2.11428e-11	Mrpl17
6.23842e-19	0.0641124	0.457	0.382	1.10875e-14	Gtf2b
1.80935e-09	0.0635299	0.732	0.663	3.21576e-05	Rabac1
1.05273e-51	0.0633644	0.167	0.091	1.87101e-47	Nat9
2.02182e-09	0.0632256	0.599	0.568	3.59338e-05	Psmd8
3.25666e-24	0.0630927	0.437	0.358	5.78806e-20	Dbnl
6.5099e-31	0.0629951	0.239	0.168	1.157e-26	Stk16
3.2204e-111	0.0628752	0.851	0.662	5.72362e-107	Ctsd
7.74584e-30	0.0628398	0.42	0.325	1.37667e-25	Mfsd14b
1.53487e-14	0.0623176	0.351	0.291	2.72793e-10	Gramd1a
5.8807e-24	0.0620781	0.418	0.338	1.04518e-19	Bnip2
1.45964e-20	0.062005	0.386	0.318	2.59423e-16	Necap2
1.06381e-32	0.0614482	0.263	0.187	1.89072e-28	Fibp
3.98411e-20	0.0611316	0.701	0.613	7.08095e-16	Brk1
1.33842e-16	0.0611084	0.491	0.425	2.37878e-12	Psmd4
2.94482e-22	0.0605992	0.212	0.155	5.23384e-18	Pgp
3.64799e-30	0.0604943	0.41	0.319	6.48357e-26	Dctn2
8.28275e-31	0.0603355	0.341	0.256	1.47209e-26	Sptlc2
2.13576e-40	0.0602378	0.246	0.162	3.7959e-36	Zfand2b
1.79384e-30	0.0601693	0.209	0.143	3.18818e-26	Lyrm2
5.01405e-34	0.0597306	0.232	0.158	8.91147e-30	Ciapin1
1.4627e-43	0.0593701	0.301	0.206	2.59965e-39	Pigx
2.04758e-24	0.0590107	0.417	0.333	3.63917e-20	Rap2c
1.1392e-39	0.0588262	0.265	0.179	2.02471e-35	Sntb2
1.66132e-63	0.058826	0.185	0.095	2.95267e-59	Rdh12
5.88885e-14	0.0587472	0.486	0.43	1.04663e-09	Surf4
3.11536e-69	0.0586631	0.465	0.31	5.53693e-65	Gcnt2
2.49586e-23	0.058299	0.392	0.313	4.43589e-19	Taf6l
1.0101e-22	0.0580712	0.445	0.369	1.79526e-18	Atp6v1a
2.50525e-14	0.0580143	0.293	0.245	4.45257e-10	Tmem208
1.52479e-34	0.0579779	0.391	0.293	2.71001e-30	Lrrfip2
4.76288e-28	0.0579764	0.208	0.145	8.46507e-24	Edem2
9.35049e-59	0.0577553	0.11	0.046	1.66186e-54	Tpcn2
6.03044e-28	0.0577311	0.275	0.201	1.07179e-23	Map2k4
8.08481e-27	0.057722	0.272	0.202	1.43691e-22	Pin1
2.41426e-21	0.0576956	0.627	0.53	4.29087e-17	Tprgl
4.63625e-15	0.0576366	0.362	0.305	8.24001e-11	Rgs10
8.51923e-69	0.0573373	0.49	0.347	1.51412e-64	Rnf11
3.32104e-22	0.0571796	0.125	0.081	5.90248e-18	C130050O18Rik
3.37974e-21	0.056888	0.292	0.227	6.00681e-17	Asnsd1
9.37471e-196	0.0567975	0.495	0.239	1.66617e-191	Adam8
6.47908e-100	0.0566627	0.652	0.436	1.15153e-95	Slc15a3
7.52113e-51	0.056557	0.187	0.105	1.33673e-46	Abtb2
3.91626e-23	0.0565254	0.469	0.382	6.96037e-19	Sertad1
1.28179e-41	0.0565222	0.285	0.193	2.27812e-37	Rab31
2.39877e-24	0.0562823	0.192	0.132	4.26334e-20	Treml4
4.52114e-31	0.0560863	0.257	0.181	8.03543e-27	Alox5
2.67772e-41	0.0559384	0.349	0.25	4.75911e-37	Preb
6.32037e-26	0.0557592	0.104	0.061	1.12332e-21	E530011L22Rik
3.85747e-24	0.0557261	0.149	0.099	6.85588e-20	Btbd19
1.54056e-35	0.0556231	0.223	0.149	2.73803e-31	Bad
7.08325e-08	0.0553963	0.515	0.481	0.00125891	Bag1
3.5025e-10	0.0552875	0.738	0.684	6.225e-06	Gpx4
3.38708e-16	0.0544827	0.418	0.348	6.01985e-12	Pon2
1.31301e-10	0.0539907	0.833	0.744	2.33361e-06	Cd47
3.86009e-08	0.0539111	0.632	0.601	0.000686053	Psma2
3.54316e-25	0.0537831	0.247	0.18	6.29726e-21	Mob3a
1.99933e-23	0.053645	0.257	0.196	3.5534e-19	Iah1
2.71452e-06	0.053628	0.594	0.574	0.0482452	Psma7
1.63934e-39	0.0535848	0.132	0.072	2.9136e-35	Sash1
1.47606e-15	0.0533782	0.278	0.224	2.62341e-11	Pcbd2
2.22384e-09	0.0532566	0.259	0.218	3.95242e-05	Gnl1
5.1091e-40	0.0532189	0.473	0.355	9.08041e-36	Dok3
1.50233e-08	0.0531935	0.254	0.219	0.00026701	Bri3bp
4.93334e-66	0.0531152	0.117	0.046	8.76803e-62	Gm14548
3.88374e-22	0.0529609	0.485	0.4	6.90258e-18	Akt1
1.72559e-07	0.0524869	0.567	0.55	0.00306689	Edf1
2.62844e-28	0.0522624	0.208	0.144	4.67153e-24	Ufsp2
6.13991e-17	0.0521844	0.15	0.108	1.09125e-12	Slco3a1
1.99737e-30	0.0520984	0.166	0.107	3.54993e-26	Spryd3
1.63658e-14	0.0519865	0.594	0.531	2.9087e-10	Tomm22
4.22946e-37	0.0519423	0.209	0.134	7.51702e-33	Vav3
1.62962e-19	0.0518441	0.265	0.205	2.89632e-15	Mgat4a
1.60768e-20	0.0516903	0.171	0.122	2.85734e-16	Jkamp
1.50961e-19	0.0515633	0.413	0.348	2.68302e-15	Ube2m
8.91647e-24	0.0515326	0.253	0.189	1.58472e-19	Pacsin2
5.4108e-26	0.0513858	0.134	0.085	9.61662e-22	Atrnl1
1.28221e-30	0.051188	0.17	0.11	2.27888e-26	Apmap
3.70561e-39	0.0511771	0.421	0.314	6.58598e-35	Cwc25
2.2296e-18	0.0511665	0.356	0.287	3.96267e-14	Ergic2
2.10454e-64	0.0510045	0.359	0.231	3.7404e-60	Pbx1
3.6404e-27	0.0509415	0.162	0.107	6.47008e-23	Tbc1d2
1.35822e-53	0.0507071	0.199	0.114	2.41396e-49	Aph1c
3.29558e-36	0.0506939	0.182	0.113	5.85724e-32	Ethe1
4.65674e-19	0.0506754	0.519	0.435	8.27642e-15	Arih2
1.87174e-11	0.0502775	0.248	0.204	3.32664e-07	Frrs1
7.05362e-08	0.0499486	0.193	0.163	0.00125364	Plxnc1
1.9852e-27	0.0498711	0.109	0.064	3.5283e-23	Pdpn
1.5402e-17	0.0498137	0.188	0.14	2.7374e-13	Acp2
1.2834e-12	0.0497784	0.36	0.313	2.28098e-08	Grpel1
1.09273e-55	0.049649	0.208	0.118	1.9421e-51	Slc22a15
1.57071e-24	0.0493925	0.12	0.076	2.79163e-20	Fcgr1
3.27666e-22	0.0491679	0.356	0.285	5.8236e-18	Mrpl14
2.87727e-17	0.0491142	0.376	0.312	5.11378e-13	Os9
1.56654e-26	0.049069	0.166	0.111	2.78422e-22	Inpp5a
1.41649e-31	0.0490213	0.201	0.134	2.51754e-27	Rps6ka4
2.6591e-20	0.0490131	0.276	0.215	4.72601e-16	Med8
1.46028e-33	0.0487925	0.13	0.075	2.59536e-29	Rnf24
1.46099e-21	0.048765	0.473	0.389	2.59661e-17	Arpc1a
8.83329e-34	0.0486953	0.12	0.067	1.56994e-29	Zswim7
3.77667e-19	0.0485432	0.346	0.277	6.71227e-15	Krcc1
3.1491e-33	0.0485334	0.605	0.486	5.5969e-29	Rnf130
4.6493e-34	0.0484976	0.157	0.096	8.2632e-30	Pef1
2.17976e-17	0.048494	0.183	0.136	3.87409e-13	Pik3ap1
5.72355e-15	0.0484899	0.55	0.471	1.01725e-10	Coq10b
5.30933e-19	0.048332	0.463	0.381	9.43628e-15	Vamp3
5.42051e-32	0.0482825	0.265	0.187	9.63387e-28	Stim2
6.06642e-81	0.0481384	0.921	0.719	1.07818e-76	Cd44
7.84115e-14	0.0481079	0.403	0.341	1.39361e-09	Tnip1
1.40054e-17	0.0480725	0.353	0.286	2.48918e-13	Tmem33
6.22542e-13	0.0480368	0.253	0.308	1.10644e-08	Lgmn
7.01527e-20	0.0477519	0.386	0.311	1.24682e-15	Chmp3
2.15135e-20	0.0476516	0.473	0.382	3.82359e-16	Nfil3
2.28928e-30	0.0476457	0.243	0.173	4.06874e-26	Pdlim2
1.09439e-14	0.0475586	0.429	0.359	1.94505e-10	AY036118
4.4046e-15	0.0474831	0.302	0.252	7.8283e-11	Commd1
1.74465e-29	0.0474289	0.858	0.786	3.10077e-25	D8Ertd738e
2.00415e-19	0.0473666	0.295	0.235	3.56198e-15	Coa3
2.15291e-22	0.0473449	0.419	0.328	3.82637e-18	Tmem243
3.96311e-15	0.0471711	0.424	0.357	7.04363e-11	Stx7
2.7915e-06	0.0471215	0.521	0.488	0.0496134	Sf3b5
1.25351e-15	0.047102	0.785	0.681	2.22786e-11	Tnfaip3
1.00527e-08	0.0470998	0.188	0.156	0.000178666	Itgb5
5.2428e-26	0.0467115	0.126	0.079	9.31803e-22	Tirap
9.49034e-10	0.046671	0.359	0.322	1.68672e-05	Lamtor5
1.77714e-57	0.0466599	0.103	0.041	3.15851e-53	Met
5.09157e-07	0.046628	0.645	0.605	0.00904924	Ube2i
8.26468e-17	0.0464199	0.122	0.084	1.46888e-12	3110082I17Rik
1.08516e-49	0.0461716	0.484	0.346	1.92866e-45	Myo1f
2.35114e-26	0.046073	0.206	0.145	4.17867e-22	Psmd10
2.6387e-16	0.0459023	0.377	0.316	4.68977e-12	Tm2d2
4.31202e-23	0.0458133	0.532	0.455	7.66374e-19	Sap18
2.8783e-27	0.0457891	0.185	0.125	5.1156e-23	Stard3
2.78094e-21	0.0454623	0.198	0.144	4.94257e-17	Amdhd2
3.26352e-30	0.0454257	0.148	0.092	5.80026e-26	Etfrf1
5.17836e-37	0.0451154	0.218	0.143	9.2035e-33	Milr1
1.8161e-33	0.0448523	0.184	0.117	3.22776e-29	Tbc1d2b
3.99321e-16	0.044714	0.311	0.255	7.09714e-12	Polr2j
2.6414e-24	0.0443031	0.296	0.223	4.69456e-20	Taf13
4.77914e-08	0.0440226	0.271	0.237	0.000849396	Dtnbp1
4.08924e-24	0.0440088	0.127	0.081	7.26781e-20	Haghl
4.01412e-24	0.0439493	0.198	0.14	7.1343e-20	Numb
1.08122e-28	0.0436742	0.129	0.078	1.92165e-24	Card9
8.88673e-28	0.0435952	0.266	0.193	1.57944e-23	Ufd1
5.54507e-30	0.0435682	0.18	0.118	9.85525e-26	Ntpcr
9.39111e-26	0.0434882	0.26	0.191	1.66908e-21	Itgb1bp1
1.81426e-37	0.0434319	0.16	0.095	3.22448e-33	Chst12
2.59718e-26	0.0433416	0.219	0.154	4.61596e-22	Manbal
4.09348e-28	0.0431334	0.214	0.149	7.27534e-24	Htatip2
3.02948e-12	0.0430222	0.516	0.449	5.38429e-08	Lrp10
1.70244e-23	0.0429987	0.114	0.071	3.02574e-19	Bmx
8.50934e-24	0.0428791	0.176	0.121	1.51237e-19	Gdap2
1.31751e-17	0.0422309	0.328	0.264	2.34161e-13	Ppp2cb
3.82571e-16	0.0420425	0.284	0.231	6.79944e-12	Cuedc2
3.21106e-13	0.0420314	0.221	0.176	5.70701e-09	Ifi35
5.0276e-27	0.0416692	0.17	0.113	8.93556e-23	Gpaa1
8.93445e-35	0.0415947	0.231	0.155	1.58792e-30	Adam15
9.78826e-30	0.0413766	0.105	0.058	1.73967e-25	Ccdc180
7.56063e-10	0.0411411	0.155	0.122	1.34375e-05	Tma16
1.80246e-11	0.0410713	0.373	0.319	3.20351e-07	Pip5k1c
5.41755e-39	0.0410688	0.147	0.083	9.62861e-35	Dennd3
7.35054e-21	0.0410588	0.253	0.192	1.30641e-16	Mea1
2.21383e-15	0.0404806	0.371	0.306	3.93464e-11	Soat1
1.2046e-39	0.0403612	0.214	0.137	2.14093e-35	Dynlt1f
1.65078e-10	0.0402172	0.105	0.078	2.93393e-06	Mfge8
1.58482e-22	0.040091	0.179	0.124	2.81669e-18	Zdhhc6
1.93188e-13	0.0400463	0.544	0.475	3.43353e-09	Ube2n
4.29127e-21	0.0397205	0.559	0.466	7.62687e-17	Atp6v0d1
1.15669e-12	0.0396984	0.356	0.305	2.05578e-08	Mrps18c
1.49841e-14	0.0394192	0.303	0.249	2.66313e-10	Tcirg1
1.85814e-08	0.0394077	0.239	0.202	0.000330248	Exosc5
2.50318e-34	0.039236	0.453	0.353	4.4489e-30	Vmp1
1.67461e-11	0.038993	0.249	0.204	2.97629e-07	Il16
5.0403e-55	0.0389666	0.182	0.097	8.95812e-51	Cdk5r1
6.48759e-20	0.0387518	0.107	0.069	1.15304e-15	Mdm1
9.01953e-27	0.0385712	0.196	0.135	1.60304e-22	Dnttip1
2.00776e-06	0.0385444	0.309	0.279	0.0356839	Ssr2
9.02476e-20	0.0385077	0.547	0.454	1.60397e-15	Pbxip1
6.6761e-07	0.038464	0.364	0.326	0.0118654	Adam10
7.34463e-10	0.0383986	0.306	0.262	1.30536e-05	Commd7
3.93873e-09	0.0383119	0.447	0.407	7.0003e-05	Psma6
1.89071e-25	0.0382119	0.119	0.073	3.36036e-21	Stn1
4.75347e-23	0.0381218	0.208	0.149	8.44834e-19	Creb3
5.63259e-85	0.0380438	0.618	0.409	1.00108e-80	Marcks
6.51934e-31	0.0379883	0.238	0.164	1.15868e-26	Ppm1m
1.00903e-23	0.0379824	0.177	0.122	1.79334e-19	Smim12
2.13948e-53	0.03789	0.135	0.064	3.8025e-49	Arap3
2.66658e-55	0.0377995	0.517	0.381	4.7393e-51	Evi2a
3.41776e-19	0.0375466	0.282	0.222	6.07439e-15	Hmox2
1.77664e-46	0.0372474	0.103	0.046	3.15763e-42	B4galt6
4.94927e-18	0.0371785	0.304	0.242	8.79635e-14	Tmem219
5.58895e-17	0.0370812	0.29	0.231	9.93324e-13	Rbpms
1.29734e-34	0.0370217	0.267	0.186	2.30575e-30	Phyh
4.69608e-36	0.0366653	0.203	0.127	8.34634e-32	Jaml
2.35674e-48	0.0365991	0.223	0.132	4.18863e-44	Xdh
6.71659e-19	0.0364104	0.302	0.238	1.19374e-14	Vamp4
3.17947e-22	0.0363722	0.28	0.212	5.65087e-18	Tfe3
4.3655e-18	0.0361953	0.121	0.082	7.7588e-14	1700096K18Rik
1.03282e-21	0.0360531	0.437	0.351	1.83562e-17	Zfand3
8.40028e-16	0.0355533	0.128	0.091	1.49298e-11	Tmem268
1.62091e-18	0.0353905	0.269	0.207	2.88084e-14	Borcs8
1.03946e-33	0.0348426	0.158	0.096	1.84742e-29	Cdc42ep4
1.20663e-09	0.0344634	0.292	0.247	2.14454e-05	Rps6ka1
1.47275e-10	0.0344165	0.262	0.216	2.61752e-06	Pqlc1
1.88896e-21	0.0342033	0.293	0.226	3.35725e-17	Prkag1
8.72798e-15	0.0339925	0.374	0.316	1.55122e-10	Psmd13
1.24939e-27	0.0338874	0.159	0.102	2.22054e-23	Stx18
3.68403e-18	0.0338864	0.203	0.151	6.54763e-14	Sdhaf2
3.89259e-23	0.033806	0.373	0.291	6.91831e-19	Actr10
2.84912e-22	0.0337932	0.206	0.148	5.06375e-18	Shkbp1
1.58431e-06	0.0337284	0.158	0.131	0.028158	Golm1
2.8813e-27	0.0337016	0.104	0.06	5.12094e-23	2510009E07Rik
2.38726e-22	0.0335858	0.242	0.179	4.24288e-18	Glod4
7.54684e-28	0.0334817	0.127	0.077	1.3413e-23	Klhdc10
4.65287e-08	0.0334428	0.299	0.261	0.000826954	Psmc4
4.88883e-35	0.0334104	0.215	0.139	8.68892e-31	Acer3
1.43536e-11	0.0333672	0.314	0.265	2.55107e-07	Sar1b
3.00112e-26	0.0332579	0.18	0.121	5.33389e-22	Pwp1
1.01673e-16	0.0330966	0.245	0.192	1.80703e-12	Trappc1
1.82504e-23	0.0325629	0.114	0.07	3.24365e-19	Ldhb
3.69928e-12	0.0324381	0.201	0.159	6.57473e-08	Naip2
1.27187e-09	0.0324282	0.105	0.079	2.26049e-05	Ndst1
1.66694e-12	0.0323663	0.112	0.081	2.96265e-08	Kbtbd7
5.30277e-16	0.0323535	0.481	0.401	9.4246e-12	Fam103a1
4.32433e-25	0.0323208	0.122	0.076	7.68564e-21	Aifm2
3.54045e-17	0.032289	0.291	0.232	6.29245e-13	Pdcl3
2.00775e-11	0.032227	0.37	0.314	3.56838e-07	Pcmt1
1.49564e-13	0.0321947	0.391	0.331	2.6582e-09	Sugt1
1.23219e-16	0.0321502	0.173	0.127	2.18997e-12	1110065P20Rik
1.127e-15	0.0320472	0.129	0.091	2.00302e-11	Trub2
6.97681e-17	0.0318062	0.17	0.125	1.23999e-12	Rnf141
1.22337e-09	0.0317919	0.442	0.391	2.1743e-05	Eif4e2
5.31101e-13	0.031744	0.223	0.177	9.43925e-09	Tnfaip8l2
5.8302e-13	0.031642	0.577	0.512	1.0362e-08	Eloc
9.17138e-16	0.0315049	0.259	0.204	1.63003e-11	Trappc3
1.65226e-06	0.0314359	0.411	0.368	0.0293656	Plekhj1
9.58356e-32	0.0308508	0.13	0.075	1.70329e-27	Palm
2.93261e-15	0.0307759	0.544	0.46	5.21212e-11	Fuca1
1.81529e-18	0.0307628	0.109	0.071	3.22631e-14	Ruvbl2
1.37465e-21	0.0303524	0.239	0.176	2.44317e-17	Med31
9.449e-07	0.0303391	0.16	0.134	0.0167937	Strn
5.68544e-08	0.0301678	0.63	0.555	0.00101047	Mef2a
1.16374e-14	0.0301075	0.223	0.173	2.06831e-10	Lpcat3
2.44849e-23	0.0300894	0.16	0.107	4.35171e-19	Gipc1
8.03627e-13	0.0300668	0.155	0.118	1.42829e-08	B4galt3
4.15679e-12	0.0300074	0.114	0.083	7.38787e-08	Relt
7.7404e-23	0.0297339	0.104	0.063	1.3757e-18	Spsb2
5.23395e-21	0.0295917	0.211	0.153	9.3023e-17	Malsu1
2.13789e-15	0.0295674	0.149	0.109	3.79968e-11	Pdk3
3.84517e-09	0.0294472	0.198	0.163	6.83403e-05	Dok2
1.0392e-13	0.0292595	0.25	0.199	1.84697e-09	Uchl5
1.5058e-06	0.029191	0.131	0.107	0.0267626	Wdyhv1
4.82799e-25	0.0291602	0.154	0.101	8.58078e-21	Nfkbil1
8.1697e-15	0.0288163	0.11	0.076	1.452e-10	Slc27a1
4.30846e-32	0.0287623	0.533	0.427	7.65742e-28	Vps4b
1.21138e-15	0.0286293	0.307	0.247	2.15299e-11	Katna1
4.20174e-14	0.0284775	0.584	0.509	7.46776e-10	Pdcd10
1.4476e-23	0.0282452	0.217	0.156	2.57282e-19	Lsm10
6.08897e-11	0.028204	0.181	0.143	1.08219e-06	Pex13
1.37498e-13	0.0281942	0.446	0.371	2.44376e-09	Scarb2
2.81464e-11	0.0280266	0.666	0.586	5.00246e-07	Syf2
2.93539e-12	0.0277747	0.27	0.22	5.21706e-08	Gtf2f1
1.5163e-10	0.0277307	0.521	0.454	2.69493e-06	Derl1
3.34764e-07	0.027698	0.325	0.286	0.00594976	Rin3
1.33353e-11	0.0275576	0.39	0.336	2.37009e-07	Spg21
3.92574e-08	0.0274929	0.506	0.452	0.000697722	Snrpc
2.30661e-17	0.0274446	0.381	0.31	4.09954e-13	Dhx38
1.22224e-16	0.0273946	0.319	0.256	2.17229e-12	Prelid3b
4.89085e-11	0.0273465	0.275	0.23	8.69251e-07	Bak1
5.68734e-10	0.0270049	0.378	0.328	1.01081e-05	Mrpl43
7.72365e-21	0.0266013	0.139	0.094	1.37273e-16	Xpc
2.90755e-15	0.026515	0.111	0.077	5.16758e-11	Adprm
1.37993e-13	0.0265016	0.154	0.116	2.45256e-09	Gpatch2l
1.83604e-09	0.0264414	0.133	0.104	3.26319e-05	Slc25a38
3.66373e-14	0.026341	0.13	0.094	6.51155e-10	Acvrl1
8.62715e-16	0.0262682	0.297	0.238	1.5333e-11	Tmem9b
1.87327e-20	0.0262335	0.125	0.083	3.32936e-16	Slc7a8
1.1079e-28	0.0261889	0.107	0.059	1.96908e-24	Ptgs2os2
1.84297e-12	0.025918	0.258	0.207	3.27552e-08	Rfxap
4.97675e-29	0.025895	0.216	0.146	8.84518e-25	Vcl
5.41059e-14	0.025783	0.206	0.16	9.61625e-10	Ubl4a
9.68592e-21	0.0257509	0.18	0.127	1.72148e-16	Rab3d
1.52127e-18	0.025714	0.392	0.319	2.70376e-14	Mxi1
2.77988e-08	0.0256917	0.359	0.314	0.000494069	Fam174a
3.82049e-20	0.0254929	0.146	0.099	6.79015e-16	Ak6
9.39052e-11	0.0254634	0.271	0.226	1.66898e-06	Snrnp27
1.41323e-17	0.0254188	0.323	0.259	2.51174e-13	Pttg1
1.79703e-24	0.0253643	0.132	0.084	3.19386e-20	Scamp1
3.84223e-19	0.0252926	0.177	0.127	6.82879e-15	Tfdp1
3.39985e-29	0.0252506	0.342	0.257	6.04256e-25	Zfp263
2.56408e-13	0.0251039	0.188	0.144	4.55714e-09	Phf10
9.65725e-14	0.0250457	0.222	0.174	1.71638e-09	Asna1
1.6319e-21	0.0247365	0.348	0.273	2.90037e-17	Pdlim5
1.79623e-19	0.0247073	0.147	0.1	3.19244e-15	Dnajc4
8.82715e-16	0.0246467	0.103	0.069	1.56885e-11	Mocs1
1.05126e-18	0.0241099	0.386	0.313	1.8684e-14	Eid1
2.75408e-11	0.0240125	0.234	0.189	4.89483e-07	Auh
8.13361e-09	0.023381	0.126	0.098	0.000144559	Cd200r1
3.77932e-43	0.0233593	0.242	0.154	6.71699e-39	Abtb1
1.54727e-48	0.0231904	0.505	0.352	2.74996e-44	Mapk3
1.94217e-13	0.0230986	0.448	0.378	3.45181e-09	Taf7
1.48224e-19	0.0230574	0.101	0.063	2.63438e-15	Kcnj2
2.29541e-11	0.0230295	0.161	0.125	4.07963e-07	Mcub
1.05164e-21	0.0229573	0.155	0.105	1.86908e-17	Gtf2e2
9.22923e-09	0.0228312	0.52	0.457	0.000164031	Susd6
9.7036e-12	0.0227943	0.12	0.088	1.72462e-07	Armc7
8.75884e-16	0.0226757	0.355	0.287	1.55671e-11	Map2k1
1.41003e-16	0.0226719	0.116	0.078	2.50604e-12	Tnip2
9.27256e-12	0.0226317	0.255	0.207	1.64801e-07	Trappc5
5.54473e-11	0.0225572	0.205	0.164	9.85465e-07	Gab2
1.87115e-11	0.0223456	0.167	0.13	3.3256e-07	Yif1a
2.3271e-14	0.0222983	0.184	0.14	4.13596e-10	Rgs14
1.90724e-14	0.0221852	0.327	0.267	3.38974e-10	Tpst2
5.71435e-14	0.0221217	0.455	0.374	1.01561e-09	Grn
6.41631e-14	0.0220407	0.137	0.1	1.14037e-09	Smim8
8.58596e-08	0.0219201	0.571	0.511	0.00152598	Ubxn4
2.83564e-14	0.0217832	0.135	0.097	5.03978e-10	C1galt1c1
2.62247e-09	0.0215888	0.29	0.247	4.66092e-05	Psmc2
1.69354e-09	0.0214678	0.308	0.26	3.00994e-05	Gosr2
7.52408e-13	0.0213692	0.273	0.222	1.33726e-08	Maea
8.33105e-24	0.0213244	0.278	0.209	1.48068e-19	Usp32
3.24093e-13	0.0211817	0.257	0.206	5.7601e-09	Dlgap4
1.80452e-13	0.021103	0.164	0.123	3.20717e-09	Tmem63a
2.28152e-09	0.0210334	0.397	0.341	4.05495e-05	Appbp2
3.73958e-14	0.0209034	0.144	0.105	6.64635e-10	Gas7
8.36046e-13	0.0208379	0.692	0.625	1.4859e-08	Tln1
5.25965e-25	0.0206812	0.212	0.148	9.34797e-21	Atp8b4
2.31204e-11	0.0206312	0.207	0.165	4.10918e-07	Mknk1
6.77191e-07	0.0206223	0.531	0.478	0.0120357	Magoh
1.13506e-08	0.020187	0.13	0.101	0.000201734	Lrwd1
3.05147e-11	0.0201662	0.438	0.385	5.42337e-07	Hsbp1
5.64145e-12	0.0200624	0.262	0.212	1.00265e-07	Vta1
5.25786e-43	0.0198683	0.19	0.112	9.34479e-39	Cd300lb
8.77777e-18	0.0198579	0.17	0.124	1.56007e-13	Rab27a
8.32822e-12	0.0198063	0.43	0.361	1.48017e-07	Scamp2
4.5132e-10	0.0197287	0.392	0.339	8.02132e-06	Rala
4.39533e-17	0.0196322	0.278	0.218	7.81182e-13	Babam2
4.78719e-07	0.0193553	0.107	0.084	0.00850827	Nlrx1
7.72939e-10	0.019298	0.212	0.17	1.37374e-05	Vegfa
1.50912e-10	0.0191995	0.134	0.102	2.68216e-06	Dnajc24
2.65983e-11	0.0191053	0.248	0.2	4.72732e-07	1700123O20Rik
2.26497e-11	0.0190577	0.319	0.266	4.02553e-07	Psen1
4.91436e-13	0.0189364	0.132	0.097	8.7343e-09	Plod1
4.69587e-09	0.0189103	0.215	0.178	8.34597e-05	Ggct
1.64781e-08	0.0187138	0.272	0.231	0.000292865	Tubb6
6.552e-11	0.0186043	0.466	0.407	1.16449e-06	Tecr
7.17485e-12	0.0185005	0.111	0.08	1.27519e-07	Gpr137
6.89315e-22	0.0184836	0.207	0.145	1.22512e-17	Igf2bp3
1.79589e-15	0.0184648	0.919	0.871	3.19183e-11	Cd53
2.46147e-20	0.0184176	0.157	0.108	4.37476e-16	Ndufaf3
7.55381e-07	0.018291	0.395	0.355	0.0134254	Ndufs4
1.45922e-17	0.018257	0.207	0.155	2.59347e-13	Dhrs1
5.18286e-09	0.0180374	0.389	0.341	9.2115e-05	Atp6v1d
1.3967e-18	0.0179239	0.172	0.123	2.48235e-14	Tpgs1
6.68313e-07	0.0177875	0.502	0.455	0.0118779	Lman2
2.82244e-10	0.0177785	0.191	0.152	5.01633e-06	Vti1a
3.93855e-17	0.0177224	0.143	0.1	6.99998e-13	Chmp6
1.15399e-14	0.0175103	0.161	0.119	2.05099e-10	Crybg3
2.68448e-36	0.017454	0.742	0.632	4.77112e-32	Ndel1
7.71911e-08	0.0174424	0.306	0.263	0.00137192	Col4a3bp
4.88414e-09	0.0174281	0.136	0.106	8.68058e-05	Gpatch11
2.62213e-15	0.0173379	0.183	0.137	4.6603e-11	Tmub2
4.62458e-14	0.0173271	0.417	0.352	8.21926e-10	Mff
2.09814e-07	0.0172321	0.668	0.606	0.00372902	Sumo1
7.10796e-07	0.0172206	0.172	0.144	0.012633	Agtpbp1
3.48008e-11	0.0170324	0.169	0.132	6.18514e-07	Gid8
1.11643e-13	0.0169802	0.136	0.098	1.98423e-09	Crcp
2.64193e-06	0.0167562	0.427	0.383	0.0469551	Strap
2.67779e-13	0.0167065	0.206	0.16	4.75923e-09	Pih1d1
1.08931e-10	0.0166735	0.347	0.292	1.93604e-06	Chmp1a
5.313e-12	0.0166261	0.331	0.274	9.44279e-08	Ndfip1
4.30112e-21	0.0166213	0.189	0.133	7.64438e-17	Cib2
4.69598e-20	0.0163461	0.456	0.378	8.34616e-16	BC031181
2.03551e-10	0.0162301	0.213	0.172	3.61771e-06	Ttc1
4.3693e-15	0.0162054	0.101	0.068	7.76556e-11	Zkscan6
6.26302e-10	0.0161086	0.122	0.093	1.11313e-05	Stx17
8.41446e-25	0.0160684	0.12	0.073	1.4955e-20	Klc4
9.55037e-39	0.0160039	0.266	0.178	1.69739e-34	Fcgr4
1.42746e-08	0.0159487	0.349	0.299	0.000253703	Ppp2r2d
5.1434e-10	0.0157325	0.163	0.128	9.14137e-06	Pex2
6.00599e-15	0.0156891	0.206	0.159	1.06744e-10	Mcfd2
3.60666e-07	0.0156762	0.284	0.245	0.00641012	Dld
1.74788e-15	0.0156177	0.192	0.143	3.10651e-11	Adap1
1.57106e-14	0.0154983	0.163	0.12	2.79224e-10	Med29
6.3875e-07	0.0153724	0.258	0.222	0.0113525	Lysmd3
2.92439e-16	0.0153494	0.181	0.134	5.19751e-12	Pmvk
2.70326e-14	0.0146762	0.356	0.29	4.8045e-10	Frg1
1.90608e-08	0.0146551	0.198	0.163	0.000338767	Ap4s1
3.64445e-11	0.0146414	0.191	0.15	6.47729e-07	Vps53
5.70288e-14	0.0146062	0.277	0.223	1.01357e-09	Cfap43
3.06797e-13	0.014318	0.736	0.633	5.45271e-09	Rbms1
1.96095e-08	0.0142124	0.422	0.369	0.00034852	Arl5b
1.89273e-23	0.0141784	0.142	0.092	3.36396e-19	Zeb2os
8.07569e-16	0.0141018	0.135	0.095	1.43529e-11	Lxn
1.31191e-10	0.0140578	0.27	0.222	2.33165e-06	Nrbf2
1.72243e-13	0.0138951	0.481	0.404	3.06128e-09	Nab1
7.52637e-09	0.0138654	0.163	0.13	0.000133766	Acot13
2.01069e-09	0.0138645	0.205	0.167	3.57361e-05	Emc4
1.7468e-06	0.0137679	0.222	0.189	0.031046	2210016F16Rik
6.83707e-08	0.0133826	0.264	0.223	0.00121515	Stx8
1.02138e-07	0.0133446	0.275	0.235	0.0018153	Cds2
2.5034e-08	0.0131655	0.253	0.212	0.00044493	Hopx
1.01967e-08	0.0131084	0.229	0.19	0.000181226	March1
4.363e-11	0.0130908	0.124	0.091	7.75437e-07	Cd38
2.27782e-08	0.0130785	0.161	0.129	0.000404836	Nelfe
3.38922e-15	0.0130259	0.433	0.361	6.02366e-11	Max
3.94061e-07	0.0130119	0.129	0.103	0.00700364	Clcn7
6.02791e-21	0.0129233	0.145	0.097	1.07134e-16	Zfp516
9.75456e-13	0.0128954	0.138	0.102	1.73368e-08	Nbeal2
8.92991e-14	0.012863	0.19	0.146	1.58711e-09	Hagh
4.89819e-10	0.0128262	0.163	0.128	8.70555e-06	Tmco3
3.46748e-11	0.0125681	0.114	0.084	6.16276e-07	Lrch4
2.27043e-09	0.0124764	0.194	0.156	4.03523e-05	Med11
1.11395e-12	0.0124746	0.3	0.246	1.97982e-08	Rnf19a
1.35035e-12	0.0123922	0.565	0.486	2.39998e-08	Baz2b
2.77357e-10	0.0123724	0.286	0.239	4.92946e-06	Snx6
3.57007e-08	0.0123722	0.266	0.225	0.000634508	Ssna1
2.78212e-12	0.0122881	0.231	0.182	4.94466e-08	Dpm2
3.65471e-15	0.0121128	0.125	0.087	6.49552e-11	Vipas39
9.46652e-09	0.0120517	0.169	0.136	0.000168248	Cebpzos
2.08911e-09	0.0120514	0.321	0.269	3.71298e-05	Hmgcr
2.57736e-19	0.0119965	0.209	0.155	4.58075e-15	Dram1
1.04205e-11	0.0119097	0.145	0.11	1.85204e-07	Arl3
2.25854e-06	0.0118474	0.234	0.199	0.040141	Mrpl41
8.07837e-10	0.0118134	0.272	0.225	1.43577e-05	Morc3
2.75199e-06	0.0117772	0.342	0.303	0.0489112	Eif1b
3.43822e-09	0.0117664	0.261	0.218	6.11074e-05	Yaf2
8.69859e-17	0.0117115	0.391	0.319	1.546e-12	Ttyh3
1.00144e-16	0.0114686	0.129	0.089	1.77987e-12	Apip
8.53772e-22	0.0114521	0.228	0.294	1.51741e-17	Acp5
5.53651e-71	0.0114161	0.623	0.444	9.84005e-67	Sorl1
5.20061e-26	0.0113666	0.155	0.098	9.24305e-22	Eif4e3
5.27417e-43	0.0113162	0.443	0.326	9.37379e-39	Ell2
3.26152e-15	0.011219	0.212	0.162	5.79669e-11	Tmem164
3.52661e-09	0.0111693	0.281	0.237	6.26784e-05	Sgta
3.58596e-11	0.0110397	0.217	0.174	6.37332e-07	Rab5b
6.30362e-11	0.0110329	0.129	0.096	1.12034e-06	Urod
6.43241e-10	0.0109486	0.114	0.085	1.14323e-05	Dtx4
1.7728e-14	0.0108945	0.556	0.475	3.1508e-10	Raf1
5.99378e-08	0.0104782	0.17	0.138	0.00106527	Nxt1
1.25684e-14	0.0103214	0.379	0.315	2.23378e-10	Ccpg1
6.99961e-14	0.0102435	0.222	0.174	1.24404e-09	Rap2a
9.54679e-11	0.0100459	0.102	0.073	1.69675e-06	Ercc1
8.66978e-13	0.00976374	0.151	0.112	1.54088e-08	Abhd11
1.57188e-08	0.00956452	0.215	0.177	0.000279369	Ap3m1
1.17784e-07	0.00952316	0.251	0.213	0.00209338	Ykt6
2.23984e-06	0.00941532	0.126	0.102	0.0398087	Ormdl1
2.3991e-15	0.00936772	0.193	0.146	4.26393e-11	Alcam
1.76942e-06	0.00897338	0.16	0.132	0.031448	Pde8a
4.72559e-12	0.00875884	0.157	0.118	8.39879e-08	Mpv17l2
2.24982e-39	0.00872311	0.171	0.099	3.9986e-35	Chst11
3.43995e-08	0.00849754	0.647	0.588	0.000611383	Mkrn1
5.19202e-08	0.00832997	0.174	0.14	0.000922778	Vps72
3.37737e-13	0.00817642	0.157	0.117	6.0026e-09	Rnf34
1.92637e-08	0.00815746	0.231	0.191	0.000342373	Plagl2
1.3333e-23	0.00794216	0.257	0.187	2.36967e-19	Sec14l1
7.2739e-08	0.00787832	0.172	0.14	0.00129279	Gon7
2.61973e-07	0.0078738	0.292	0.251	0.00465604	Fam173a
1.99884e-08	0.00780336	0.306	0.26	0.000355253	Relb
9.68385e-10	0.00772914	0.253	0.209	1.72111e-05	Stx6
5.60862e-09	0.00767638	0.145	0.114	9.9682e-05	Adam19
1.91548e-15	0.00767204	0.165	0.12	3.40438e-11	Uxt
3.72971e-07	0.007664	0.28	0.24	0.00662881	Trappc6a
7.10291e-17	0.00762022	0.33	0.266	1.2624e-12	Eea1
5.88183e-10	0.00758063	0.251	0.207	1.04538e-05	Cnpy3
1.63848e-07	0.00733961	0.131	0.104	0.00291207	Fdps
2.68903e-08	0.00730517	0.134	0.105	0.000477922	Crat
1.02795e-07	0.00714786	0.215	0.179	0.00182698	Prorsd1
1.29478e-06	0.00708495	0.223	0.19	0.0230121	Eci2
2.35505e-06	0.00684819	0.104	0.082	0.0418562	Mapk7
9.11225e-07	0.00684457	0.541	0.479	0.0161952	Mpc2
4.27994e-08	0.00683325	0.196	0.16	0.000760674	Ncbp1
4.62946e-19	0.00673547	0.135	0.091	8.22794e-15	Ndufaf7
1.04082e-06	0.00650598	0.225	0.191	0.0184986	Vrk3
1.06066e-07	0.00647767	0.128	0.101	0.00188512	Tradd
2.29422e-06	0.00644407	0.116	0.094	0.0407752	Mpp5
8.81094e-07	0.00638666	0.136	0.11	0.0156597	Mvd
9.12542e-08	0.00632329	0.112	0.087	0.00162186	Fhod1
4.54543e-07	0.00629251	0.273	0.234	0.00807859	Bloc1s2
3.12673e-10	0.0061653	0.71	0.628	5.55713e-06	Etf1
5.39383e-08	0.00602174	0.103	0.079	0.000958646	Usb1
3.75149e-13	0.0059709	0.269	0.215	6.66752e-09	Tbpl1
3.92569e-08	0.00578428	0.136	0.106	0.000697712	Atxn3
9.43672e-23	0.00568043	0.151	0.1	1.67719e-18	Slc44a1
3.57282e-15	0.00562814	0.384	0.31	6.34997e-11	Rnf13
5.66872e-13	0.00561936	0.159	0.119	1.0075e-08	Rab7b
1.93541e-13	0.00537497	0.134	0.098	3.43981e-09	Ppard
9.65248e-13	0.00536867	0.136	0.099	1.71554e-08	Eef1akmt1
1.19664e-07	0.00534468	0.179	0.147	0.00212679	Mlx
1.38433e-14	0.00523203	0.132	0.093	2.46036e-10	Pik3cb
5.38084e-13	0.00521851	0.266	0.213	9.56337e-09	Yipf1
1.01988e-11	0.0049024	0.138	0.103	1.81264e-07	Pdzd11
5.09629e-08	0.00470968	0.169	0.136	0.000905764	Asl
2.63351e-08	0.00469138	0.431	0.38	0.000468053	Cers2
1.26519e-15	0.00463121	0.117	0.08	2.24863e-11	Mrpl39
2.05123e-10	0.0045163	0.183	0.145	3.64565e-06	Ubl7
4.07685e-09	0.00439587	0.193	0.155	7.24579e-05	Rnf5
2.3979e-08	0.00437483	0.279	0.236	0.000426179	Sgk3
1.21532e-08	0.00431597	0.223	0.184	0.000215999	Zbtb8os
2.44964e-06	0.00411568	0.394	0.35	0.0435374	Coro1b
2.73897e-16	0.00409509	0.194	0.145	4.86797e-12	Mcee
2.72942e-06	0.00393301	0.142	0.117	0.0485099	Khk
6.10501e-10	0.00348829	0.159	0.123	1.08504e-05	Mrpl40
4.05182e-15	0.00343514	0.245	0.189	7.20131e-11	Rhbdf2
3.25242e-07	0.00343006	0.142	0.113	0.00578053	Txndc12
2.09086e-06	0.00335961	0.146	0.12	0.0371609	Slc25a45
5.57302e-64	0.00329689	0.39	0.26	9.90493e-60	Selenon
1.91712e-13	0.00306874	0.249	0.197	3.4073e-09	Acot9
9.2681e-08	0.00306733	0.226	0.19	0.00164722	Hras
1.9146e-14	0.00299342	0.431	0.366	3.40282e-10	Tmcc1
1.77631e-12	0.00298345	0.383	0.316	3.15704e-08	Ugp2
7.65678e-09	0.00293779	0.108	0.081	0.000136084	5430427O19Rik
4.17058e-15	0.00271767	0.305	0.245	7.41236e-11	Agpat4
8.60323e-12	0.00261056	0.109	0.078	1.52905e-07	Isg20
4.56055e-08	0.00259414	0.162	0.13	0.000810546	Uckl1
5.25697e-08	0.00254321	0.106	0.081	0.000934321	Zfp414
1.86635e-10	0.0024638	0.128	0.096	3.31706e-06	Narf
7.30325e-07	0.00229747	0.109	0.086	0.0129801	Pla2g4a
6.85535e-21	0.00224052	0.117	0.074	1.2184e-16	Oasl2
1.70549e-07	0.0022205	0.173	0.141	0.00303116	Tmed4
1.87577e-06	0.00214994	0.14	0.114	0.0333381	Smpdl3b
1.0733e-07	0.00192998	0.187	0.154	0.00190757	Utp11
5.67926e-07	0.00191563	0.2	0.166	0.0100938	Hikeshi
1.34807e-06	0.00172858	0.471	0.416	0.0239592	Rab5a
1.04742e-41	0.00134539	0.154	0.084	1.86159e-37	Slc40a1
8.86786e-07	0.00131429	0.164	0.135	0.0157608	Cox19
9.45702e-10	0.00108383	0.191	0.153	1.6808e-05	Mrpl27
1.89555e-11	0.000859487	0.205	0.162	3.36896e-07	Abcc1
4.90693e-13	0.000551262	0.195	0.149	8.72108e-09	Zfhx3
6.39446e-08	0.000399304	0.175	0.142	0.00113649	Rit1
1.40532e-12	0.000233382	0.107	0.075	2.49767e-08	Prkra
3.07968e-07	2.82723e-05	0.125	0.098	0.00547352	Thyn1
2.31207e-06	-7.97919e-06	0.128	0.103	0.0410924	Fbxo6
2.93527e-38	-0.000147711	0.608	0.473	5.21685e-34	Fem1c
3.2048e-11	-0.00027635	0.182	0.141	5.69588e-07	Casp1
2.04714e-26	-0.000295126	0.608	0.485	3.63838e-22	Map2k3
3.095e-08	-0.000311992	0.188	0.152	0.000550075	Xpa
2.20421e-07	-0.00059461	0.286	0.245	0.00391754	Polr2c
1.55164e-08	-0.00105684	0.137	0.107	0.000275773	Exoc7
7.91159e-07	-0.00119079	0.455	0.401	0.0140613	Washc2
3.31959e-09	-0.00130396	0.104	0.077	5.89991e-05	Pde6d
7.17206e-09	-0.00131014	0.148	0.117	0.000127469	Sphk2
3.29852e-13	-0.00144496	0.429	0.356	5.86245e-09	Stk40
6.61243e-11	-0.0014538	0.167	0.128	1.17523e-06	3110043O21Rik
8.82735e-11	-0.00164591	0.307	0.253	1.56889e-06	Sft2d1
1.08731e-17	-0.00190422	0.397	0.317	1.93247e-13	Ifngr2
8.22554e-07	-0.00192784	0.161	0.131	0.0146193	Coa6
3.68735e-08	-0.00195155	0.12	0.092	0.000655353	Acot8
2.09961e-06	-0.00196078	0.138	0.111	0.0373164	Vps51
1.72186e-14	-0.00205083	0.155	0.113	3.06026e-10	Sipa1l2
7.16215e-07	-0.00215729	0.203	0.168	0.0127293	Zmat5
1.53537e-10	-0.00221223	0.13	0.098	2.72881e-06	Galc
6.34359e-09	-0.00226377	0.197	0.158	0.000112745	Wdfy3
1.44267e-06	-0.002317	0.276	0.235	0.0256405	Tmem165
3.41349e-07	-0.00240659	0.215	0.179	0.00606679	Mmadhc
3.15216e-08	-0.0024481	0.108	0.083	0.000560233	Cenpl
5.26227e-13	-0.00250924	0.148	0.11	9.35263e-09	Evi2
3.67295e-14	-0.00296752	0.124	0.087	6.52794e-10	Tmem205
3.39358e-07	-0.00308284	0.137	0.11	0.00603141	Irak4
1.03134e-06	-0.00315646	0.11	0.086	0.01833	Rdh11
1.90207e-08	-0.00350611	0.144	0.113	0.000338055	Mul1
1.57408e-08	-0.00409502	0.265	0.221	0.000279761	Casp3
2.04504e-09	-0.00441911	0.183	0.145	3.63465e-05	Rnaset2a
1.11762e-06	-0.00461782	0.298	0.256	0.0198635	Tbk1
7.43841e-11	-0.0047515	0.103	0.073	1.32203e-06	Galk1
6.63659e-07	-0.00515583	0.294	0.253	0.0117952	Irf5
7.07557e-09	-0.00523409	0.186	0.148	0.000125754	Dera
5.3146e-08	-0.00530169	0.113	0.087	0.000944565	Ly96
5.18247e-07	-0.00538842	0.132	0.105	0.0092108	Dna2
1.98768e-07	-0.00546039	0.115	0.089	0.0035327	Med9
5.43612e-27	-0.00562321	0.184	0.121	9.66162e-23	4833407H14Rik
2.00793e-16	-0.00589784	0.131	0.09	3.56869e-12	Cfh
4.44889e-08	-0.0062502	0.114	0.087	0.000790702	Gmpr2
7.05134e-09	-0.00697727	0.153	0.12	0.000125324	2310009B15Rik
2.243e-11	-0.00729641	0.256	0.207	3.98648e-07	Ell
2.40595e-07	-0.00730256	0.334	0.285	0.00427609	Fbrs
9.98317e-07	-0.00741959	0.234	0.202	0.0177431	Syne1
1.74526e-06	-0.00766122	0.66	0.602	0.0310184	Gm2a
1.99602e-06	-0.00770242	0.101	0.079	0.0354753	Slc12a9
2.45173e-07	-0.00778042	0.117	0.09	0.00435745	Mrpl22
7.61094e-09	-0.00781122	0.185	0.148	0.000135269	Ltbr
1.20988e-09	-0.00786504	0.831	0.764	2.15032e-05	March7
8.00395e-08	-0.00792419	0.157	0.125	0.00142254	Hax1
8.19712e-08	-0.00808174	0.15	0.12	0.00145687	Hk1
2.67305e-13	-0.00837616	0.413	0.509	4.75081e-09	Atp5g1
4.01928e-07	-0.00859651	0.103	0.079	0.00714347	Ripk3
1.72327e-07	-0.0089174	0.109	0.084	0.00306277	Srrd
1.71837e-06	-0.00917658	0.113	0.089	0.0305406	Apool
3.08247e-07	-0.00920414	0.157	0.127	0.00547847	Tmem203
3.49574e-14	-0.00946596	0.119	0.084	6.21298e-10	Dgkg
4.37079e-17	-0.0099421	0.399	0.324	7.7682e-13	Sp140
3.09717e-09	-0.0102283	0.865	0.77	5.50459e-05	Ucp2
8.23004e-37	-0.0102913	0.168	0.1	1.46273e-32	Hk3
1.89599e-08	-0.0104594	0.226	0.184	0.000336975	Lemd2
1.72609e-11	-0.0105616	0.251	0.202	3.06777e-07	Rbm47
1.86883e-35	-0.0105889	0.878	0.743	3.32147e-31	Neat1
3.66903e-13	-0.0105943	0.556	0.469	6.52096e-09	Cnn2
1.52765e-08	-0.0106209	0.341	0.289	0.000271509	Crk
1.67661e-10	-0.011559	0.198	0.158	2.97985e-06	Tmem120a
2.87297e-07	-0.0116841	0.109	0.084	0.00510613	Cyb561d2
1.66921e-08	-0.0118481	0.328	0.275	0.000296669	Ech1
2.79229e-28	-0.0124765	0.647	0.514	4.96274e-24	Hcst
2.48337e-06	-0.012667	0.269	0.23	0.0441369	Aip
6.98281e-07	-0.0137481	0.175	0.144	0.0124106	Mtmr14
8.59204e-09	-0.0138595	0.159	0.126	0.000152706	Mctp1
3.88165e-07	-0.0142737	0.521	0.455	0.00689886	Ypel5
1.5013e-08	-0.0152446	0.26	0.214	0.000266825	Ap1m1
9.72642e-07	-0.0167712	0.158	0.128	0.0172868	Mrpl55
4.52958e-09	-0.0168473	0.269	0.222	8.05042e-05	Atg7
8.92171e-17	-0.016927	0.159	0.112	1.58566e-12	Gm21188
1.4231e-29	-0.0179545	0.138	0.082	2.52928e-25	Cpne2
2.55505e-07	-0.0181912	0.255	0.215	0.00454109	Pbx2
1.02192e-07	-0.0183554	0.389	0.333	0.00181627	Tmem251
3.74247e-10	-0.0186218	0.111	0.081	6.65149e-06	Zc3h12c
3.61148e-07	-0.0187478	0.425	0.369	0.00641869	Ndfip2
1.79864e-13	-0.0193714	0.327	0.407	3.19671e-09	Prdx2
1.72614e-31	-0.0212904	0.22	0.144	3.06786e-27	Ly6c2
1.11031e-21	-0.021568	0.736	0.602	1.97335e-17	Fosl2
1.53316e-10	-0.021924	0.332	0.272	2.72488e-06	Clip1
2.61901e-14	-0.0219247	0.289	0.229	4.65477e-10	Por
1.63428e-06	-0.0221574	0.246	0.211	0.0290461	Elof1
1.65728e-07	-0.0221832	0.568	0.496	0.00294549	Cited2
4.76488e-08	-0.0224285	0.366	0.31	0.000846862	Gadd45g
2.76198e-24	-0.0225057	0.738	0.602	4.90887e-20	Zeb2
3.2172e-07	-0.0228999	0.278	0.327	0.00571793	Tmem256
1.37506e-12	-0.0239516	0.173	0.13	2.4439e-08	Tifa
1.71864e-10	-0.0244133	0.41	0.331	3.05454e-06	Hpcal1
1.47864e-26	-0.0247474	0.264	0.182	2.62798e-22	Hebp1
2.39519e-14	-0.0248653	0.104	0.071	4.25696e-10	Mki67
7.75098e-19	-0.0260745	0.127	0.084	1.37758e-14	Tnip3
1.40995e-06	-0.0261743	0.429	0.375	0.025059	Lims1
4.04531e-12	-0.0294842	0.341	0.281	7.18972e-08	Gyg
3.41784e-07	-0.0307565	0.31	0.265	0.00607453	Tbc1d23
1.56298e-08	-0.0310691	0.118	0.088	0.000277788	Rasa4
1.64315e-07	-0.0320405	0.342	0.396	0.00292037	Ndufc2
5.86e-08	-0.0339517	0.605	0.545	0.0010415	Tpm4
1.10315e-16	-0.0339862	0.456	0.364	1.96062e-12	Abr
9.93881e-09	-0.034188	0.501	0.535	0.000176642	Psmb8
8.54808e-20	-0.0350919	0.543	0.445	1.51925e-15	Lasp1
3.12963e-07	-0.0369569	0.406	0.348	0.00556229	Trps1
2.45675e-15	-0.0376048	0.555	0.465	4.36638e-11	Tnfrsf1b
8.78833e-09	-0.038658	0.133	0.16	0.000156195	Lgals3bp
5.18755e-11	-0.0404391	0.157	0.12	9.21983e-07	Mafb
1.1755e-07	-0.0428269	0.171	0.138	0.00208921	Slc25a33
1.3595e-06	-0.0431995	0.311	0.341	0.0241623	Psmb10
2.30418e-08	-0.0432309	0.133	0.16	0.000409521	Prr3
7.91936e-10	-0.0440479	0.138	0.104	1.40751e-05	St3gal5
7.34227e-13	-0.0441027	0.446	0.364	1.30494e-08	Dennd5a
2.71244e-06	-0.0448258	0.099	0.117	0.0482082	Dync1li2
1.80076e-12	-0.0452993	0.16	0.12	3.20049e-08	Srxn1
1.15416e-23	-0.0454133	0.703	0.569	2.05128e-19	Lamp2
1.33519e-07	-0.0467794	0.081	0.101	0.00237303	Fbxo7
6.93221e-08	-0.0480579	0.123	0.094	0.00123206	Tns3
1.09706e-07	-0.0482105	0.091	0.112	0.0019498	Zfp984
6.67173e-09	-0.0483916	0.204	0.239	0.000118577	Rhof
4.08948e-07	-0.0489607	0.094	0.115	0.00726823	Wrn
3.20282e-07	-0.0494402	0.092	0.111	0.00569237	Tmx2
8.20094e-07	-0.0495776	0.118	0.139	0.0145755	Dcaf5
3.88244e-08	-0.0500106	0.081	0.101	0.000690026	Kif16b
3.16087e-07	-0.0507616	0.447	0.465	0.00561781	Ctsh
1.10021e-07	-0.0508171	0.084	0.104	0.00195541	Crot
4.02115e-08	-0.051049	0.092	0.113	0.000714679	Adprhl2
1.0126e-16	-0.0510532	0.833	0.855	1.7997e-12	Rbm3
1.65041e-06	-0.0517319	0.089	0.108	0.0293327	Bcas3
2.62727e-56	-0.0523647	0.646	0.431	4.66945e-52	Sirpa
1.86075e-06	-0.0524281	0.088	0.105	0.0330711	Pigq
2.14099e-06	-0.0525847	0.096	0.115	0.0380517	Leo1
4.39783e-09	-0.0526123	0.08	0.102	7.81627e-05	Ttc9c
1.6089e-08	-0.0527433	0.083	0.106	0.00028595	Ppm1d
1.67696e-06	-0.0532336	0.196	0.162	0.0298046	Hgsnat
1.23268e-08	-0.0534963	0.253	0.207	0.000219084	Mindy1
2.21502e-09	-0.0535669	0.081	0.104	3.93676e-05	Fam120b
5.68998e-08	-0.0536344	0.228	0.257	0.00101128	Mrpl12
1.58401e-09	-0.053666	0.081	0.105	2.81526e-05	Znfx1
4.32164e-15	-0.0538851	0.988	0.979	7.68085e-11	Malat1
2.56919e-07	-0.0538885	0.101	0.122	0.00456622	Kdm4c
3.78462e-07	-0.0539709	0.089	0.107	0.00672641	Hps5
1.75758e-06	-0.0541153	0.092	0.11	0.0312374	Snx15
8.82957e-07	-0.0541322	0.087	0.105	0.0156928	Utp6
5.81402e-09	-0.0542003	0.371	0.312	0.000103333	Rasa2
1.82384e-09	-0.054224	0.318	0.353	3.24152e-05	Pim3
4.77399e-07	-0.0543405	0.097	0.116	0.00848482	Pja2
3.1998e-08	-0.0544561	0.416	0.356	0.000568701	Gla
2.79958e-07	-0.0545224	0.083	0.102	0.0049757	Lmf2
6.90467e-07	-0.0546391	0.108	0.128	0.0122717	Lrch3
9.57488e-23	-0.0550034	0.2	0.135	1.70174e-18	Atp1a3
1.7537e-06	-0.0551431	0.124	0.143	0.0311685	Nfs1
1.10611e-11	-0.0551551	0.612	0.66	1.96589e-07	Atp5j2
1.0768e-08	-0.0553315	0.086	0.11	0.000191379	Grk5
1.25747e-07	-0.0554984	0.107	0.128	0.00223491	Dgcr2
1.94936e-06	-0.0556041	0.299	0.328	0.034646	Vdac1
5.0504e-07	-0.0557944	0.105	0.125	0.00897608	Slc4a2
1.20927e-07	-0.0562161	0.146	0.169	0.00214923	Carnmt1
1.59457e-07	-0.0563253	0.105	0.127	0.00283403	C87436
6.59187e-09	-0.0563967	0.101	0.125	0.000117157	Mphosph8
6.13638e-07	-0.0565563	0.306	0.345	0.0109062	Ndufab1
1.89512e-11	-0.0565617	0.111	0.141	3.36819e-07	Taf4
7.85591e-08	-0.0565997	0.097	0.119	0.00139623	Ppp1r37
7.28449e-09	-0.0568391	0.089	0.113	0.000129467	Helb
1.47384e-06	-0.0569416	0.169	0.19	0.0261945	Dtymk
1.2289e-57	-0.0569471	0.423	0.568	2.18412e-53	Prdx1
1.337e-07	-0.0579509	0.086	0.106	0.00237625	Cactin
2.60653e-07	-0.0581396	0.157	0.179	0.00463258	Tor1b
2.91474e-08	-0.05814	0.097	0.119	0.000518038	Pygo2
7.19081e-07	-0.0584231	0.105	0.124	0.0127802	Coq5
5.52142e-12	-0.058464	0.08	0.106	9.81322e-08	Agfg2
2.33971e-08	-0.0584989	0.093	0.114	0.000415837	Thoc1
9.0765e-13	-0.0586618	0.075	0.103	1.61317e-08	Kctd2
3.62172e-10	-0.058866	0.091	0.116	6.43688e-06	Agap3
1.2307e-06	-0.0589601	0.108	0.129	0.0218733	Cenpq
1.33506e-11	-0.0589757	0.082	0.108	2.3728e-07	Snhg20
3.57542e-12	-0.0590292	0.076	0.103	6.3546e-08	Tab3
1.00133e-10	-0.0591373	0.084	0.109	1.77966e-06	Tbck
1.17608e-09	-0.0593011	0.083	0.107	2.09024e-05	Cstf2t
1.98788e-11	-0.059308	0.089	0.117	3.53306e-07	Cd200r4
2.5439e-10	-0.0593344	0.12	0.148	4.52127e-06	Plcb2
1.0546e-06	-0.059391	0.09	0.108	0.0187434	4931406C07Rik
2.15567e-08	-0.059405	0.1	0.122	0.000383128	Tgfbrap1
2.08358e-08	-0.0594129	0.117	0.141	0.000370315	Aagab
1.23463e-06	-0.0594566	0.096	0.114	0.021943	Sugp1
3.1355e-10	-0.0594753	0.086	0.11	5.57272e-06	Prpsap2
6.70114e-18	-0.0595303	0.067	0.101	1.19099e-13	Ormdl3
2.83882e-07	-0.0595469	0.433	0.469	0.00504544	Romo1
7.97052e-08	-0.0597019	0.096	0.117	0.0014166	Fam20b
2.45437e-09	-0.0598092	0.103	0.126	4.36216e-05	Prcc
1.34972e-06	-0.05988	0.09	0.108	0.0239885	Afdn
4.62916e-07	-0.0599502	0.128	0.149	0.00822741	Vkorc1l1
1.08673e-11	-0.0599532	0.088	0.117	1.93144e-07	Mir142hg
1.55386e-08	-0.060046	0.115	0.137	0.000276168	Ebpl
9.19427e-14	-0.060093	0.075	0.104	1.6341e-09	Cog3
5.54002e-07	-0.0601615	0.089	0.107	0.00984627	Ttc13
1.17089e-08	-0.060198	0.082	0.103	0.000208103	Exosc9
2.58643e-11	-0.0602068	0.077	0.102	4.59685e-07	Ap1g2
1.06243e-08	-0.0603182	0.116	0.141	0.000188826	Snip1
2.65337e-07	-0.0603808	0.137	0.158	0.00471584	Tsnax
3.21906e-07	-0.0604782	0.091	0.11	0.00572123	Cpsf1
3.84896e-09	-0.0606947	0.106	0.13	6.84076e-05	Sec23ip
7.13021e-20	-0.0607577	0.078	0.114	1.26725e-15	Lyrm4
1.10037e-06	-0.0607743	0.123	0.142	0.0195569	1810030O07Rik
8.66704e-11	-0.0610116	0.396	0.448	1.54039e-06	Park7
2.51485e-14	-0.0610729	0.074	0.103	4.46965e-10	Ppp2r1b
3.51885e-10	-0.061115	0.089	0.114	6.25405e-06	Rbsn
4.92194e-10	-0.0612786	0.109	0.135	8.74777e-06	Parp3
1.14242e-10	-0.061281	0.608	0.659	2.03043e-06	Ppib
2.60611e-10	-0.0613339	0.091	0.116	4.63184e-06	Papd7
2.03269e-07	-0.0615026	0.112	0.132	0.00361269	Zfp598
1.79364e-09	-0.0615072	0.096	0.12	3.18784e-05	Gtpbp1
2.29748e-08	-0.0619102	0.128	0.152	0.000408332	Sipa1l3
9.55119e-11	-0.0619852	0.097	0.122	1.69753e-06	Aco1
4.67953e-11	-0.0621195	0.092	0.118	8.31692e-07	C2cd2l
3.78955e-07	-0.0621934	0.158	0.18	0.00673517	Rreb1
5.5714e-10	-0.0622006	0.114	0.142	9.90204e-06	Slc7a2
2.86618e-08	-0.0622085	0.121	0.144	0.000509407	Ercc3
6.22944e-15	-0.0624904	0.086	0.117	1.10716e-10	Ccdc85b
7.67703e-11	-0.0625084	0.293	0.332	1.36444e-06	Ddost
3.11065e-09	-0.0626998	0.313	0.257	5.52856e-05	Cln3
1.99871e-07	-0.0627582	0.128	0.149	0.00355231	Osbp
1.01256e-06	-0.0628299	0.126	0.146	0.0179963	Kri1
7.73481e-13	-0.0629752	0.107	0.137	1.37471e-08	Tbc1d9b
6.91792e-37	-0.063077	0.168	0.096	1.22952e-32	Gm34084
6.16436e-07	-0.0631058	0.1	0.119	0.0109559	Zc3hc1
8.15312e-07	-0.0631701	0.165	0.189	0.0144905	Rbl2
1.22055e-07	-0.0631784	0.097	0.117	0.00216928	Nvl
1.3527e-07	-0.0632272	0.092	0.11	0.00240416	Wdr36
8.28114e-07	-0.0632531	0.094	0.113	0.0147181	Top3b
1.86992e-13	-0.0632749	0.088	0.118	3.32342e-09	Taok2
1.30694e-09	-0.0633747	0.096	0.119	2.32283e-05	Hspbp1
4.69398e-13	-0.0633879	0.086	0.114	8.34261e-09	Usp45
1.95819e-08	-0.0638254	0.086	0.107	0.000348029	Slc25a19
3.45093e-33	-0.0639076	0.415	0.303	6.13334e-29	Hmox1
7.72964e-09	-0.0639723	0.151	0.179	0.000137379	Fbxl20
1.16118e-07	-0.0640213	0.096	0.117	0.00206376	Cables2
1.47871e-07	-0.0641133	0.114	0.135	0.00262812	Dnmt1
6.5291e-14	-0.0642719	0.075	0.104	1.16042e-09	Setd1a
1.80564e-08	-0.0643037	0.083	0.104	0.000320917	Ago3
1.37978e-07	-0.0644117	0.116	0.137	0.00245229	Rngtt
1.33391e-06	-0.0644127	0.104	0.121	0.0237075	Zfp560
7.08469e-11	-0.0644308	0.08	0.104	1.25916e-06	Cox10
3.83412e-12	-0.0644323	0.108	0.136	6.81437e-08	Mri1
1.81217e-08	-0.0644699	0.09	0.112	0.000322077	Cep164
6.6181e-07	-0.0646029	0.103	0.12	0.0117623	Iars
5.87423e-08	-0.0647376	0.092	0.111	0.00104403	Abcb7
1.94363e-20	-0.0648753	0.461	0.342	3.45442e-16	Ptpn12
1.94336e-15	-0.065053	0.092	0.124	3.45393e-11	Tnpo2
7.76981e-07	-0.0652003	0.148	0.169	0.0138093	Atp9b
1.30266e-06	-0.0652066	0.178	0.2	0.0231522	Crtc2
3.77625e-09	-0.0653008	0.1	0.123	6.71153e-05	Ints1
8.4415e-10	-0.0656962	0.079	0.102	1.50031e-05	Ap5m1
5.8126e-09	-0.0657135	0.103	0.126	0.000103307	Capn15
1.99873e-09	-0.0657452	0.085	0.108	3.55235e-05	Zc3h10
2.90015e-08	-0.0658406	0.104	0.126	0.000515443	Pias2
7.21903e-09	-0.0658715	0.107	0.13	0.000128304	E130309D02Rik
2.55201e-12	-0.0658832	0.35	0.404	4.53569e-08	Rwdd1
4.9559e-07	-0.0659117	0.125	0.146	0.00880812	Fbxo3
1.81424e-08	-0.0659411	0.096	0.118	0.000322445	Rexo4
2.44238e-07	-0.0659487	0.384	0.411	0.00434084	Alyref
1.85586e-06	-0.0659531	0.102	0.12	0.0329842	Heatr1
2.14127e-08	-0.0660672	0.092	0.113	0.000380568	Armc8
1.04352e-06	-0.0661091	0.138	0.157	0.0185466	Urm1
3.2744e-08	-0.066197	0.104	0.124	0.000581959	Plekha3
1.4342e-10	-0.0663933	0.088	0.114	2.54901e-06	Txlng
1.12614e-06	-0.0663962	0.164	0.184	0.0200149	Sf3a3
1.51622e-08	-0.06665	0.125	0.149	0.000269478	Gpn3
9.79578e-10	-0.0667237	0.141	0.169	1.741e-05	Proser1
6.38284e-08	-0.0667322	0.129	0.151	0.00113442	Brcc3
2.81586e-10	-0.0667878	0.142	0.17	5.00463e-06	Tmem135
1.77021e-14	-0.0668023	0.118	0.082	3.14619e-10	Ecm1
3.23462e-08	-0.0668208	0.119	0.141	0.000574888	Nacc1
9.60605e-08	-0.0668625	0.128	0.149	0.00170728	Gna12
6.35975e-07	-0.0668708	0.222	0.242	0.0113032	Vma21
1.38357e-11	-0.0668719	0.376	0.419	2.45902e-07	Emc6
1.04655e-12	-0.0668822	0.099	0.129	1.86003e-08	Vps16
1.48602e-06	-0.06692	0.382	0.416	0.0264111	Swi5
1.42015e-10	-0.0669202	0.09	0.116	2.52404e-06	Ezh2
2.54087e-10	-0.0669425	0.098	0.124	4.51589e-06	Cd1d1
1.07306e-28	-0.0669883	0.989	0.977	1.90715e-24	Ddx5
9.43377e-15	-0.0670093	0.091	0.122	1.67666e-10	Tubgcp3
4.68051e-08	-0.0670582	0.092	0.113	0.000831867	Orc6
4.46925e-08	-0.0671041	0.128	0.152	0.000794321	Siah1a
8.29103e-11	-0.0671486	0.281	0.319	1.47356e-06	Nt5c
5.30795e-14	-0.0671813	0.095	0.126	9.43383e-10	Fbxl17
3.70517e-07	-0.0673009	0.534	0.554	0.00658521	Tmem234
7.30956e-08	-0.0673307	0.111	0.132	0.00129913	Ckap5
1.90323e-13	-0.0673779	0.073	0.101	3.3826e-09	Stard4
7.59575e-09	-0.0674732	0.095	0.117	0.000134999	Frs2
1.58195e-07	-0.067522	0.1	0.12	0.0028116	Wdr3
2.1289e-09	-0.0675337	0.121	0.144	3.7837e-05	Ext2
1.60988e-07	-0.0675665	0.134	0.156	0.00286124	Cnot10
9.44715e-09	-0.0676045	0.114	0.138	0.000167904	Ppp2r3d
5.2852e-16	-0.0677627	0.085	0.118	9.39338e-12	Ezh1
1.83758e-10	-0.0678179	0.092	0.117	3.26592e-06	Lrrc8a
1.58768e-09	-0.0678761	0.089	0.113	2.82179e-05	Armcx5
3.5672e-14	-0.0678984	0.26	0.201	6.33999e-10	Sh2d3c
1.13755e-10	-0.0680063	0.11	0.138	2.02177e-06	Zfp236
2.07403e-07	-0.068053	0.135	0.156	0.00368618	Tex264
6.49834e-11	-0.0681133	0.105	0.131	1.15495e-06	Ltn1
5.95898e-08	-0.0683037	0.122	0.144	0.00105909	Smim27
9.91338e-07	-0.0683554	0.11	0.128	0.0176191	Zbtb17
3.77196e-10	-0.0685131	0.082	0.105	6.70391e-06	Atg13
6.79724e-07	-0.0685549	0.273	0.295	0.0120807	Tbrg1
3.55286e-09	-0.0685678	0.11	0.133	6.3145e-05	Ash2l
5.30208e-15	-0.0685901	0.077	0.109	9.42338e-11	Zfp687
1.52527e-11	-0.0685922	0.088	0.115	2.71087e-07	Hmbox1
1.3854e-14	-0.0687695	0.085	0.115	2.46227e-10	Naa16
1.11119e-06	-0.068799	0.112	0.13	0.0197492	Timm9
1.54411e-07	-0.0688231	0.306	0.335	0.00274434	Psmd2
9.79077e-08	-0.0689864	0.122	0.142	0.00174011	Iars2
3.84941e-07	-0.069162	0.129	0.148	0.00684155	Nup62
1.51405e-07	-0.069173	0.161	0.184	0.00269092	Rbm18
5.56406e-16	-0.069241	0.868	0.859	9.889e-12	Pfdn5
2.48321e-13	-0.0692878	0.092	0.122	4.41341e-09	Tmem63b
1.27542e-10	-0.0693593	0.096	0.12	2.2668e-06	Gpat4
2.29206e-09	-0.0694153	0.127	0.153	4.07368e-05	Ankle2
2.23204e-10	-0.0694368	0.127	0.154	3.96701e-06	Pym1
1.12274e-06	-0.0694612	0.129	0.147	0.0199545	Ddx49
8.27962e-09	-0.0696221	0.114	0.136	0.000147154	Ubfd1
1.4766e-10	-0.0696877	0.116	0.142	2.62436e-06	Coq2
7.9207e-07	-0.0697654	0.155	0.176	0.0140775	Hnrnph3
1.30955e-06	-0.0697741	0.154	0.174	0.0232746	Cltb
7.08276e-17	-0.0698109	0.075	0.108	1.25882e-12	Vps39
1.66813e-07	-0.0698785	0.106	0.126	0.00296477	Zfp639
5.53836e-08	-0.0698959	0.095	0.117	0.000984332	Idi1
9.72266e-12	-0.0699033	0.077	0.103	1.72801e-07	Gt(ROSA)26Sor
3.09435e-14	-0.0699089	0.073	0.102	5.4996e-10	Stambpl1
1.14835e-07	-0.0699549	0.113	0.133	0.00204097	Ak3
1.65083e-07	-0.0699595	0.134	0.157	0.00293402	Slc7a5
2.95352e-07	-0.0699788	0.203	0.225	0.0052493	Osgep
5.1323e-12	-0.0699903	0.111	0.14	9.12164e-08	Slc25a30
3.46296e-09	-0.0700991	0.108	0.132	6.15473e-05	Mcm4
1.40959e-15	-0.070102	0.075	0.106	2.50527e-11	Mcm9
9.17178e-13	-0.0702183	0.4	0.44	1.6301e-08	Pfdn2
5.30211e-11	-0.0702646	0.114	0.14	9.42343e-07	Mob3b
3.67565e-07	-0.0702658	0.164	0.183	0.00653274	Immp1l
7.7842e-07	-0.0703004	0.109	0.127	0.0138349	Tusc1
1.80246e-14	-0.0704401	0.305	0.355	3.20351e-10	Banf1
1.19545e-06	-0.0704583	0.176	0.196	0.0212468	Ppid
2.85377e-12	-0.0704688	0.093	0.12	5.072e-08	Pip4k2b
5.97861e-12	-0.0705005	0.569	0.621	1.06258e-07	2010107E04Rik
1.76254e-06	-0.0705405	0.401	0.417	0.0313256	Hdlbp
5.23132e-09	-0.0706323	0.154	0.18	9.29763e-05	Mta3
5.05965e-11	-0.0706499	0.087	0.112	8.99251e-07	Paxip1
8.27854e-18	-0.0706883	0.09	0.125	1.47135e-13	Armc10
1.91395e-15	-0.0706966	0.367	0.437	3.40166e-11	Timm13
3.92044e-17	-0.0707004	0.082	0.116	6.9678e-13	Bicral
1.89253e-08	-0.0707248	0.145	0.168	0.00033636	Anapc2
2.60497e-13	-0.0707362	0.097	0.126	4.62981e-09	Myo7a
2.0649e-08	-0.0707434	0.111	0.133	0.000366995	Pcnx3
2.23961e-21	-0.0708206	0.069	0.105	3.98045e-17	Ubqln4
2.6831e-09	-0.0708385	0.129	0.154	4.76867e-05	Daxx
5.95925e-21	-0.0709564	0.073	0.109	1.05914e-16	Hic2
2.09768e-11	-0.0709837	0.099	0.127	3.72821e-07	Gpr146
4.43537e-14	-0.0710161	0.085	0.114	7.88298e-10	Senp5
4.26241e-09	-0.0710684	0.098	0.122	7.57557e-05	Mgst2
2.11482e-06	-0.0710686	0.101	0.118	0.0375866	Tesk1
3.19118e-16	-0.0712066	0.077	0.11	5.67169e-12	Epm2aip1
2.95368e-09	-0.0712411	0.111	0.134	5.24957e-05	Ammecr1l
1.87637e-07	-0.0712536	0.471	0.503	0.00333487	Pgls
5.57119e-13	-0.0712561	0.09	0.119	9.90167e-09	Senp1
1.09072e-07	-0.0712817	0.224	0.249	0.00193854	Eed
6.39185e-07	-0.0713491	0.526	0.548	0.0113602	Tgfb1
4.95455e-11	-0.071418	0.127	0.155	8.80572e-07	Atl3
8.88178e-11	-0.0715399	0.136	0.165	1.57856e-06	Parg
1.51426e-13	-0.0715438	0.083	0.113	2.69129e-09	Micall1
6.43028e-07	-0.0715956	0.117	0.135	0.0114285	Ppie
7.9845e-09	-0.0716744	0.217	0.244	0.000141908	Kansl3
3.69405e-21	-0.0718041	0.067	0.104	6.56543e-17	Stat2
2.30161e-07	-0.0718112	0.107	0.126	0.00409065	Tada1
1.92786e-17	-0.071842	0.075	0.109	3.42639e-13	Fut8
9.37861e-07	-0.0719107	0.398	0.42	0.0166686	Lsm12
6.10377e-07	-0.0719782	0.113	0.131	0.0108482	Xpot
4.29352e-09	-0.0720193	0.145	0.172	7.63087e-05	Tapt1
7.15579e-07	-0.0720448	0.136	0.155	0.012718	Nln
1.13553e-08	-0.0721452	0.097	0.118	0.000201818	Tnfaip1
2.03374e-14	-0.0721635	0.099	0.13	3.61457e-10	Brf1
3.87811e-15	-0.0722893	0.486	0.554	6.89257e-11	Selenof
1.0664e-08	-0.0722919	0.14	0.164	0.000189532	Oxsr1
1.89178e-07	-0.0723694	0.148	0.169	0.00336227	Idh3a
1.33638e-10	-0.0723793	0.087	0.112	2.37514e-06	Scoc
4.93435e-08	-0.0724173	0.498	0.538	0.000876983	Akr1a1
5.85577e-07	-0.0724218	0.34	0.365	0.0104075	Wdr83os
1.22476e-09	-0.0724757	0.141	0.166	2.17676e-05	Ddx19a
3.24768e-29	-0.0726185	0.063	0.108	5.77211e-25	Zfp395
4.15978e-08	-0.0726606	0.12	0.142	0.000739318	Prep
1.16541e-07	-0.0726712	0.135	0.157	0.00207128	Slc36a4
8.69507e-11	-0.0726893	0.111	0.137	1.54537e-06	Yipf6
1.55132e-08	-0.072702	0.173	0.201	0.000275716	Iqgap2
4.39751e-07	-0.0727221	0.085	0.103	0.0078157	Spred2
2.18304e-06	-0.0727489	0.138	0.156	0.0387993	Rrs1
1.98199e-12	-0.0727652	0.1	0.129	3.52259e-08	Med17
9.02467e-17	-0.0728155	0.071	0.103	1.60395e-12	Rfx1
6.67276e-14	-0.0728226	0.102	0.133	1.18595e-09	BC029722
5.54179e-10	-0.0728503	0.227	0.255	9.84942e-06	Nudt3
1.08149e-58	-0.0728731	0.469	0.308	1.92213e-54	Ankrd33b
4.96049e-07	-0.0728761	0.119	0.138	0.00881627	Mapk9
3.16081e-08	-0.0730981	0.157	0.18	0.000561771	Gm49336
1.04512e-06	-0.073143	0.145	0.163	0.018575	Polr2h
3.45245e-08	-0.073247	0.399	0.431	0.000613604	Trmt112
7.50638e-11	-0.0733611	0.099	0.124	1.33411e-06	1110059E24Rik
9.17594e-25	-0.073388	0.067	0.106	1.63084e-20	Gid4
9.7117e-15	-0.0734159	0.409	0.48	1.72606e-10	Atp5o.1
1.63797e-13	-0.0734407	0.082	0.112	2.91117e-09	Trmt1l
3.63453e-08	-0.073501	0.098	0.119	0.000645966	Smurf1
6.63142e-20	-0.0735205	0.083	0.119	1.1786e-15	Wrnip1
8.25064e-08	-0.073563	0.136	0.157	0.00146639	Spast
1.11318e-09	-0.0736106	0.096	0.12	1.97846e-05	Zfp397
2.51446e-19	-0.0736814	0.072	0.106	4.46895e-15	Adi1
8.31901e-08	-0.0736911	0.353	0.379	0.00147854	Snrpd3
1.63175e-16	-0.0737336	0.093	0.126	2.9001e-12	Map2k5
4.8999e-10	-0.0737347	0.451	0.495	8.70859e-06	Ndufb10
2.32116e-07	-0.0739373	0.189	0.213	0.0041254	Ss18
2.87138e-29	-0.0739709	0.059	0.101	5.1033e-25	Abca2
3.16792e-07	-0.0740244	0.164	0.186	0.00563035	Rbmxl1
3.03565e-18	-0.0740958	0.091	0.127	5.39527e-14	Naa30
1.24583e-10	-0.074132	0.134	0.162	2.21422e-06	Lats1
1.19881e-06	-0.0741527	0.149	0.167	0.0213065	Nr2c2ap
3.78163e-30	-0.0741589	0.361	0.27	6.72109e-26	Dgat1
6.36344e-08	-0.0742768	0.222	0.244	0.00113097	Cox20
1.48746e-13	-0.0742868	0.115	0.147	2.64366e-09	Zkscan3
1.01017e-10	-0.0742959	0.084	0.109	1.79538e-06	Rgl1
5.03015e-09	-0.0743359	0.114	0.139	8.94008e-05	Zkscan14
3.64063e-23	-0.0744993	0.07	0.109	6.47048e-19	Dcaf1
8.85083e-09	-0.0745325	0.081	0.102	0.000157306	Wdr81
1.06465e-09	-0.0745556	0.164	0.191	1.89221e-05	Nck1
1.3058e-24	-0.0746107	0.063	0.102	2.32079e-20	C2cd3
5.02341e-08	-0.0746216	0.246	0.269	0.00089281	Cops2
1.94749e-06	-0.0746383	0.222	0.242	0.0346127	Bdp1
2.2399e-20	-0.0746491	0.067	0.102	3.98098e-16	Yeats2
3.64004e-10	-0.0746966	0.133	0.16	6.46945e-06	Mbd1
7.59902e-08	-0.0746977	0.212	0.234	0.00135057	Map4
1.98284e-17	-0.0746983	0.096	0.134	3.52411e-13	Lmtk2
2.23195e-06	-0.0747228	0.093	0.109	0.0396685	Amz2
1.32163e-06	-0.0747289	0.205	0.225	0.0234893	Ccdc47
6.4123e-17	-0.0747304	0.105	0.141	1.13966e-12	Srebf1
2.4931e-09	-0.0747316	0.099	0.122	4.43099e-05	Rad17
3.32181e-09	-0.0747655	0.098	0.12	5.90386e-05	Mfap3
1.06792e-12	-0.0748001	0.094	0.124	1.89801e-08	Cog4
6.71923e-18	-0.0748311	0.084	0.118	1.19421e-13	Scrib
1.37155e-10	-0.0748867	0.097	0.122	2.43766e-06	Ppip5k2
2.79533e-09	-0.0748896	0.104	0.128	4.96813e-05	Selenoi
8.21634e-30	-0.074924	0.419	0.528	1.46029e-25	Ran
7.00921e-08	-0.0749785	0.144	0.167	0.00124575	Abhd17c
5.10633e-11	-0.0750028	0.259	0.296	9.07547e-07	Eif2s1
4.71299e-10	-0.0750322	0.126	0.151	8.3764e-06	Ptdss1
3.48435e-10	-0.0750471	0.102	0.13	6.19273e-06	Hmces
7.04641e-16	-0.0751089	0.073	0.103	1.25236e-11	Mief1
7.45642e-16	-0.0751424	0.071	0.102	1.32523e-11	Usf3
6.39458e-07	-0.0751649	0.274	0.294	0.0113651	Utp3
4.6988e-23	-0.0752292	0.884	0.881	8.35118e-19	Msn
8.53812e-10	-0.0752655	0.151	0.175	1.51748e-05	Rabl6
8.17961e-10	-0.0752805	0.371	0.407	1.45376e-05	Plgrkt
1.23285e-16	-0.0752846	0.622	0.471	2.19114e-12	Fyb
1.67366e-10	-0.0753642	0.095	0.12	2.9746e-06	Nhlrc2
2.35112e-12	-0.0754545	0.085	0.113	4.17864e-08	Uba7
2.42608e-08	-0.075513	0.119	0.141	0.000431186	Cab39l
1.35817e-10	-0.0755499	0.094	0.119	2.41388e-06	Ercc6
2.93596e-10	-0.0756017	0.134	0.161	5.21807e-06	Ciz1
3.89281e-09	-0.0756248	0.146	0.172	6.91869e-05	Rbmx
7.12014e-14	-0.0756413	0.115	0.147	1.26546e-09	Cep250
7.62029e-10	-0.075646	0.666	0.677	1.35435e-05	Tomm7
3.6631e-14	-0.075655	0.098	0.128	6.51043e-10	Tbrg4
4.26648e-21	-0.0757125	0.069	0.105	7.58282e-17	Fem1a
7.46846e-20	-0.0757908	0.066	0.101	1.32737e-15	Zer1
1.42351e-12	-0.0757933	0.085	0.113	2.53001e-08	Polr3f
1.53657e-15	-0.0758809	0.076	0.106	2.73094e-11	Dennd6a
1.01534e-13	-0.0758953	0.23	0.176	1.80457e-09	Ifi204
7.86207e-08	-0.0759478	0.125	0.147	0.00139733	Cyp4f16
2.85133e-20	-0.0761813	0.089	0.127	5.06767e-16	Smad1
1.08823e-09	-0.0761923	0.156	0.181	1.93411e-05	Sec23b
1.15784e-06	-0.0762043	0.374	0.397	0.0205783	Psmd11
3.05077e-18	-0.0762382	0.084	0.119	5.42214e-14	Gnl3l
1.27766e-07	-0.0763183	0.241	0.267	0.00227079	Sdhc
2.05896e-13	-0.0763548	0.093	0.122	3.65939e-09	Vkorc1
3.61593e-20	-0.0763572	0.074	0.109	6.42658e-16	Heatr3
7.91512e-11	-0.0764409	0.154	0.183	1.40675e-06	Slc35a4
1.54387e-09	-0.07652	0.252	0.282	2.74393e-05	Timm17a
6.71992e-07	-0.0765939	0.176	0.198	0.0119433	Csnk1g1
6.3791e-19	-0.0766863	0.073	0.108	1.13376e-14	Adgrl2
1.3894e-14	-0.0766993	0.078	0.106	2.46938e-10	Ago1
2.10919e-22	-0.0768294	0.09	0.132	3.74866e-18	Sos1
3.78869e-08	-0.0768304	0.168	0.19	0.000673363	Pes1
1.45927e-06	-0.0769082	0.208	0.226	0.0259356	Gmps
1.09084e-09	-0.0769387	0.123	0.149	1.93875e-05	Polg
2.16418e-11	-0.07694	0.076	0.102	3.84639e-07	Msh3
1.9001e-06	-0.0770351	0.146	0.164	0.0337704	Exoc2
7.49978e-09	-0.0770558	0.126	0.152	0.000133294	Smcr8
1.25582e-15	-0.0770611	0.078	0.109	2.23198e-11	Ncapd3
1.07953e-15	-0.0771175	0.755	0.778	1.91865e-11	Hmgb1
1.57767e-11	-0.0771408	0.145	0.176	2.80399e-07	Cdkn2aipnl
3.64734e-08	-0.0772204	0.134	0.156	0.000648242	Acyp1
1.185e-08	-0.0772206	0.22	0.247	0.000210611	Cmc1
1.80045e-07	-0.0772691	0.159	0.182	0.00319994	Rmnd5b
4.22917e-09	-0.077274	0.088	0.112	7.5165e-05	Pknox1
2.76567e-16	-0.0772896	0.647	0.683	4.91542e-12	Atp5b
1.05346e-19	-0.0773411	0.075	0.111	1.87232e-15	Cstf2
2.60328e-09	-0.077367	0.185	0.211	4.62681e-05	Bloc1s4
1.92638e-09	-0.0774429	0.109	0.133	3.42376e-05	Slc4a1ap
1.66716e-08	-0.0774694	0.2	0.225	0.000296305	Naa20
4.20962e-08	-0.0775706	0.153	0.176	0.000748177	Galnt6
1.50815e-15	-0.0775831	0.092	0.125	2.68044e-11	Ap1ar
6.20345e-23	-0.0776242	0.073	0.112	1.10254e-18	Dip2c
1.71283e-11	-0.0776432	0.114	0.143	3.04422e-07	Mynn
1.41417e-13	-0.077699	0.088	0.117	2.5134e-09	Pdcd11
2.8903e-12	-0.0777119	0.147	0.18	5.13693e-08	Rprd1b
8.75802e-09	-0.0777236	0.122	0.145	0.000155656	Ddhd2
6.59762e-08	-0.0777596	0.105	0.127	0.0011726	Wdr48
1.50923e-11	-0.0777706	0.128	0.156	2.68235e-07	Polr1c
1.61223e-18	-0.0778008	0.094	0.132	2.86542e-14	Fbxo32
5.25135e-15	-0.0778505	0.159	0.197	9.33322e-11	Kmt2b
3.68172e-10	-0.0778941	0.106	0.132	6.54352e-06	Gm26518
3.345e-14	-0.0779114	0.148	0.184	5.94508e-10	Tgs1
4.16532e-08	-0.0779191	0.289	0.313	0.000740303	Ctdnep1
9.32933e-09	-0.0779979	0.198	0.223	0.00016581	Sdccag3
7.15693e-07	-0.0780022	0.19	0.208	0.01272	Babam1
8.05434e-13	-0.0780277	0.14	0.173	1.4315e-08	Fxr2
7.52551e-07	-0.078031	0.136	0.158	0.0133751	Lrif1
6.53907e-08	-0.0780389	0.104	0.124	0.00116219	Ptgfrn
4.70171e-11	-0.0780496	0.295	0.332	8.35635e-07	Nudc
9.56802e-10	-0.0781147	0.534	0.57	1.70052e-05	Rrbp1
4.70265e-18	-0.0781665	0.116	0.153	8.35802e-14	Klc1
7.5322e-10	-0.0782239	0.203	0.231	1.3387e-05	Hpf1
2.62077e-07	-0.0782562	0.143	0.163	0.0046579	Sfxn1
1.35524e-07	-0.0782595	0.156	0.177	0.00240867	Apex1
7.43076e-11	-0.0782874	0.147	0.176	1.32067e-06	Lrch1
5.64507e-17	-0.0783122	0.571	0.627	1.0033e-12	Snrpb
2.56453e-10	-0.0783669	0.154	0.185	4.55793e-06	Tfrc
5.38485e-10	-0.0783722	0.104	0.129	9.57049e-06	Vrk2
7.64213e-10	-0.0783819	0.26	0.289	1.35824e-05	Idh3b
4.48339e-07	-0.0784521	0.141	0.16	0.00796833	Ankrd40
1.19558e-12	-0.0785301	0.092	0.12	2.1249e-08	Ncoa7
3.99755e-07	-0.0786207	0.151	0.171	0.00710485	Fbxo22
2.04079e-10	-0.0786339	0.183	0.217	3.6271e-06	Arhgap26
1.38733e-10	-0.0786508	0.136	0.163	2.46571e-06	Txlna
6.03667e-13	-0.0786771	0.148	0.18	1.0729e-08	Hyou1
5.62722e-14	-0.0786903	0.136	0.17	1.00013e-09	Gon4l
1.44065e-10	-0.0787492	0.302	0.336	2.56047e-06	Eif3g
6.23479e-14	-0.0788308	0.087	0.118	1.10811e-09	Homer1
6.88515e-25	-0.0789203	0.093	0.137	1.2237e-20	Dtx3
6.47646e-09	-0.0789499	0.132	0.155	0.000115106	Inf2
3.26706e-08	-0.0790028	0.13	0.151	0.000580655	Wdr91
2.78931e-08	-0.0790418	0.162	0.185	0.000495744	Stau1
3.92375e-14	-0.0790687	0.075	0.104	6.97369e-10	Spopl
4.52811e-15	-0.0790966	0.269	0.316	8.04782e-11	Glrx3
2.44032e-16	-0.0791709	0.085	0.117	4.33717e-12	Armc5
3.70431e-11	-0.0791755	0.111	0.138	6.58368e-07	Ppwd1
1.45599e-12	-0.0792186	0.085	0.113	2.58773e-08	Foxp4
[truncated: 2,721 more rows]

## Sheet: Fig3C+4C+4G+5E
# Gene orthology table
Human	Mouse
A1BG	A1bg
A1CF	A1cf
A2M	A2m
A3GALT2	A3galt2
A4GALT	A4galt
A4GNT	A4gnt
AAAS	Aaas
AACS	Aacs
AADAC	Aadac
AADACL2	Aadacl2
AADACL3	Aadacl3
AADACL4	Aadacl4
AADAT	Aadat
AAGAB	Aagab
AAK1	Aak1
AAMDC	Aamdc
AAMP	Aamp
AANAT	Aanat
AAR2	Aar2
AARD	Aard
AARS1	Aars
AARS2	Aars2
AARSD1	Aarsd1
AASDH	Aasdh
AASDHPPT	Aasdhppt
AASS	Aass
AATF	Aatf
AATK	Aatk
ABAT	Abat
ABCA1	Abca1
ABCA12	Abca12
ABCA13	Abca13
ABCA17P	Abca17
ABCA2	Abca2
ABCA3	Abca3
ABCA4	Abca4
ABCA5	Abca5
ABCA6	Abca6
ABCA7	Abca7
ABCA9	Abca9
ABCB1	Abcb1a
ABCB10	Abcb10
ABCB11	Abcb11
ABCB4	Abcb4
ABCB5	Abcb5
ABCB6	Abcb6
ABCB7	Abcb7
ABCB8	Abcb8
ABCB9	Abcb9
ABCC1	Abcc1
ABCC10	Abcc10
ABCC12	Abcc12
ABCC2	Abcc2
ABCC3	Abcc3
ABCC4	Abcc4
ABCC5	Abcc5
ABCC6	Abcc6
ABCC8	Abcc8
ABCC9	Abcc9
ABCD1	Abcd1
ABCD2	Abcd2
ABCD3	Abcd3
ABCD4	Abcd4
ABCE1	Abce1
ABCF1	Abcf1
ABCF2	Abcf2
ABCF3	Abcf3
ABCG1	Abcg1
ABCG2	Abcg2
ABCG4	Abcg4
ABCG5	Abcg5
ABCG8	Abcg8
ABHD1	Abhd1
ABHD10	Abhd10
ABHD11	Abhd11
ABHD12	Abhd12
ABHD12B	Abhd12b
ABHD13	Abhd13
ABHD14A	Abhd14a
ABHD14B	Abhd14b
ABHD15	Abhd15
ABHD16A	Abhd16a
ABHD16B	Abhd16b
ABHD17A	Abhd17a
ABHD17B	Abhd17b
ABHD17C	Abhd17c
ABHD18	Abhd18
ABHD2	Abhd2
ABHD3	Abhd3
ABHD4	Abhd4
ABHD5	Abhd5
ABHD6	Abhd6
ABHD8	Abhd8
ABI1	Abi1
ABI2	Abi2
ABI3	Abi3
ABI3BP	Abi3bp
ABITRAM	Abitram
ABL1	Abl1
ABL2	Abl2
ABLIM1	Ablim1
ABLIM2	Ablim2
ABLIM3	Ablim3
ABO	Abo
ABR	Abr
ABRA	Abra
ABRACL	Abracl
ABRAXAS1	Abraxas1
ABRAXAS2	Abraxas2
ABT1	Abt1
ABTB1	Abtb1
ABTB2	Abtb2
ACAA2	Acaa2
ACACA	Acaca
ACACB	Acacb
ACAD10	Acad10
ACAD11	Acad11
ACAD8	Acad8
ACAD9	Acad9
ACADL	Acadl
ACADM	Acadm
ACADS	Acads
ACADSB	Acadsb
ACADVL	Acadvl
ACAN	Acan
ACAP1	Acap1
ACAP2	Acap2
ACAP3	Acap3
ACAT1	Acat1
ACBD3	Acbd3
ACBD4	Acbd4
ACBD5	Acbd5
ACBD6	Acbd6
ACBD7	Acbd7
ACCS	Accs
ACCSL	Accsl
ACD	Acd
ACE	Ace
ACE2	Ace2
ACE3P	Ace3
ACER1	Acer1
ACER2	Acer2
ACER3	Acer3
ACHE	Ache
ACIN1	Acin1
ACKR1	Ackr1
ACKR2	Ackr2
ACKR3	Ackr3
ACKR4	Ackr4
ACLY	Acly
ACMSD	Acmsd
ACO1	Aco1
ACO2	Aco2
ACOD1	Acod1
ACOT1	Acot1
ACOT11	Acot11
ACOT12	Acot12
ACOT13	Acot13
ACOT2	Acot2
ACOT4	Acot4
ACOT6	Acot6
ACOT7	Acot7
ACOT8	Acot8
ACOT9	Acot9
ACOX1	Acox1
ACOX2	Acox2
ACOX3	Acox3
ACOXL	Acoxl
ACP1	Acp1
ACP2	Acp2
ACP3	Acpp
ACP4	Acp4
ACP5	Acp5
ACP6	Acp6
ACP7	Acp7
ACR	Acr
ACRBP	Acrbp
ACRV1	Acrv1
ACSBG1	Acsbg1
ACSBG2	Acsbg2
ACSF2	Acsf2
ACSF3	Acsf3
ACSL1	Acsl1
ACSL3	Acsl3
ACSL4	Acsl4
ACSL5	Acsl5
ACSL6	Acsl6
ACSM1	Acsm1
ACSM3	Acsm3
ACSM4	Acsm4
ACSM5	Acsm5
ACSS1	Acss1
ACSS2	Acss2
ACSS3	Acss3
ACTA1	Acta1
ACTA2	Acta2
ACTB	Actb
ACTBL2	Actbl2
ACTC1	Actc1
ACTE1P	Acte1
ACTG1	Actg1
ACTG2	Actg2
ACTL10	Actl10
ACTL11P	Actl11
ACTL6A	Actl6a
ACTL6B	Actl6b
ACTL7A	Actl7a
ACTL7B	Actl7b
ACTL9	Actl9
ACTN1	Actn1
ACTN2	Actn2
ACTN3	Actn3
ACTN4	Actn4
ACTR10	Actr10
ACTR1A	Actr1a
ACTR1B	Actr1b
ACTR2	Actr2
ACTR3	Actr3
ACTR3B	Actr3b
ACTR5	Actr5
ACTR6	Actr6
ACTR8	Actr8
ACTRT1	Actrt1
ACTRT2	Actrt2
ACTRT3	Actrt3
ACVR1	Acvr1
ACVR1B	Acvr1b
ACVR1C	Acvr1c
ACVR2A	Acvr2a
ACVR2B	Acvr2b
ACVRL1	Acvrl1
ACY1	Acy1
ACY3	Acy3
ACYP1	Acyp1
ACYP2	Acyp2
ADA	Ada
ADAD1	Adad1
ADAD2	Adad2
ADAL	Adal
ADAM10	Adam10
ADAM11	Adam11
ADAM12	Adam12
ADAM15	Adam15
ADAM17	Adam17
ADAM18	Adam18
ADAM19	Adam19
ADAM1A	Adam1a
ADAM1B	Adam1b
ADAM2	Adam2
ADAM21	Adam21
ADAM22	Adam22
ADAM23	Adam23
ADAM24P	Adam24
ADAM28	Adam28
ADAM29	Adam29
ADAM30	Adam30
ADAM32	Adam32
ADAM33	Adam33
ADAM3A	Adam3
ADAM5	Adam5
ADAM6	Adam6a
ADAM7	Adam7
ADAM8	Adam8
ADAM9	Adam9
ADAMDEC1	Adamdec1
ADAMTS1	Adamts1
ADAMTS10	Adamts10
ADAMTS12	Adamts12
ADAMTS13	Adamts13
ADAMTS14	Adamts14
ADAMTS15	Adamts15
ADAMTS16	Adamts16
ADAMTS17	Adamts17
ADAMTS18	Adamts18
ADAMTS19	Adamts19
ADAMTS2	Adamts2
ADAMTS20	Adamts20
ADAMTS3	Adamts3
ADAMTS4	Adamts4
ADAMTS5	Adamts5
ADAMTS6	Adamts6
ADAMTS7	Adamts7
ADAMTS8	Adamts8
ADAMTS9	Adamts9
ADAMTSL1	Adamtsl1
ADAMTSL2	Adamtsl2
ADAMTSL3	Adamtsl3
ADAMTSL4	Adamtsl4
ADAMTSL5	Adamtsl5
ADAP1	Adap1
ADAP2	Adap2
ADAR	Adar
ADARB1	Adarb1
ADARB2	Adarb2
ADAT1	Adat1
ADAT2	Adat2
ADAT3	Adat3
ADCK1	Adck1
ADCK2	Adck2
ADCK5	Adck5
ADCY1	Adcy1
ADCY10	Adcy10
ADCY2	Adcy2
ADCY3	Adcy3
ADCY4	Adcy4
ADCY5	Adcy5
ADCY6	Adcy6
ADCY7	Adcy7
ADCY8	Adcy8
ADCY9	Adcy9
ADCYAP1	Adcyap1
ADCYAP1R1	Adcyap1r1
ADD1	Add1
ADD2	Add2
ADD3	Add3
ADGB	Adgb
ADGRA1	Adgra1
ADGRA2	Adgra2
ADGRA3	Adgra3
ADGRB1	Adgrb1
ADGRB2	Adgrb2
ADGRB3	Adgrb3
ADGRD1	Adgrd1
ADGRE1	Adgre1
ADGRE4P	Adgre4
ADGRE5	Adgre5
ADGRF1	Adgrf1
ADGRF2	Adgrf2
ADGRF3	Adgrf3
ADGRF4	Adgrf4
ADGRF5	Adgrf5
ADGRG1	Adgrg1
ADGRG2	Adgrg2
ADGRG3	Adgrg3
ADGRG4	Adgrg4
ADGRG5	Adgrg5
ADGRG6	Adgrg6
ADGRG7	Adgrg7
ADGRL1	Adgrl1
ADGRL2	Adgrl2
ADGRL3	Adgrl3
ADGRL4	Adgrl4
ADGRV1	Adgrv1
ADH4	Adh4
ADH5	Adh5
ADH7	Adh7
ADHFE1	Adhfe1
ADI1	Adi1
ADIG	Adig
ADIPOQ	Adipoq
ADIPOR1	Adipor1
ADIPOR2	Adipor2
ADK	Adk
ADM	Adm
ADM2	Adm2
ADNP	Adnp
ADNP2	Adnp2
ADO	Ado
ADORA1	Adora1
ADORA2A	Adora2a
ADORA2B	Adora2b
ADORA3	Adora3
ADPGK	Adpgk
ADPRH	Adprh
ADPRHL1	Adprhl1
ADPRM	Adprm
ADPRS	Adprhl2
ADRA1A	Adra1a
ADRA1B	Adra1b
ADRA1D	Adra1d
ADRA2A	Adra2a
ADRA2B	Adra2b
ADRA2C	Adra2c
ADRB1	Adrb1
ADRB2	Adrb2
ADRB3	Adrb3
ADRM1	Adrm1
ADSL	Adsl
ADSS1	Adssl1
ADSS2	Adss
ADTRP	Adtrp
AEBP1	Aebp1
AEBP2	Aebp2
AEN	Aen
AFAP1	Afap1
AFAP1L1	Afap1l1
AFAP1L2	Afap1l2
AFDN	Afdn
AFF1	Aff1
AFF2	Aff2
AFF3	Aff3
AFF4	Aff4
AFG1L	Afg1l
AFG3L1P	Afg3l1
AFG3L2	Afg3l2
AFM	Afm
AFMID	Afmid
AFP	Afp
AFTPH	Aftph
AGA	Aga
AGAP1	Agap1
AGAP2	Agap2
AGAP3	Agap3
AGBL1	Agbl1
AGBL2	Agbl2
AGBL3	Agbl3
AGBL4	Agbl4
AGBL5	Agbl5
AGER	Ager
AGFG1	Agfg1
AGFG2	Agfg2
AGGF1	Aggf1
AGK	Agk
AGL	Agl
AGMAT	Agmat
AGMO	Agmo
AGO1	Ago1
AGO2	Ago2
AGO3	Ago3
AGO4	Ago4
AGPAT1	Agpat1
AGPAT2	Agpat2
AGPAT3	Agpat3
AGPAT4	Agpat4
AGPAT5	Agpat5
AGPS	Agps
AGR2	Agr2
AGR3	Agr3
AGRN	Agrn
AGRP	Agrp
AGT	Agt
AGTPBP1	Agtpbp1
AGTR1	Agtr1b
AGTR2	Agtr2
AGTRAP	Agtrap
AGXT	Agxt
AGXT2	Agxt2
AHCTF1	Ahctf1
AHCY	Ahcy
AHCYL1	Ahcyl1
AHCYL2	Ahcyl2
AHDC1	Ahdc1
AHI1	Ahi1
AHNAK	Ahnak
AHNAK2	Ahnak2
AHR	Ahr
AHRR	Ahrr
AHSA1	Ahsa1
AHSA2P	Ahsa2
AHSG	Ahsg
AHSP	Ahsp
AICDA	Aicda
AIDA	Aida
AIF1	Aif1
AIF1L	Aif1l
AIFM1	Aifm1
AIFM2	Aifm2
AIFM3	Aifm3
AIG1	Aig1
AIM2	Aim2
AIMP1	Aimp1
AIMP2	Aimp2
AIP	Aip
AIPL1	Aipl1
AIRE	Aire
AIRN	Airn
AJAP1	Ajap1
AJM1	Ajm1
AJUBA	Ajuba
AK1	Ak1
AK2	Ak2
AK3	Ak3
AK4	Ak4
AK5	Ak5
AK6	Ak6
AK7	Ak7
AK8	Ak8
AK9	Ak9
AKAIN1	Akain1
AKAP1	Akap1
AKAP10	Akap10
AKAP11	Akap11
AKAP12	Akap12
AKAP13	Akap13
AKAP14	Akap14
AKAP17BP	Akap17b
AKAP3	Akap3
AKAP4	Akap4
AKAP5	Akap5
AKAP6	Akap6
AKAP7	Akap7
AKAP8	Akap8
AKAP8L	Akap8l
AKAP9	Akap9
AKIP1	Akip1
AKIRIN1	Akirin1
AKIRIN2	Akirin2
AKNA	Akna
AKNAD1	Aknad1
AKR1A1	Akr1a1
AKR1B1	Akr1b3
AKR1C3	Akr1c18
AKR1C4	Akr1c6
AKR1D1	Akr1d1
AKR1E2	Akr1e1
AKT1	Akt1
AKT1S1	Akt1s1
AKT2	Akt2
AKT3	Akt3
AKTIP	Aktip
ALAD	Alad
ALAS1	Alas1
ALAS2	Alas2
ALB	Alb
ALCAM	Alcam
ALDH16A1	Aldh16a1
ALDH18A1	Aldh18a1
ALDH1A2	Aldh1a2
ALDH1A3	Aldh1a3
ALDH1B1	Aldh1b1
ALDH1L1	Aldh1l1
ALDH1L2	Aldh1l2
ALDH2	Aldh2
ALDH3A1	Aldh3a1
ALDH3A2	Aldh3a2
ALDH3B1	Aldh3b1
ALDH4A1	Aldh4a1
ALDH5A1	Aldh5a1
ALDH6A1	Aldh6a1
ALDH7A1	Aldh7a1
ALDH8A1	Aldh8a1
ALDH9A1	Aldh9a1
ALDOA	Aldoa
ALDOB	Aldob
ALDOC	Aldoc
ALG1	Alg1
ALG11	Alg11
ALG12	Alg12
ALG13	Alg13
ALG14	Alg14
ALG2	Alg2
ALG3	Alg3
ALG5	Alg5
ALG6	Alg6
ALG8	Alg8
ALG9	Alg9
ALK	Alk
ALKAL1	Alkal1
ALKAL2	Alkal2
ALKBH1	Alkbh1
ALKBH2	Alkbh2
ALKBH3	Alkbh3
ALKBH4	Alkbh4
ALKBH5	Alkbh5
ALKBH6	Alkbh6
ALKBH7	Alkbh7
ALKBH8	Alkbh8
ALLC	Allc
ALMS1	Alms1
ALOX12	Alox12
ALOX12B	Alox12b
ALOX15	Alox15
ALOX15B	Alox8
ALOX5	Alox5
ALOX5AP	Alox5ap
ALOXE3	Aloxe3
ALPK1	Alpk1
ALPK2	Alpk2
ALPK3	Alpk3
ALPL	Alpl
ALS2	Als2
ALS2CL	Als2cl
ALX1	Alx1
ALX3	Alx3
ALX4	Alx4
ALYREF	Alyref
AMACR	Amacr
AMBN	Ambn
AMBP	Ambp
AMBRA1	Ambra1
AMD1	Amd1
AMDHD1	Amdhd1
AMDHD2	Amdhd2
AMELX	Amelx
AMER1	Amer1
AMER2	Amer2
AMER3	Amer3
AMFR	Amfr
AMH	Amh
AMHR2	Amhr2
AMIGO1	Amigo1
AMIGO2	Amigo2
AMIGO3	Amigo3
AMMECR1	Ammecr1
AMMECR1L	Ammecr1l
AMN	Amn
AMN1	Amn1
AMOT	Amot
AMOTL1	Amotl1
AMOTL2	Amotl2
AMPD1	Ampd1
AMPD2	Ampd2
AMPD3	Ampd3
AMPH	Amph
AMT	Amt
AMTN	Amtn
AMZ1	Amz1
AMZ2	Amz2
ANAPC1	Anapc1
ANAPC10	Anapc10
ANAPC11	Anapc11
ANAPC13	Anapc13
ANAPC15	Anapc15
ANAPC16	Anapc16
ANAPC2	Anapc2
ANAPC4	Anapc4
ANAPC5	Anapc5
ANAPC7	Anapc7
ANG	Ang
ANGEL1	Angel1
ANGEL2	Angel2
ANGPT1	Angpt1
ANGPT2	Angpt2
ANGPT4	Angpt4
ANGPTL1	Angptl1
ANGPTL2	Angptl2
ANGPTL3	Angptl3
ANGPTL4	Angptl4
ANGPTL6	Angptl6
ANGPTL7	Angptl7
ANGPTL8	Angptl8
ANK1	Ank1
ANK2	Ank2
ANK3	Ank3
ANKAR	Ankar
ANKDD1A	Ankdd1a
ANKDD1B	Ankdd1b
ANKEF1	Ankef1
ANKFN1	Ankfn1
ANKFY1	Ankfy1
ANKH	Ank
ANKHD1	Ankhd1
ANKIB1	Ankib1
ANKK1	Ankk1
ANKLE1	Ankle1
ANKLE2	Ankle2
ANKMY1	Ankmy1
ANKMY2	Ankmy2
ANKRA2	Ankra2
ANKRD1	Ankrd1
ANKRD10	Ankrd10
ANKRD11	Ankrd11
ANKRD12	Ankrd12
ANKRD13A	Ankrd13a
ANKRD13B	Ankrd13b
ANKRD13C	Ankrd13c
ANKRD13D	Ankrd13d
ANKRD16	Ankrd16
ANKRD17	Ankrd17
ANKRD2	Ankrd2
ANKRD22	Ankrd22
ANKRD23	Ankrd23
ANKRD24	Ankrd24
ANKRD26	Ankrd26
ANKRD27	Ankrd27
ANKRD28	Ankrd28
ANKRD29	Ankrd29
ANKRD31	Ankrd31
ANKRD33	Ankrd33
ANKRD33B	Ankrd33b
ANKRD34A	Ankrd34a
ANKRD34B	Ankrd34b
ANKRD34C	Ankrd34c
ANKRD35	Ankrd35
ANKRD37	Ankrd37
ANKRD39	Ankrd39
ANKRD40	Ankrd40
ANKRD40CL	Gm21885
ANKRD42	Ankrd42
ANKRD44	Ankrd44
ANKRD45	Ankrd45
ANKRD46	Ankrd46
ANKRD49	Ankrd49
ANKRD50	Ankrd50
ANKRD52	Ankrd52
ANKRD53	Ankrd53
ANKRD54	Ankrd54
ANKRD55	Ankrd55
ANKRD6	Ankrd6
ANKRD60	Ankrd60
ANKRD61	Ankrd61
ANKRD63	Ankrd63
ANKRD65	Ankrd65
ANKRD66	Ankrd66
ANKRD7	Ankrd7
ANKRD9	Ankrd9
ANKS1A	Anks1
ANKS1B	Anks1b
ANKS3	Anks3
ANKS4B	Anks4b
ANKS6	Anks6
ANKUB1	Ankub1
ANKZF1	Ankzf1
ANLN	Anln
ANO1	Ano1
ANO10	Ano10
ANO2	Ano2
ANO3	Ano3
ANO4	Ano4
ANO5	Ano5
ANO6	Ano6
ANO7	Ano7
ANO8	Ano8
ANO9	Ano9
ANP32A	Anp32a
ANP32B	Anp32b
ANP32E	Anp32e
ANPEP	Anpep
ANTKMT	Antkmt
ANTXR1	Antxr1
ANTXR2	Antxr2
ANTXRL	Antxrl
ANXA1	Anxa1
ANXA10	Anxa10
ANXA11	Anxa11
ANXA13	Anxa13
ANXA2	Anxa2
ANXA3	Anxa3
ANXA4	Anxa4
ANXA5	Anxa5
ANXA6	Anxa6
ANXA7	Anxa7
ANXA9	Anxa9
AOAH	Aoah
AOC1	Aoc1
AOC2	Aoc2
AOC3	Aoc3
AOPEP	Aopep
AOX1	Aox1
AOX2P	Aox2
AOX3P	Aox3
AP1AR	Ap1ar
AP1B1	Ap1b1
AP1G1	Ap1g1
AP1G2	Ap1g2
AP1M1	Ap1m1
AP1M2	Ap1m2
AP1S1	Ap1s1
AP1S2	Ap1s2
AP1S3	Ap1s3
AP2A1	Ap2a1
AP2A2	Ap2a2
AP2B1	Ap2b1
AP2M1	Ap2m1
AP2S1	Ap2s1
AP3B1	Ap3b1
AP3B2	Ap3b2
AP3D1	Ap3d1
AP3M1	Ap3m1
AP3M2	Ap3m2
AP3S1	Ap3s1
AP3S2	Ap3s2
AP4B1	Ap4b1
AP4E1	Ap4e1
AP4M1	Ap4m1
AP4S1	Ap4s1
AP5B1	Ap5b1
AP5M1	Ap5m1
AP5S1	Ap5s1
AP5Z1	Ap5z1
APAF1	Apaf1
APBA1	Apba1
APBA2	Apba2
APBA3	Apba3
APBB1	Apbb1
APBB1IP	Apbb1ip
APBB2	Apbb2
APBB3	Apbb3
APC	Apc
APC2	Apc2
APCDD1	Apcdd1
APCS	Apcs
APEH	Apeh
APELA	Apela
APEX1	Apex1
APEX2	Apex2
APH1A	Aph1a
APH1B	Aph1b
API5	Api5
APIP	Apip
APLF	Aplf
APLN	Apln
APLNR	Aplnr
APLP1	Aplp1
APLP2	Aplp2
APMAP	Apmap
APOA1	Apoa1
APOA2	Apoa2
APOA4	Apoa4
APOA5	Apoa5
APOB	Apob
APOBEC1	Apobec1
APOBEC2	Apobec2
APOBEC3B	Apobec3
APOBEC4	Apobec4
APOBR	Apobr
APOC1	Apoc1
APOC2	Apoc2
APOC3	Apoc3
APOC4	Apoc4
APOD	Apod
APOE	Apoe
APOF	Apof
APOH	Apoh
APOL2	Apol8
APOL6	Apol6
APOLD1	Apold1
APOM	Apom
APONP	Apon
APOO	Apoo
APOOL	Apool
APP	App
APPBP2	Appbp2
APPL1	Appl1
APPL2	Appl2
APRT	Aprt
APTX	Aptx
AQP1	Aqp1
AQP11	Aqp11
AQP2	Aqp2
AQP3	Aqp3
AQP4	Aqp4
AQP5	Aqp5
AQP6	Aqp6
AQP7	Aqp7
AQP8	Aqp8
AQP9	Aqp9
AQR	Aqr
AR	Ar
ARAF	Araf
ARAP1	Arap1
ARAP2	Arap2
ARAP3	Arap3
ARC	Arc
ARCN1	Arcn1
AREG	Areg
AREL1	Arel1
ARF1	Arf1
ARF2P	Arf2
ARF3	Arf3
ARF4	Arf4
ARF5	Arf5
ARF6	Arf6
ARFGAP1	Arfgap1
ARFGAP2	Arfgap2
ARFGAP3	Arfgap3
ARFGEF1	Arfgef1
ARFGEF2	Arfgef2
ARFGEF3	Arfgef3
ARFIP1	Arfip1
ARFIP2	Arfip2
ARFRP1	Arfrp1
ARG1	Arg1
ARG2	Arg2
ARGLU1	Arglu1
ARHGAP1	Arhgap1
ARHGAP10	Arhgap10
ARHGAP11A	Arhgap11a
ARHGAP12	Arhgap12
ARHGAP15	Arhgap15
ARHGAP17	Arhgap17
ARHGAP18	Arhgap18
ARHGAP19	Arhgap19
ARHGAP20	Arhgap20
ARHGAP21	Arhgap21
ARHGAP22	Arhgap22
ARHGAP23	Arhgap23
ARHGAP24	Arhgap24
ARHGAP25	Arhgap25
ARHGAP26	Arhgap26
ARHGAP27	Arhgap27
ARHGAP28	Arhgap28
ARHGAP29	Arhgap29
ARHGAP30	Arhgap30
ARHGAP31	Arhgap31
ARHGAP32	Arhgap32
ARHGAP33	Arhgap33
ARHGAP35	Arhgap35
ARHGAP36	Arhgap36
ARHGAP39	Arhgap39
ARHGAP4	Arhgap4
ARHGAP40	Arhgap40
ARHGAP42	Arhgap42
ARHGAP44	Arhgap44
ARHGAP45	Arhgap45
ARHGAP5	Arhgap5
ARHGAP6	Arhgap6
ARHGAP8	Arhgap8
ARHGAP9	Arhgap9
ARHGDIA	Arhgdia
ARHGDIB	Arhgdib
ARHGDIG	Arhgdig
ARHGEF1	Arhgef1
ARHGEF10	Arhgef10
ARHGEF10L	Arhgef10l
ARHGEF11	Arhgef11
ARHGEF12	Arhgef12
ARHGEF15	Arhgef15
ARHGEF16	Arhgef16
ARHGEF17	Arhgef17
ARHGEF18	Arhgef18
ARHGEF19	Arhgef19
ARHGEF2	Arhgef2
ARHGEF25	Arhgef25
ARHGEF26	Arhgef26
ARHGEF28	Arhgef28
ARHGEF3	Arhgef3
ARHGEF33	Arhgef33
ARHGEF37	Arhgef37
ARHGEF38	Arhgef38
ARHGEF39	Arhgef39
ARHGEF4	Arhgef4
ARHGEF40	Arhgef40
ARHGEF5	Arhgef5
ARHGEF6	Arhgef6
ARHGEF7	Arhgef7
ARHGEF9	Arhgef9
ARID1A	Arid1a
ARID1B	Arid1b
ARID2	Arid2
ARID3A	Arid3a
ARID3B	Arid3b
ARID3C	Arid3c
ARID4A	Arid4a
ARID4B	Arid4b
ARID5A	Arid5a
ARID5B	Arid5b
ARIH1	Arih1
ARIH2	Arih2
ARIH2OS	Arih2os
ARL1	Arl1
ARL10	Arl10
ARL11	Arl11
ARL13A	Arl13a
ARL13B	Arl13b
ARL14	Arl14
ARL14EP	Arl14ep
ARL14EPL	Arl14epl
ARL15	Arl15
ARL16	Arl16
ARL2	Arl2
ARL2BP	Arl2bp
ARL3	Arl3
ARL4A	Arl4a
ARL4C	Arl4c
ARL4D	Arl4d
ARL5A	Arl5a
ARL5B	Arl5b
ARL5C	Arl5c
ARL6	Arl6
ARL6IP1	Arl6ip1
ARL6IP4	Arl6ip4
ARL6IP5	Arl6ip5
ARL6IP6	Arl6ip6
ARL8A	Arl8a
ARL8B	Arl8b
ARL9	Arl9
ARMC1	Armc1
ARMC10	Armc10
ARMC12	Armc12
ARMC2	Armc2
ARMC3	Armc3
ARMC4	Armc4
ARMC5	Armc5
ARMC6	Armc6
ARMC7	Armc7
ARMC8	Armc8
ARMC9	Armc9
ARMCX1	Armcx1
ARMCX2	Armcx2
ARMCX3	Armcx3
ARMCX4	Armcx4
ARMCX5	Armcx5
ARMCX6	Armcx6
ARMCX7P	Gm16397
ARMH1	Armh1
ARMH2	Armh2
ARMH3	Armh3
ARMH4	Armh4
ARMT1	Armt1
ARNT	Arnt
ARNT2	Arnt2
ARNTL	Arntl
ARNTL2	Arntl2
ARPC1A	Arpc1a
ARPC1B	Arpc1b
ARPC2	Arpc2
ARPC3	Arpc3
ARPC4	Arpc4
ARPC5	Arpc5
ARPC5L	Arpc5l
ARPIN	Arpin
ARPP19	Arpp19
ARPP21	Arpp21
ARR3	Arr3
ARRB1	Arrb1
ARRB2	Arrb2
ARRDC1	Arrdc1
ARRDC2	Arrdc2
ARRDC3	Arrdc3
ARRDC4	Arrdc4
ARRDC5	Arrdc5
ARSA	Arsa
ARSB	Arsb
ARSG	Arsg
ARSI	Arsi
ARSJ	Arsj
ARSK	Arsk
ART1	Art1
ART2BP	Art2b
ART3	Art3
ART4	Art4
ART5	Art5
ARTN	Artn
ARV1	Arv1
ARVCF	Arvcf
ARX	Arx
AS3MT	As3mt
ASAH1	Asah1
ASAH2	Asah2
ASAP1	Asap1
ASAP2	Asap2
ASAP3	Asap3
ASB1	Asb1
ASB10	Asb10
ASB11	Asb11
ASB12	Asb12
ASB13	Asb13
ASB14	Asb14
ASB15	Asb15
ASB16	Asb16
ASB17	Asb17
ASB18	Asb18
ASB2	Asb2
ASB3	Asb3
ASB4	Asb4
ASB5	Asb5
ASB6	Asb6
ASB7	Asb7
ASB8	Asb8
ASB9	Asb9
ASCC1	Ascc1
ASCC2	Ascc2
ASCC3	Ascc3
ASCL1	Ascl1
ASCL2	Ascl2
ASCL3	Ascl3
ASCL4	Ascl4
ASCL5	Ascl5
ASF1A	Asf1a
ASF1B	Asf1b
ASGR1	Asgr1
ASGR2	Asgr2
ASH1L	Ash1l
ASH2L	Ash2l
ASIC1	Asic1
ASIC2	Asic2
ASIC3	Asic3
ASIC4	Asic4
ASIC5	Asic5
ASIP	a
ASL	Asl
ASMT	Asmt
ASNS	Asns
ASNSD1	Asnsd1
ASPA	Aspa
ASPDH	Aspdh
ASPG	Aspg
ASPH	Asph
ASPHD1	Asphd1
ASPHD2	Asphd2
ASPM	Aspm
ASPN	Aspn
ASPRV1	Asprv1
ASPSCR1	Aspscr1
ASRGL1	Asrgl1
ASS1	Ass1
ASTE1	Aste1
ASTL	Astl
ASTN1	Astn1
ASTN2	Astn2
ASXL1	Asxl1
ASXL2	Asxl2
ASXL3	Asxl3
ASZ1	Asz1
ATAD1	Atad1
ATAD2	Atad2
ATAD2B	Atad2b
ATAD5	Atad5
ATAT1	Atat1
ATCAY	Atcay
ATE1	Ate1
ATF1	Atf1
ATF2	Atf2
ATF3	Atf3
ATF4	Atf4
ATF5	Atf5
ATF6	Atf6
ATF6B	Atf6b
ATF7	Atf7
ATF7IP	Atf7ip
ATF7IP2	Atf7ip2
ATG10	Atg10
ATG101	Atg101
ATG12	Atg12
ATG13	Atg13
ATG14	Atg14
ATG16L1	Atg16l1
ATG16L2	Atg16l2
ATG2A	Atg2a
ATG2B	Atg2b
ATG3	Atg3
ATG4A	Atg4a
ATG4B	Atg4b
ATG4C	Atg4c
ATG4D	Atg4d
ATG5	Atg5
ATG7	Atg7
ATG9A	Atg9a
ATG9B	Atg9b
ATIC	Atic
ATL1	Atl1
ATL2	Atl2
ATL3	Atl3
ATM	Atm
ATMIN	Atmin
ATN1	Atn1
ATOH1	Atoh1
ATOH7	Atoh7
ATOH8	Atoh8
ATOX1	Atox1
ATP10A	Atp10a
ATP10B	Atp10b
ATP10D	Atp10d
ATP11A	Atp11a
ATP11B	Atp11b
ATP11C	Atp11c
ATP12A	Atp12a
ATP13A1	Atp13a1
ATP13A2	Atp13a2
ATP13A3	Atp13a3
ATP13A4	Atp13a4
ATP13A5	Atp13a5
ATP1A1	Atp1a1
ATP1A2	Atp1a2
ATP1A3	Atp1a3
ATP1A4	Atp1a4
ATP1B1	Atp1b1
ATP1B2	Atp1b2
ATP1B3	Atp1b3
ATP1B4	Atp1b4
ATP23	Atp23
ATP2A1	Atp2a1
ATP2A2	Atp2a2
ATP2A3	Atp2a3
ATP2B1	Atp2b1
ATP2B2	Atp2b2
ATP2B3	Atp2b3
ATP2B4	Atp2b4
ATP2C1	Atp2c1
ATP2C2	Atp2c2
ATP4A	Atp4a
ATP4B	Atp4b
ATP5F1A	Atp5a1
ATP5F1B	Atp5b
ATP5F1C	Atp5c1
ATP5F1D	Atp5d
ATP5F1E	Atp5e
ATP5IF1	Atpif1
ATP5MC1	Atp5g1
ATP5MC2	Atp5g2
ATP5MC3	Atp5g3
ATP5MD	Atp5md
ATP5ME	Atp5k
ATP5MF	Atp5j2
ATP5MG	Atp5l
ATP5MPL	Atp5mpl
ATP5PB	Atp5pb
ATP5PD	Atp5h
ATP5PF	Atp5j
ATP5PO	Atp5o
ATP6	mt-Atp6
ATP6AP1	Atp6ap1
ATP6AP1L	Atp6ap1l
ATP6AP2	Atp6ap2
ATP6V0A1	Atp6v0a1
ATP6V0A2	Atp6v0a2
ATP6V0A4	Atp6v0a4
ATP6V0B	Atp6v0b
ATP6V0C	Atp6v0c
ATP6V0D1	Atp6v0d1
ATP6V0D2	Atp6v0d2
ATP6V0E1	Atp6v0e
ATP6V0E2	Atp6v0e2
ATP6V1A	Atp6v1a
ATP6V1B1	Atp6v1b1
ATP6V1B2	Atp6v1b2
ATP6V1C1	Atp6v1c1
ATP6V1C2	Atp6v1c2
ATP6V1D	Atp6v1d
ATP6V1E1	Atp6v1e1
ATP6V1E2	Atp6v1e2
ATP6V1F	Atp6v1f
ATP6V1FNB	Atp6v1fnb
ATP6V1G1	Atp6v1g1
ATP6V1G2	Atp6v1g2
ATP6V1G3	Atp6v1g3
ATP6V1H	Atp6v1h
ATP7A	Atp7a
ATP7B	Atp7b
ATP8	mt-Atp8
ATP8A1	Atp8a1
ATP8A2	Atp8a2
ATP8B1	Atp8b1
ATP8B2	Atp8b2
ATP8B3	Atp8b3
ATP8B4	Atp8b4
ATP8B5P	Atp8b5
ATP9A	Atp9a
ATP9B	Atp9b
ATPAF1	Atpaf1
ATPAF2	Atpaf2
ATPSCKMT	Atpsckmt
ATR	Atr
ATRAID	Atraid
ATRIP	Atrip
ATRN	Atrn
ATRNL1	Atrnl1
ATRX	Atrx
ATXN1	Atxn1
ATXN10	Atxn10
ATXN1L	Atxn1l
ATXN2	Atxn2
ATXN2L	Atxn2l
ATXN3	Atxn3
ATXN7	Atxn7
ATXN7L1	Atxn7l1
ATXN7L2	Atxn7l2
ATXN7L3	Atxn7l3
ATXN7L3B	Atxn7l3b
AUH	Auh
AUNIP	Aunip
AUP1	Aup1
AURKA	Aurka
AURKAIP1	Aurkaip1
AURKB	Aurkb
AURKC	Aurkc
AUTS2	Auts2
AVEN	Aven
AVIL	Avil
AVL9	Avl9
AVP	Avp
AVPI1	Avpi1
AVPR1A	Avpr1a
AVPR1B	Avpr1b
AVPR2	Avpr2
AWAT1	Awat1
AWAT2	Awat2
AXDND1	Axdnd1
AXIN1	Axin1
AXIN2	Axin2
AXL	Axl
AZGP1	Azgp1
AZI2	Azi2
AZIN1	Azin1
AZIN2	Azin2
B2M	B2m
B3GALNT1	B3galnt1
B3GALNT2	B3galnt2
B3GALT1	B3galt1
B3GALT2	B3galt2
B3GALT4	B3galt4
B3GALT5	B3galt5
B3GALT6	B3galt6
B3GAT1	B3gat1
B3GAT2	B3gat2
B3GAT3	B3gat3
B3GLCT	B3glct
B3GNT2	B3gnt2
B3GNT3	B3gnt3
B3GNT4	B3gnt4
B3GNT5	B3gnt5
B3GNT6	B3gnt6
B3GNT7	B3gnt7
B3GNT8	B3gnt8
B3GNT9	B3gnt9
B3GNTL1	B3gntl1
B4GALNT1	B4galnt1
B4GALNT2	B4galnt2
B4GALNT3	B4galnt3
B4GALNT4	B4galnt4
B4GALT1	B4galt1
B4GALT2	B4galt2
B4GALT3	B4galt3
B4GALT4	B4galt4
B4GALT5	B4galt5
B4GALT6	B4galt6
B4GALT7	B4galt7
B4GAT1	B4gat1
B9D1	B9d1
B9D2	B9d2
BAALC	Baalc
BAAT	Baat
BABAM1	Babam1
BABAM2	Babam2
BACE1	Bace1
BACE1-AS	Gm16536
BACE2	Bace2
BACH1	Bach1
BACH2	Bach2
BAD	Bad
BAG1	Bag1
BAG2	Bag2
BAG3	Bag3
BAG4	Bag4
BAG5	Bag5
BAG6	Bag6
BAHCC1	Bahcc1
BAHD1	Bahd1
BAIAP2	Baiap2
BAIAP2L1	Baiap2l1
BAIAP2L2	Baiap2l2
BAIAP3	Baiap3
BAK1	Bak1
BAMBI	Bambi
BANF1	Banf1
BANF2	Banf2
BANK1	Bank1
BANP	Banp
BAP1	Bap1
BARD1	Bard1
BARHL1	Barhl1
BARHL2	Barhl2
BARX1	Barx1
BARX2	Barx2
BASP1	Basp1
BATF	Batf
BATF2	Batf2
BATF3	Batf3
BAX	Bax
BAZ1A	Baz1a
BAZ1B	Baz1b
BAZ2A	Baz2a
BAZ2B	Baz2b
BBC3	Bbc3
BBIP1	Bbip1
BBOF1	Bbof1
BBOX1	Bbox1
BBS1	Bbs1
BBS10	Bbs10
BBS12	Bbs12
BBS2	Bbs2
BBS4	Bbs4
BBS5	Bbs5
BBS7	Bbs7
BBS9	Bbs9
BBX	Bbx
BCAM	Bcam
BCAN	Bcan
BCAP29	Bcap29
BCAP31	Bcap31
BCAR1	Bcar1
BCAR3	Bcar3
BCAS1	Bcas1
BCAS2	Bcas2
BCAS3	Bcas3
BCAT1	Bcat1
BCAT2	Bcat2
BCCIP	Bccip
BCDIN3D	Bcdin3d
BCHE	Bche
BCKDHA	Bckdha
BCKDHB	Bckdhb
BCKDK	Bckdk
BCL10	Bcl10
BCL11A	Bcl11a
BCL11B	Bcl11b
BCL2	Bcl2
BCL2L1	Bcl2l1
BCL2L10	Bcl2l10
BCL2L11	Bcl2l11
BCL2L12	Bcl2l12
BCL2L13	Bcl2l13
BCL2L14	Bcl2l14
BCL2L15	Bcl2l15
BCL2L2	Bcl2l2
BCL3	Bcl3
BCL6	Bcl6
BCL6B	Bcl6b
BCL7A	Bcl7a
BCL7B	Bcl7b
BCL7C	Bcl7c
BCL9	Bcl9
BCL9L	Bcl9l
BCLAF1	Bclaf1
BCLAF3	Bclaf3
BCO1	Bco1
BCO2	Bco2
BCOR	Bcor
BCORL1	Bcorl1
BCR	Bcr
BCS1L	Bcs1l
BDH1	Bdh1
BDH2	Bdh2
BDKRB1	Bdkrb1
BDKRB2	Bdkrb2
BDNF	Bdnf
BDP1	Bdp1
BEAN1	Bean1
BECN1	Becn1
BECN2	Becn2
BEGAIN	Begain
BEND3	Bend3
BEND4	Bend4
BEND5	Bend5
BEND6	Bend6
BEND7	Bend7
BEST1	Best1
BEST2	Best2
BEST3	Best3
BET1	Bet1
BET1L	Bet1l
BEX1	Bex2
BEX2	Bex1
BEX3	Bex3
BEX4	Bex4
BFAR	Bfar
BFSP1	Bfsp1
BFSP2	Bfsp2
BGN	Bgn
BHLHA15	Bhlha15
BHLHA9	Bhlha9
BHLHB9	Bhlhb9
BHLHE22	Bhlhe22
BHLHE23	Bhlhe23
BHLHE40	Bhlhe40
BHLHE41	Bhlhe41
BHMT	Bhmt
BHMT2	Bhmt2
BICC1	Bicc1
BICD1	Bicd1
BICD2	Bicd2
BICDL1	Bicdl1
BICDL2	Bicdl2
BICRA	Bicra
BICRAL	Bicral
BID	Bid
BIK	Bik
BIN1	Bin1
BIN2	Bin2
BIN3	Bin3
BIRC2	Birc2
BIRC3	Birc3
BIRC5	Birc5
BIRC6	Birc6
BIRC7	Birc7
BIVM	Bivm
BLCAP	Blcap
BLK	Blk
BLM	Blm
BLMH	Blmh
BLNK	Blnk
BLOC1S1	Bloc1s1
BLOC1S2	Bloc1s2
BLOC1S3	Bloc1s3
BLOC1S4	Bloc1s4
BLOC1S5	Bloc1s5
BLOC1S6	Bloc1s6
BLVRA	Blvra
BLVRB	Blvrb
BLZF1	Blzf1
BMERB1	Bmerb1
BMF	Bmf
BMI1	Bmi1
BMNCR	Bmncr
BMP1	Bmp1
BMP10	Bmp10
BMP15	Bmp15
BMP2	Bmp2
BMP2K	Bmp2k
BMP3	Bmp3
BMP4	Bmp4
BMP5	Bmp5
BMP6	Bmp6
BMP7	Bmp7
BMP8A	Bmp8a
BMP8B	Bmp8b
BMPER	Bmper
BMPR1A	Bmpr1a
BMPR1B	Bmpr1b
BMPR2	Bmpr2
BMS1	Bms1
BMT2	Bmt2
BMX	Bmx
BNC1	Bnc1
BNC2	Bnc2
BNIP1	Bnip1
BNIP2	Bnip2
BNIP3	Bnip3
BNIP3L	Bnip3l
BNIP5	Bnip5
BNIPL	Bnipl
BOC	Boc
BOD1	Bod1
BOD1L1	Bod1l
BOK	Bok
BOLA1	Bola1
BOLA2	Bola2
BOLA3	Bola3
BOLL	Boll
BOP1	Bop1
BORA	Bora
BORCS5	Borcs5
BORCS6	Borcs6
BORCS7	Borcs7
BORCS8	Borcs8
BPGM	Bpgm
BPHL	Bphl
BPI	Bpi
BPIFA1	Bpifa1
BPIFA2	Bpifa2
BPIFA3	Bpifa3
BPIFB1	Bpifb1
BPIFB2	Bpifb2
BPIFB3	Bpifb3
BPIFB4	Bpifb4
BPIFB5P	Bpifb5
BPIFB6	Bpifb6
BPIFB9P	Bpifb9a
BPIFC	Bpifc
BPNT1	Bpnt1
BPNT2	Bpnt2
BPTF	Bptf
BRAF	Braf
BRAP	Brap
BRAT1	Brat1
BRCA1	Brca1
BRCA2	Brca2
BRCC3	Brcc3
BRD1	Brd1
BRD2	Brd2
BRD3	Brd3
BRD3OS	Brd3os
BRD4	Brd4
BRD7	Brd7
BRD8	Brd8
BRD9	Brd9
BRDT	Brdt
BRF1	Brf1
BRF2	Brf2
BRI3	Bri3
BRI3BP	Bri3bp
BRICD5	Bricd5
BRINP1	Brinp1
BRINP2	Brinp2
BRINP3	Brinp3
BRIP1	Brip1
BRIX1	Brix1
BRK1	Brk1
BRME1	4930432K21Rik
BRMS1	Brms1
BRMS1L	Brms1l
BROX	Brox
BRPF1	Brpf1
BRPF3	Brpf3
BRS3	Brs3
BRSK1	Brsk1
BRSK2	Brsk2
BRWD1	Brwd1
BRWD3	Brwd3
BSCL2	Bscl2
BSDC1	Bsdc1
BSG	Bsg
BSN	Bsn
BSND	Bsnd
BSPH1	Bsph1
BSPRY	Bspry
BST1	Bst1
BST2	Bst2
BSX	Bsx
BTAF1	Btaf1
BTBD1	Btbd1
BTBD10	Btbd10
BTBD11	Btbd11
BTBD16	Btbd16
BTBD17	Btbd17
BTBD18	Btbd18
BTBD19	Btbd19
BTBD2	Btbd2
BTBD3	Btbd3
BTBD6	Btbd6
BTBD7	Btbd7
BTBD8	Btbd8
BTBD9	Btbd9
BTC	Btc
BTD	Btd
BTF3	Btf3
BTF3L4	Btf3l4
BTG1	Btg1
BTG2	Btg2
BTG3	Btg3
BTG4	Btg4
BTK	Btk
BTLA	Btla
BTN1A1	Btn1a1
BTN2A2	Btn2a2
BTNL10	Btnl10
BTNL2	Btnl2
BTNL9	Btnl9
BTRC	Btrc
BUB1	Bub1
BUB1B	Bub1b
BUB3	Bub3
BUD13	Bud13
BUD23	Bud23
BUD31	Bud31
BVES	Bves
BYSL	Bysl
BZW1	Bzw1
BZW2	Bzw2
C10orf105	Gm17455
C10orf120	4933402N03Rik
C10orf143	9430038I01Rik
C10orf53	1700024G13Rik
C10orf62	4933411K16Rik
C10orf67	4921504E06Rik
C10orf71	3425401B19Rik
C10orf82	1700019N19Rik
C10orf88	2310057M21Rik
C10orf90	D7Ertd443e
C10orf99	2610528A11Rik
C11orf1	1110032A03Rik
C11orf16	BC051019
C11orf24	1810055G02Rik
C11orf42	Gm5901
C11orf49	1110051M20Rik
C11orf52	2310030G06Rik
C11orf53	1810046K07Rik
C11orf54	4931406C07Rik
C11orf58	1110004F10Rik
C11orf65	4930550C14Rik
C11orf68	AI837181
C11orf71	Gm5617
C11orf80	Gm960
C11orf86	2010003K11Rik
C11orf87	AI593442
C11orf91	A930018P22Rik
C11orf94	1700029I15Rik
C11orf95	2700081O15Rik
C11orf96	Gm13889
C11orf97	1700012B09Rik
C11orf98	1810009A15Rik
C12orf29	4930430F08Rik
C12orf4	D6Wsu163e
C12orf40	CN725425
C12orf42	1700113H08Rik
C12orf43	2210016L21Rik
C12orf45	D10Wsu102e
C12orf50	1700017N19Rik
C12orf54	1700031M16Rik
C12orf56	D930020B18Rik
C12orf57	Grcc10
C12orf60	BC049715
C12orf65	2810006K23Rik
C12orf66	BC048403
C12orf71	1700034J05Rik
C12orf73	1190007I07Rik
C12orf75	1500009L16Rik
C13orf42	Gm4131
C13orf46	1700029H14Rik
C14orf119	1700123O20Rik
C14orf132	D430019H16Rik
C14orf180	A530016L24Rik
C14orf28	Gm527
C14orf39	4930447C04Rik
C14orf93	4931414P19Rik
C15orf39	1700017B05Rik
C15orf40	3110040N11Rik
C15orf48	AA467197
C15orf54	Gm32929
C15orf61	2300009A05Rik
C15orf62	Gm14137
C15orf65	Ccpg1os
C16orf46	1700030J22Rik
C16orf54	AI467606
C16orf70	D230025D16Rik
C16orf71	4930451G09Rik
C16orf72	1810013L24Rik
C16orf74	1190005I06Rik
C16orf78	4933402J07Rik
C16orf86	4933405L10Rik
C16orf87	4921524J17Rik
C16orf89	AU021092
C16orf90	1700037C18Rik
C16orf91	BC003965
C16orf92	4930451I11Rik
C16orf95	1700018B08Rik
C16orf96	4930562C15Rik
C17orf100	4930563E22Rik
C17orf107	4930544D05Rik
C17orf49	0610010K14Rik
C17orf50	1700020L24Rik
C17orf58	1810010H24Rik
C17orf64	1700125H20Rik
C17orf67	Gm525
C17orf75	5730455P16Rik
C17orf78	Gm11437
C17orf80	D11Wsu47e
C17orf97	1700016K19Rik
C17orf98	1700001P01Rik
C17orf99	6030468B19Rik
C18orf21	2700062C07Rik
C18orf25	8030462N17Rik
C18orf32	BC031181
C18orf54	4930503L19Rik
C18orf63	Gm17266
C19orf12	1600014C10Rik
C19orf18	2900092C05Rik
C19orf25	2310011J03Rik
C19orf33	2200002D01Rik
C19orf38	AB124611
C19orf44	1700030K09Rik
C19orf47	2310022A10Rik
C19orf48	2410002F23Rik
C19orf53	D8Ertd738e
C19orf54	BC024978
C19orf67	1700067K01Rik
C19orf71	4930404N11Rik
C19orf81	1700008O03Rik
C19orf84	Gm38999
C19orf85	Gm36210
C1D	C1d
C1GALT1	C1galt1
C1GALT1C1	C1galt1c1
C1orf100	1700016C15Rik
C1orf105	4930558K02Rik
C1orf109	9930104L06Rik
C1orf112	BC055324
C1orf115	C130074G19Rik
C1orf116	AA986860
C1orf122	1110065P20Rik
C1orf127	Gm572
C1orf131	2810004N23Rik
C1orf141	4921539E11Rik
C1orf146	1700028K03Rik
C1orf158	1700012P22Rik
C1orf159	9430015G10Rik
C1orf162	I830077J02Rik
C1orf174	A430005L14Rik
C1orf185	4930522H14Rik
C1orf189	1700094D03Rik
C1orf194	1700013F07Rik
C1orf198	2310022B05Rik
C1orf21	1700025G04Rik
C1orf210	2610528J11Rik
C1orf216	5730409E04Rik
C1orf226	Gm7694
C1orf232	Gm30191
C1orf35	2310033P09Rik
C1orf43	4933434E20Rik
C1orf50	AU022252
C1orf52	2410004B18Rik
C1orf53	2310009B15Rik
C1orf54	BC028528
C1orf56	Gm128
C1orf68	2310050C09Rik
C1orf74	A130010J15Rik
C1orf87	Gm12695
C1orf94	CK137956
C1QA	C1qa
C1QB	C1qb
C1QBP	C1qbp
C1QC	C1qc
C1QL1	C1ql1
C1QL2	C1ql2
C1QL3	C1ql3
C1QL4	C1ql4
C1QTNF1	C1qtnf1
C1QTNF12	C1qtnf12
C1QTNF2	C1qtnf2
C1QTNF3	C1qtnf3
C1QTNF4	C1qtnf4
C1QTNF5	C1qtnf5
C1QTNF6	C1qtnf6
C1QTNF7	C1qtnf7
C1RL	C1rl
C2	C2
C20orf141	1700020A23Rik
C20orf144	1700003F12Rik
C20orf173	6430550D23Rik
C20orf194	4930402H24Rik
C20orf202	Tmem74bos
C20orf204	Gm29797
C20orf27	1700037H04Rik
C20orf85	1700021F07Rik
C20orf96	6820408C15Rik
C21orf58	2610028H24Rik
C21orf62	4932438H23Rik
C21orf91	D16Ertd472e
C22orf15	Gm867
C22orf23	1700088E04Rik
C22orf39	2510002D24Rik
C22orf46	4930407I10Rik
C2CD2	C2cd2
C2CD2L	C2cd2l
C2CD3	C2cd3
C2CD4A	C2cd4a
C2CD4B	C2cd4b
C2CD4C	C2cd4c
C2CD4D	C2cd4d
C2CD5	C2cd5
C2CD6	C2cd6
C2orf16	4932415D10Rik
C2orf42	C87436
C2orf49	AI597479
C2orf50	2410004P03Rik
C2orf66	Gm34066
C2orf68	0610030E20Rik
C2orf69	1700066M21Rik
C2orf72	2810459M11Rik
C2orf73	4930505A04Rik
C2orf74	1700093K21Rik
C2orf76	3110009E18Rik
C2orf80	D630023F18Rik
C2orf81	1700003E16Rik
C2orf88	1700019D03Rik
C2orf92	4933424G06Rik
C3	C3
C3AR1	C3ar1
C3orf14	3830406C13Rik
C3orf18	6430571L13Rik
C3orf20	4930590J08Rik
C3orf22	BC048671
C3orf33	E130311K13Rik
C3orf38	4930453N24Rik
C3orf49	Gm11100
C3orf52	BC016579
C3orf62	1700102P08Rik
C3orf70	2510009E07Rik
C3orf80	1110032F04Rik
C3orf84	BC048562
C3orf85	Gm5485
C3orf86	Gm35549
C4orf17	4930579F01Rik
C4orf19	0610040J01Rik
C4orf3	1810037I17Rik
C4orf33	D3Ertd751e
C4orf36	1700016H13Rik
C4orf45	Gm17359
C4orf46	4930579G24Rik
C4orf47	1700029J07Rik
C4orf48	Gm1673
C4orf50	Gm1043
C4orf51	1700011L22Rik
C4orf54	1110002E22Rik
C5	Hc
C5AR1	C5ar1
C5AR2	C5ar2
C5orf15	9530068E07Rik
C5orf22	6030458C11Rik
C5orf24	B230219D22Rik
C5orf34	4833420G17Rik
C5orf46	Gm94
C5orf47	4930524B15Rik
C5orf49	1700001L19Rik
C5orf51	AW549877
C5orf52	4921536K21Rik
C5orf63	C330018D20Rik
C6	C6
C6orf118	1700010I14Rik
C6orf120	1600012H06Rik
C6orf132	AI661453
C6orf136	2310061I04Rik
C6orf141	9130008F23Rik
C6orf15	2300002M23Rik
C6orf163	Gm136
C6orf201	4933417A18Rik
C6orf226	2310039H08Rik
C6orf47	D17H6S53E
C6orf58	2310057J18Rik
C6orf62	BC005537
C6orf89	BC004004
C7	C7
C7orf25	AW209491
C7orf26	E130309D02Rik
C7orf31	4921507P07Rik
C7orf50	3110082I17Rik
C7orf57	Gm11992
C8A	C8a
C8B	C8b
C8G	C8g
C8orf33	1110038F14Rik
C8orf34	A830018L16Rik
C8orf37	2610301B20Rik
C8orf48	AI429214
C8orf58	9930012K11Rik
C8orf74	4930578I06Rik
C8orf76	9130401M01Rik
C8orf82	C030006K11Rik
C8orf88	Gm11837
C8orf89	4930444P10Rik
C9	C9
C9orf116	1700007K13Rik
C9orf131	1700022I11Rik
C9orf135	1700028P14Rik
C9orf152	D630039A03Rik
C9orf153	4921517D22Rik
C9orf16	1110008P14Rik
C9orf24	1110017D15Rik
C9orf40	D030056L22Rik
C9orf43	4933430I17Rik
C9orf50	1700001O22Rik
C9orf57	Gm3443
C9orf64	2210016F16Rik
C9orf72	C9orf72
C9orf78	BC005624
C9orf85	1110059E24Rik
CA1	Car1
CA10	Car10
CA11	Car11
CA12	Car12
CA13	Car13
CA14	Car14
CA2	Car2
CA3	Car3
CA4	Car4
CA5A	Car5a
CA5B	Car5b
CA6	Car6
CA7	Car7
CA8	Car8
CA9	Car9
CAAP1	Caap1
CAB39	Cab39
CAB39L	Cab39l
CABCOCO1	Cabcoco1
CABIN1	Cabin1
CABLES1	Cables1
CABLES2	Cables2
CABP1	Cabp1
CABP2	Cabp2
CABP4	Cabp4
CABP5	Cabp5
CABP7	Cabp7
CABS1	Cabs1
CABYR	Cabyr
CACFD1	Cacfd1
CACHD1	Cachd1
CACNA1A	Cacna1a
CACNA1B	Cacna1b
CACNA1C	Cacna1c
CACNA1D	Cacna1d
CACNA1E	Cacna1e
CACNA1F	Cacna1f
CACNA1G	Cacna1g
CACNA1H	Cacna1h
CACNA1I	Cacna1i
CACNA1S	Cacna1s
CACNA2D1	Cacna2d1
CACNA2D2	Cacna2d2
CACNA2D3	Cacna2d3
CACNA2D4	Cacna2d4
CACNB1	Cacnb1
CACNB2	Cacnb2
CACNB3	Cacnb3
CACNB4	Cacnb4
CACNG1	Cacng1
CACNG2	Cacng2
CACNG3	Cacng3
CACNG4	Cacng4
CACNG5	Cacng5
CACNG6	Cacng6
CACNG7	Cacng7
CACNG8	Cacng8
CACTIN	Cactin
CACUL1	Cacul1
CACYBP	Cacybp
CAD	Cad
CADM1	Cadm1
CADM2	Cadm2
CADM3	Cadm3
CADM4	Cadm4
CADPS	Cadps
CADPS2	Cadps2
CAGE1	Cage1
CALB1	Calb1
CALB2	Calb2
CALCA	Calca
[truncated: 15,660 more rows]

## Sheet: Fig3D
pathway	pval	padj	log2err	ES	NES	size	leadingEdge
HALLMARK_INTERFERON_GAMMA_RESPONSE	3.94136e-28	1.97068e-26	1.38026	0.668859	2.76331	182	CXCL9,CCL2,CXCL10,CCL7,APOL6,IL18BP,FCGR1A,IDO1,OASL,OAS3,LGALS3BP,IRF7,NLRC5,CXCL11,IL6,TAP1,CFB,ZBP1,TNFAIP6,SECTM1,ICAM1,ISG15,IFI30,BATF2,CD274,BST2,GZMA,USP18,SLAMF7,IFI44,TAPBP,SP110,CD74,B2M,CIITA,GBP4,DHX58,IL4R,OAS2,PARP14,HERC6,GCH1,MT2A,SOCS3,CASP8,VCAM1,CMTR1,IRF1,IL2RB,IL15RA,PSMB9,CCL5,STAT1,SAMHD1,MTHFD2,SELP,TRIM14,TRAFD1,TNFAIP2,IFIT2,PSMB10,PSMB8,LY6E,DDX60,CD40,OGFR,LCP2,STAT2,…
HALLMARK_INTERFERON_ALPHA_RESPONSE	2.16822e-15	2.71028e-14	1.00732	0.692431	2.59511	88	CXCL10,OASL,LGALS3BP,GBP2,IRF7,CXCL11,TAP1,ISG15,IFI30,BATF2,BST2,USP18,IFI44,SP110,CD74,B2M,GBP4,TMEM140,CSF1,DHX58,IL4R,PARP14,HERC6,CASP8,CMTR1,IRF1,UBA7,PSMB9,PROCR,TRIM14,TRAFD1,IFIT2,PSMB8,LY6E,PARP9,DDX60,OGFR,STAT2,PARP12,EPSTI1,HELZ2,LAP3,PSME2,TRIM21,RTP4,MOV10,IFITM3,CCRL2,PNPT1,PSME1,IFIH1,IFI35,EIF2AK2,RSAD2,ADAR,CASP1,IL15,ISG20,SELL,CMPK2,UBE2L6,LPAR6,IRF9,IFITM1
HALLMARK_ALLOGRAFT_REJECTION	2.85011e-21	7.12527e-20	1.19534	0.618837	2.55779	186	CXCL9,CCL2,CCL7,TIMP1,IL2RA,CCL4,TNF,CXCR3,IL12RB1,GBP2,IFNG,IRF7,CCR5,TAP2,CXCL13,CD8A,IL6,TAP1,KLRD1,CRTAM,CCR1,ICAM1,CD28,FASLG,TLR1,NOS2,CD247,CD2,GZMA,DYRK3,IL10,LIF,TAPBP,EREG,CD1D,LY75,CD74,B2M,CTSS,CSF1,FCGR2B,TLR6,PRF1,IL4R,ITGB2,INHBA,IL27RA,IL2RB,C2,IL2RG,CCL5,STAT1,INHBB,CD8B,THY1,SIT1,CD3E,IL12B,HCLS1,PSMB10,STAB1,CCR2,CD40,CD40LG,LCP2,ITGAL,CD86,HLA-G,BRCA1,HLA-DMA,TRAF2,TLR2,DEGS1,…
HALLMARK_INFLAMMATORY_RESPONSE	2.2946e-19	3.82434e-18	1.13309	0.604452	2.51276	191	CXCL9,CCL2,CXCL10,CCL7,TIMP1,MSR1,C3AR1,NOD2,MEFV,TNFRSF9,TNFSF9,IRF7,ITGA5,CXCL11,IL6,SLAMF1,TNFAIP6,MMP14,HPN,ROS1,ICAM1,KCNA3,TLR1,BST2,TPBG,PLAUR,IL10,LIF,TAPBP,SCARF1,EREG,MARCO,PTAFR,CD14,CSF1,CLEC5A,IL4R,ADGRE1,LDLR,SERPINE1,SLC28A2,INHBA,GCH1,RGS16,SPHK1,IRF1,IL2RB,IL15RA,SELENOS,F3,CCL5,CSF3,IL12B,PDPN,LY6E,CYBB,OLR1,GPR132,EMP3,SLC7A1,STAB1,KCNJ2,SEMA4D,CD40,LTA,GNA15,LCP2,EBI3,FZD5,TNF…
HALLMARK_IL6_JAK_STAT3_SIGNALING	4.92628e-12	3.51877e-11	0.887075	0.668469	2.47288	80	CXCL9,CXCL10,CCL7,IL2RA,TNF,IL12RB1,A2M,CXCL13,CXCL11,IL6,CCR1,TNFRSF12A,IL1R2,CD14,CSF1,HMOX1,IL4R,SOCS3,IRF1,IL15RA,IL2RG,STAT1,IL3RA,PDGFC,STAT2,EBI3,TNFRSF1B,CD38,IL17RA,TLR2,CSF2RA,SOCS1,TNFRSF21,PTPN2,IL18R1,PIK3R5,PIM1,OSMR,BAK1,IFNAR1,ACVR1B,CXCL3,TYK2,CD44
HALLMARK_G2M_CHECKPOINT	2.15481e-14	2.15481e-13	0.975995	0.559061	2.32407	191	KIF2C,CDC45,POLE,MYBL2,BARD1,CDC6,CDK1,AURKB,SLC7A5,RAD54L,TACC3,TPX2,EXO1,BIRC5,KNL1,TROAP,CCNF,POLQ,HMGB3,PRC1,NEK2,PBK,MT2A,STIL,RPA2,CENPA,PLK4,CHEK1,INCENP,E2F1,CDC20,CENPE,TOP2A,CCNA2,NDC80,ESPL1,CDKN3,RBL1,KIF15,PLK1,SLC7A1,MKI67,KIF4A,KIF11,POLA2,NASP,MCM2,NOTCH2,CDC25A,TRAIP,LMNB1,SLC12A2,ORC5,CHAF1A,AURKA,UCK2,ODF2,SUV39H1,MCM6,HMMR,MYC,E2F2,EZH2,BRCA2,LBR,DTYMK,RACGAP1,UBE2C,PML,EGF,TT…
HALLMARK_E2F_TARGETS	7.53602e-13	6.28002e-12	0.921426	0.536067	2.24369	197	DLGAP5,KIF2C,CCNE1,POLE,MYBL2,BARD1,POP7,CDK1,AURKB,RAD51AP1,SPC24,TACC3,MXD3,PRDX4,BIRC5,HELLS,KIF18B,WDR90,MELK,HMGB3,TCF19,E2F8,RPA2,CTPS1,PLK4,CHEK1,HMGB2,MTHFD2,CDC20,TIMELESS,CENPE,TOP2A,NOP56,ESPL1,CDKN3,RRM2,PLK1,TBRG4,MKI67,KIF4A,POLA2,NASP,NCAPD2,BRCA1,TFRC,MCM2,DSCC1,CDC25A,LMNB1,BUB1B,SPAG5,AURKA,POLD1,DNMT1,EXOSC8,ASF1B,SUV39H1,RFC2,MCM6,DEPDC1,HMMR,MYC,EZH2,BRCA2,POLD2,LBR,RACGAP1,M…
HALLMARK_IL2_STAT5_SIGNALING	1.63645e-11	1.02278e-10	0.863415	0.519552	2.17107	196	CXCL10,IL2RA,CCNE1,LRIG1,TNFRSF4,ICOS,TNFRSF9,CTLA4,CDC6,PUS1,CST7,TNFRSF18,TNFRSF8,TLR7,EEF1AKMT1,SPP1,SLC29A2,IL1R2,IL10,LIF,PDCD2L,F2RL2,ETV4,HK2,GBP4,CSF1,IL4R,CTSZ,RGS16,IL2RB,ECM1,BATF3,IL3RA,SELP,POU2F1,ITGAV,TTC39B,SYNGR2,TNFRSF1B,NT5E,CD86,BMP2,IGF2R,PRNP,AGER,AMACR,PLIN2,SOCS1,RHOH,TNFRSF21,FURIN,UCK2,IL10RA,MYC,COL6A1,IL18R1,IFITM3,GPR65,ITGAE,PIM1,FGL2,TGM2,NOP2,PLEC,PTRH2,WLS,CKAP4,C…
HALLMARK_TNFA_SIGNALING_VIA_NFKB	1.85531e-10	1.03073e-09	0.826657	0.502768	2.10432	197	CCL2,CXCL10,CCL4,TNF,TNC,TNFRSF9,FUT4,TNFSF9,CXCL11,IL6,TAP1,AREG,TNFAIP6,CXCL2,ZC3H12A,ICAM1,SLC2A6,PLAU,LAMB3,PLAUR,LIF,PTX3,CSF1,FOSL1,LDLR,SERPINE1,NFKBIE,INHBA,GCH1,SOCS3,SDC4,SPHK1,IRF1,IL15RA,TANK,B4GALT5,F3,CCL5,ACKR3,IL12B,TNFAIP2,IFIT2,OLR1,PANX1,RELB,BMP2,PTGS2,TLR2,ATF3,PTGER4,RNF19B,SLC16A6,MYC,CLCF1,IL23A,TNIP2,CCRL2,IER3,NAMPT,IFIH1,CCNL1,PLEK,HBEGF,TNFAIP3,CXCL3,CD44,SGK1,BCL3,DDX…
HALLMARK_EPITHELIAL_MESENCHYMAL_TRANSITION	1.04291e-07	5.21454e-07	0.704976	0.462762	1.92775	193	TIMP1,TNC,ITGA5,IL6,AREG,MMP14,SPP1,VCAN,ELN,TGFBI,FAP,TNFRSF12A,P3H1,PLAUR,LAMC2,THBS1,PTX3,FN1,COL4A1,SERPINE1,INHBA,COL5A2,SDC4,GJA1,COL4A2,VCAM1,QSOX1,ECM1,COL6A3,ANPEP,FSTL3,SFRP1,COL7A1,THY1,ITGAV,GPX7,LRP1,FBN1,NTM,CCN2,BMP1,EMP3,COL1A1,LOX,COLGALT1,PTHLH,ITGA2,NT5E,PLOD2,TFPI2,NOTCH2,COL12A1,SDC1,FLNA,PLOD3,COL5A1,COL16A1,MGP,CRLF1,COL3A1,LAMA1,PDGFRB,SGCG,MCM7,FSTL1,GLIPR1,TGM2,PDLIM4,PL…
HALLMARK_COMPLEMENT	2.19365e-07	9.97112e-07	0.690132	0.46502	1.91766	181	PLA2G7,TIMP1,LTF,PLAT,C1QA,GZMK,IRF7,F10,IL6,C1QC,CFB,MMP14,LGMN,CTSH,GZMA,PLAUR,KLK1,CTSS,FN1,SERPINE1,RCE1,COL4A2,CP,CTSB,IRF1,CTSC,C2,CD46,F3,PSMB9,CCL5,ITGAM,FCER1G,LRP1,OLR1,LGALS3,CD40LG,LCP2,CASP4,CLU,TFPI2,TMPRSS6,SERPING1,HSPA5,LAP3,CTSV,CDK5R1,CASP7,KCNIP2,C3,PIK3R5,PIM1,LAMP2,CTSD,PLEK,TNFAIP3,PRSS36,DUSP6,NOTCH4,CA2,LCK,DOCK10,PDGFB,CASP1
HALLMARK_MYC_TARGETS_V2	6.72663e-05	0.000224221	0.538434	0.549678	1.90986	58	PUS1,GRWD1,TMEM97,NOC4L,SLC29A2,RRP12,HK2,SLC19A1,PLK4,PPAN,NOP56,PLK1,TBRG4,MRTO4,MYC,UTP20,NOP2,MCM5,PPRC1,MCM4,MYBBP1A,WDR43,RRP9,SUPV3L1,PRMT3,NOLC1,FARSA,MAP3K6,BYSL,UNG,PES1,EXOSC5,SRM,TCOF1,PA2G4,PHB,GNL3,LAS1L,RABEPK,DCTPP1
HALLMARK_MTORC1_SIGNALING	1.30143e-06	5.42261e-06	0.643552	0.443922	1.84927	193	SLC7A5,TMEM97,LGMN,SLC2A1,IFI30,TM7SF2,CCNF,EBP,HK2,CYP51A1,HMGCR,ITGB2,LDLR,RPN1,CTSC,PSAT1,MTHFD2,FDXR,RRM2,PLK1,PGK1,LDHA,PLOD2,TFRC,MCM2,EEF1E1,CDC25A,SDF2L1,PSPH,HSPA5,AURKA,HSP90B1,CORO1A,CFP,TOMM40,PSMD13,GOT1,CALR,FGL2,DAPP1,PPA1,NAMPT,PSMG1,TUBA4A,TBK1,MLLT11,POLR3G,PNO1,GLRX,ENO1,ASNS,SLA,MCM4,CCT6A,BUB1,ATP2A2,SLC1A4,NMT1,TRIB3,SLC7A11,NFKBIB,RRP9,GAPDH,PSMC4,ABCF2,M6PR,DHCR7,BHLHE40,E…
HALLMARK_COAGULATION	6.34626e-06	2.44087e-05	0.610527	0.464544	1.83162	127	TIMP1,PLAT,C1QA,A2M,APOA1,F10,CFB,MMP14,HPN,LGMN,CTSE,PRSS23,CTSH,PLAU,THBS1,F2RL2,FN1,CTSK,SERPINE1,CTSB,VWF,MST1,C2,F3,LRP1,FBN1,OLR1,BMP1,ITGA2,CLU,TFPI2,TMPRSS6,SERPING1,CTSV,RGN,FURIN,C3
HALLMARK_UNFOLDED_PROTEIN_RESPONSE	0.000103444	0.000323262	0.538434	0.45992	1.76434	107	CCL2,SLC7A5,DNAJA4,PSAT1,MTHFD2,NOP56,EXOSC2,EXOSC4,WFS1,ATF3,PDIA5,HSPA5,HSP90B1,NHP2,FKBP14,LSM4,PDIA6,CALR,NABP1,POP4,YIF1A,SRPRA,ARFGAP1,ASNS,LSM1,SDAD1,EIF4G1,ERN1,SPCS3,SLC1A4,EXOSC9,RRP9,EIF4A1,FUS,SPCS1,ATF6,TATDN2,TSPYL2,NOLC1,HYOU1,XBP1,HSPA9,HERPUD1,NOP14
HALLMARK_APOPTOSIS	4.14337e-05	0.000147978	0.557332	0.424337	1.71991	160	TIMP1,TNF,PLAT,IL6,TAP1,TNFRSF12A,FASLG,CD2,KRT18,EREG,EBP,CD14,PRF1,HMOX1,GCH1,CASP8,IRF1,PSEN2,HMGB2,TOP2A,FDXR,LGALS3,GNA15,BMP2,IGF2R,BRCA1,CD38,CASP4,CCNA1,CLU,ATF3,CASP7,HGF,IFITM3,PDGFRB,BCL10,TSPO,IER3,SLC20A1,PPT1,CD44,NEFH,MMP2,F2R,EMP1,CASP1,ANXA1,FAS,SAT1,TIMP3,ISG20,BAX
HALLMARK_KRAS_SIGNALING_UP	0.000161056	0.000473693	0.518848	0.395748	1.64647	192	ARG1,CXCL10,C3AR1,PLAT,LAT2,WNT7A,TLR8,CFB,SPP1,PLAU,PLAUR,LIF,EREG,HKDC1,ADAMDEC1,ETV4,CTSS,MYCN,ADAM8,ITGB2,APOD,CLEC4A,INHBA,RGS16,IL2RG,NR1H4,PDCD1LG2,GALNT3,FCER1G,PSMB8,KCNN4,CBR4,BTC,PLVAP,TNFRSF1B,ITGA2,MAFB,GADD45G,BMP2,PTGS2,ADAM17,CSF2RA,ANGPTL4,GPNMB,PLEK2,SEMA3B,IL10RA,ANO1,PTBP2,SPON1,TMEM176A,TMEM176B,HBEGF,SPARCL1,TNFAIP3,ADGRA2,LAPTM5,DOCK2,GLRX,IRF8,LY96,DUSP6,CA2,VWA5A,SNAP25,E…
HALLMARK_GLYCOLYSIS	0.000377156	0.00104765	0.498493	0.385001	1.60176	192	SLC16A3,KIF20A,CDK1,VCAN,TGFBI,GALE,TPBG,HK2,ALDOB,GAPDHS,AGRN,QSOX1,PKM,CENPA,CHPF2,IDUA,MPI,HS6ST2,B4GALT7,PPFIA4,GALK1,PFKFB1,PGK1,NT5E,NASP,LDHA,CLDN3,PLOD2,SDC3,ALG1,SDC1,HSPA5,ANGPTL4,MED24,AURKA,COL5A1,FBP2,SLC35A3,ADORA2B,DEPDC1,HMMR,GOT1,GMPPB,PHKA2,B3GNT3,IER3,PLOD1,CD44,GLRX,ENO1,LCT,MIF,TKTL1,GPC1,PFKP,GPC4,GMPPA,GUSB,ISG20,IL13RA1,DLD,EXT2,B4GALT1,P4HA2,PSMC4,XYLT2,CHPF,PC,COG2
HALLMARK_P53_PATHWAY	0.000520892	0.00137077	0.477271	0.375809	1.5704	196	PIDD1,TNFSF9,TAP1,IFI30,DDB2,SLC19A2,LIF,TRAF4,EPHA2,HMOX1,RHBDF2,PLXNB2,RGS16,SPHK1,GPX2,PROCR,INHBB,PLK3,TRAFD1,ST14,FDXR,STOM,S100A4,SLC3A2,BMP2,RAP2B,ELP1,SFN,ATF3,SDC1,SOCS1,RNF19B,CDK5R1,RAD9A,NOTCH1,ADA,SEC61A1,AEN,BAIAP2,COQ8A,IER3,ABCC5,CTSD,OSGIN1,HBEGF,BAK1,ACVR1B,ITGB4,TPD52L1,UPP1,VWA5A,F2R,NUDT15,CASP1,FAS,SAT1,VDR,BAX,EPS8L2,ALOX15B,TCHH,POLH,TRIB3,SLC7A11,DEF6,MAPKAPK3
HALLMARK_MITOTIC_SPINDLE	0.00216992	0.00516649	0.431708	0.358455	1.5003	197	DLGAP5,KIF2C,CDK1,TPX2,ECT2,KNTC1,BIRC5,PIF1,PRC1,KATNB1,NEK2,CEP72,TUBD1,ARHGAP4,INCENP,CNTRL,CENPE,TOP2A,NDC80,ESPL1,KIF15,PLK1,SUN2,KIF4A,KIF11,NOTCH2,LMNB1,FLNA,AURKA,FLNB,ACTN4,BRCA2,SORBS2,RACGAP1,TBCD,MYO9B,TTK,NUSAP1,TUBA4A,FBXO5,CEP131,RHOF,MAP1S,DOCK2,KIF20B,MYH9,EZR,HDAC6,DYNC1H1,CCNB2,BUB1
HALLMARK_ESTROGEN_RESPONSE_LATE	0.00609735	0.0138576	0.407018	0.345168	1.43083	188	LTF,PKP3,XRCC3,KIF20A,CDC6,SLC7A5,AREG,AGR2,GALE,PRSS23,TPBG,LAMC2,CELSR2,MAPK13,SCNN1A,CDH1,STIL,LLGL2,PLK4,SLC16A1,GJB3,CDC20,TOP2A,ST14,PLXNB1,PTGES,GPER1,NPY1R,LSR,SLC2A8,SLC27A2,CCNA1,TFPI2,FKBP5,WFS1,SFN,OPN3,TRIM29,PTPN6,KRT19,SEMA3B,SNX10,RAPGEFL1,GAL,FLNB,KLK11,LARGE1,ASS1,CD44,TPD52L1,METTL3,SGK1,CA2,KCNK5,CISH,ISG20,GINS2,OVOL2,SLC1A4,CCN5,ABCA3,MYOF,ID2,SCARB1,MDK,ACOX2,DHCR7
HALLMARK_HYPOXIA	0.0142437	0.0296744	0.38073	0.327416	1.36553	195	HAS1,IL6,TGFBI,SRPX,SLC2A1,TPBG,PLAUR,NOCT,HK2,ALDOB,GAPDHS,ILVBL,HMOX1,SERPINE1,MT2A,SDC4,CP,F3,ACKR3,PPFIA4,PLAC8,GALK1,CCN2,S100A4,PGK1,LOX,NDST2,LDHA,SDC3,ATF3,PLIN2,HSPA5,ANGPTL4,COL5A1,ADORA2B,ADM,PIM1,LARGE1,IER3,TGM2,TNFAIP3,PGF,GLRX,ENO1,MIF,GAA,MYH9,TKTL1,GPC1,PFKP,EFNA1,GPC4,PDGFB,INHA,HK1,ISG20,CCN5,ALDOC,P4HA2,GAPDH,SCARB1,GYS1,TPST2

## Sheet: Fig4A+4C+S5D
p_val	avg_logFC	pct.1	pct.2	p_val_adj	cluster	gene
0	1.12445	0.895	0.627	0	0	Wfdc17
0	1.07456	0.911	0.522	0	0	Retnlg
0	1.04109	0.889	0.549	0	0	Ccl6
0	0.804453	0.901	0.615	0	0	Ifitm1
0	0.714711	0.997	0.981	0	0	S100a11
0	0.693665	0.981	0.827	0	0	S100a6
1.47801e-263	0.691534	0.591	0.264	2.62687e-259	0	Rdh12
0	0.687445	0.858	0.534	0	0	Lrg1
0	0.67336	0.985	0.882	0	0	Ifitm2
0	0.641695	0.94	0.744	0	0	Zyx
8.07804e-156	0.638731	0.5	0.241	1.43571e-151	0	Ly6g
0	0.631337	0.84	0.493	0	0	Gda
0	0.622283	0.821	0.502	0	0	Adam8
0	0.620852	0.918	0.68	0	0	Slc16a3
0	0.620036	0.918	0.67	0	0	Mrpl33
0	0.617309	0.81	0.514	0	0	R3hdm4
0	0.607441	0.966	0.766	0	0	Slpi
2.36177e-302	0.599345	0.92	0.752	4.19757e-298	0	Wfdc21
0	0.558393	0.971	0.84	0	0	Taldo1
3.50467e-175	0.55685	0.564	0.283	6.22885e-171	0	Slc2a3
0	0.552646	0.896	0.757	0	0	Tspo
0	0.552286	0.998	0.99	0	0	S100a9
0	0.544395	0.99	0.942	0	0	Alox5ap
0	0.537014	0.883	0.652	0	0	Prr13
1.11638e-91	0.531451	0.337	0.166	1.98414e-87	0	Prok2
0	0.517555	0.947	0.783	0	0	Anxa2
4.5189e-249	0.500924	0.795	0.52	8.03144e-245	0	Stx11
0	0.497394	0.999	0.993	0	0	S100a8
1.13258e-266	0.489809	0.743	0.39	2.01293e-262	0	Sell
2.40799e-235	0.474321	0.789	0.505	4.27973e-231	0	Emb
3.06746e-237	0.469621	0.872	0.628	5.45181e-233	0	Glrx
0	0.46895	0.962	0.825	0	0	Lsp1
3.92689e-163	0.468184	0.364	0.116	6.97927e-159	0	St8sia4
3.07062e-205	0.448419	0.634	0.285	5.4574e-201	0	Mmp8
5.80703e-306	0.443627	0.975	0.861	1.03208e-301	0	Pglyrp1
4.75917e-186	0.443242	0.542	0.235	8.45848e-182	0	Tspan13
7.92514e-177	0.441816	0.679	0.411	1.40854e-172	0	Selenon
6.48769e-134	0.441518	0.56	0.306	1.15306e-129	0	H2-Q10
1.30013e-121	0.430812	0.594	0.37	2.31072e-117	0	Dgat1
1.90071e-08	0.427403	0.473	0.471	0.000337813	0	Stfa2
2.39988e-209	0.422546	0.776	0.518	4.26531e-205	0	AB124611
1.27845e-177	0.42062	0.773	0.53	2.27218e-173	0	Dhrs7
7.66654e-289	0.418522	0.883	0.573	1.36257e-284	0	Anxa1
3.7011e-146	0.417775	0.533	0.283	6.57796e-142	0	Rhov
0	0.407882	0.998	0.985	0	0	Actg1
3.15492e-196	0.407412	0.855	0.628	5.60724e-192	0	Vim
3.22634e-183	0.406965	0.805	0.566	5.73418e-179	0	Gpi1
3.21636e-164	0.406225	0.598	0.338	5.71644e-160	0	Pi16
5.36711e-162	0.405321	0.765	0.51	9.53897e-158	0	Entpd1
0	0.403322	0.989	0.934	0	0	Grina
8.39517e-158	0.403308	0.631	0.377	1.49207e-153	0	Timp2
6.9866e-227	0.401517	0.938	0.791	1.24173e-222	0	Selplg
2.1888e-184	0.399872	0.607	0.311	3.89016e-180	0	Trim30b
6.40824e-125	0.394376	0.778	0.567	1.13894e-120	0	Kctd12
1.78486e-153	0.392222	0.666	0.408	3.17224e-149	0	Lbr
6.29923e-189	0.390271	0.883	0.682	1.11956e-184	0	Ndel1
2.32404e-161	0.386424	0.753	0.498	4.13051e-157	0	Pirb
1.17911e-154	0.376308	0.705	0.462	2.09563e-150	0	Anxa11
4.62557e-307	0.373447	0.993	0.963	8.22103e-303	0	H2-D1
0	0.37001	0.995	0.987	0	0	Rps9
2.5059e-124	0.366014	0.587	0.362	4.45373e-120	0	Atxn10
1.67039e-307	0.365835	0.992	0.965	2.96878e-303	0	Msrb1
3.72567e-142	0.365547	0.646	0.396	6.62164e-138	0	Ripor2
7.30403e-154	0.363509	0.859	0.661	1.29815e-149	0	Sorl1
8.7737e-56	0.361813	0.234	0.113	1.55935e-51	0	Trf
5.46284e-117	0.361481	0.412	0.2	9.7091e-113	0	Gk
1.37161e-98	0.358707	0.638	0.448	2.43776e-94	0	Tmcc1
3.19832e-216	0.35625	0.963	0.854	5.68437e-212	0	Hp
1.39829e-135	0.354923	0.568	0.315	2.48518e-131	0	Pnkp
5.03527e-132	0.353876	0.662	0.422	8.94919e-128	0	Cnn2
4.30804e-60	0.348346	0.596	0.47	7.65668e-56	0	Tagln2
7.83914e-117	0.348051	0.462	0.241	1.39325e-112	0	Rflnb
2.0206e-112	0.345807	0.58	0.373	3.59121e-108	0	Max
2.10644e-109	0.344341	0.381	0.184	3.74378e-105	0	Rnf144a
6.20052e-132	0.339948	0.762	0.549	1.10202e-127	0	Atg3
1.00095e-37	0.336915	0.779	0.78	1.77898e-33	0	Stfa2l1
4.10198e-104	0.336274	0.684	0.463	7.29045e-100	0	Ankrd33b
3.24905e-121	0.328631	0.696	0.492	5.77453e-117	0	Eif4ebp1
1.50137e-113	0.324089	0.415	0.207	2.66838e-109	0	A530064D06Rik
1.10073e-94	0.320719	0.65	0.427	1.95632e-90	0	Mgst1
9.86744e-86	0.319705	0.476	0.29	1.75374e-81	0	Hdac4
3.95003e-190	0.317648	0.976	0.931	7.02039e-186	0	Map1lc3b
1.05116e-89	0.316927	0.413	0.228	1.86823e-85	0	Cpne2
7.90189e-102	0.315977	0.602	0.39	1.4044e-97	0	Klf3
1.53137e-140	0.315698	0.857	0.647	2.7217e-136	0	Mcemp1
5.56929e-118	0.31413	0.747	0.529	9.89831e-114	0	Cd84
3.10691e-103	0.31223	0.661	0.451	5.52191e-99	0	Tpm4
1.64058e-90	0.310128	0.655	0.463	2.9158e-86	0	Atp11b
1.33264e-200	0.308288	0.978	0.896	2.3685e-196	0	Gsr
1.20188e-93	0.307335	0.631	0.43	2.1361e-89	0	Evi2a
6.89989e-101	0.305388	0.423	0.226	1.22632e-96	0	Gng2
1.64512e-82	0.303545	0.45	0.272	2.92388e-78	0	Smpdl3a
1.5129e-88	0.302662	0.474	0.283	2.68887e-84	0	Hacd4
4.16978e-90	0.301416	0.378	0.199	7.41095e-86	0	Rasgrp2
1.88481e-102	0.300672	0.93	0.876	3.34987e-98	0	Sub1
7.80232e-107	0.300265	0.573	0.357	1.38671e-102	0	Ccpg1
2.05954e-68	0.297251	0.518	0.347	3.66042e-64	0	4932438A13Rik
8.71924e-105	0.296469	0.795	0.62	1.54967e-100	0	Hcst
2.08495e-90	0.293516	0.82	0.69	3.70558e-86	0	Lamp2
4.96554e-90	0.292939	0.369	0.191	8.82526e-86	0	Arhgap15
1.32685e-104	0.29227	0.46	0.254	2.35822e-100	0	Fam129a
2.91716e-60	0.289228	0.27	0.14	5.18466e-56	0	Cdk5r1
2.51237e-211	0.289137	0.884	0.561	4.46523e-207	0	Ifitm3
4.61146e-76	0.28826	0.651	0.48	8.19594e-72	0	Myadm
1.48936e-79	0.284979	0.489	0.305	2.64704e-75	0	Cyth1
2.33113e-100	0.284496	0.635	0.42	4.14312e-96	0	Jdp2
1.30783e-80	0.28277	0.612	0.427	2.3244e-76	0	Rnf11
1.36515e-91	0.281467	0.392	0.202	2.42628e-87	0	Sesn2
1.6337e-22	0.281158	0.3	0.21	2.90357e-18	0	Scgb1a1
9.10482e-86	0.280952	0.387	0.207	1.6182e-81	0	Wbp1l
3.99224e-101	0.280103	0.7	0.505	7.0954e-97	0	Glipr2
2.32164e-99	0.280013	0.694	0.488	4.12625e-95	0	Fmnl1
1.40041e-103	0.279828	0.942	0.895	2.48895e-99	0	Rpl37
8.64361e-85	0.279126	0.579	0.366	1.53623e-80	0	St3gal6
1.7418e-114	0.278593	0.746	0.505	3.0957e-110	0	Smox
3.19976e-102	0.277805	0.903	0.78	5.68693e-98	0	Stk17b
2.94353e-154	0.277554	0.974	0.928	5.23153e-150	0	Rap1b
1.26556e-107	0.27478	0.762	0.552	2.24929e-103	0	Fyb
1.93661e-84	0.273174	0.597	0.41	3.44193e-80	0	Flot1
1.737e-86	0.272125	0.347	0.179	3.08717e-82	0	Xdh
9.66044e-78	0.271278	0.57	0.376	1.71695e-73	0	Il1rap
4.32315e-83	0.270798	0.323	0.146	7.68353e-79	0	Steap4
1.52421e-89	0.270576	0.399	0.211	2.70897e-85	0	Por
4.56247e-84	0.27002	0.555	0.352	8.10888e-80	0	Msra
2.72164e-81	0.268304	0.577	0.373	4.83717e-77	0	Sp140
5.54957e-77	0.265924	0.719	0.554	9.86325e-73	0	Fam32a
2.78593e-71	0.264163	0.487	0.314	4.95144e-67	0	Svil
1.47967e-108	0.263212	0.957	0.872	2.62982e-104	0	Hmgb2
1.56957e-83	0.262262	0.869	0.706	2.78959e-79	0	Sgms2
2.36179e-77	0.261255	0.733	0.556	4.19761e-73	0	Sri
1.32431e-80	0.26035	0.545	0.35	2.35369e-76	0	Glipr1
1.42584e-69	0.257474	0.454	0.28	2.53415e-65	0	Rnasel
7.81704e-60	0.256813	0.658	0.494	1.38932e-55	0	Rilpl2
1.14168e-129	0.256802	0.954	0.871	2.02911e-125	0	Spi1
5.88704e-60	0.256021	0.511	0.344	1.0463e-55	0	Pbx1
4.13101e-70	0.255658	0.606	0.435	7.34204e-66	0	Gpcpd1
8.78757e-47	0.255385	0.686	0.561	1.56182e-42	0	Pdcd6
1.13208e-82	0.254796	0.571	0.362	2.01205e-78	0	Mrgpra2b
3.48561e-138	0.254601	0.981	0.922	6.19497e-134	0	Tpd52
5.50137e-114	0.253754	0.85	0.618	9.77759e-110	0	Pla2g7
7.30932e-81	0.253192	0.958	0.91	1.29909e-76	0	mt-Co1
1.40663e-106	0.252968	0.936	0.824	2.50001e-102	0	Ncf2
9.97596e-75	0.252706	0.552	0.372	1.77303e-70	0	Chp1
3.9062e-116	0.252291	0.963	0.867	6.94248e-112	0	Hdc
5.84854e-70	0.25162	0.489	0.314	1.03946e-65	0	Fabp5
1.54942e-71	0.250627	0.413	0.248	2.75378e-67	0	Abtb1
1.62003e-49	0.250227	0.356	0.212	2.87928e-45	0	Tnfsf14
0	1.99085	0.831	0.213	0	1	Clec4n
0	1.70584	0.568	0.141	0	1	Il1a
0	1.68518	0.943	0.531	0	1	Ccrl2
0	1.67358	0.875	0.559	0	1	Ccl3
0	1.55574	0.773	0.204	0	1	Bcl2a1a
0	1.52202	0.699	0.259	0	1	Cdkn1a
0	1.48081	0.933	0.492	0	1	Bcl2a1b
0	1.37105	0.696	0.181	0	1	Bcl2a1d
0	1.34566	0.746	0.199	0	1	Icam1
0	1.32781	0.915	0.57	0	1	Il1rn
0	1.26332	0.423	0.049	0	1	Ltc4s
0	1.21544	0.803	0.493	0	1	Ppia
1.15257e-73	1.19063	0.154	0.057	2.04847e-69	1	BC018473
6.68972e-43	1.18832	0.288	0.193	1.18896e-38	1	Ftl1-ps1
0	1.16383	0.991	0.97	0	1	Cxcl2
0	1.1576	0.804	0.436	0	1	Csf1
0	1.15526	0.751	0.476	0	1	Rps19
0	1.13999	0.184	0.02	0	1	H1f0
0	1.13684	0.629	0.219	0	1	Gngt2
0	1.11886	0.501	0.162	0	1	F10
3.1276e-297	1.05368	0.803	0.572	5.55868e-293	1	Ier3
7.75568e-277	1.02784	0.168	0.018	1.37842e-272	1	Car4
0	1.01986	0.518	0.131	0	1	Hexb
0	0.999048	0.658	0.243	0	1	Maff
1.50046e-254	0.999005	0.738	0.533	2.66677e-250	1	AA467197
0	0.986085	0.968	0.83	0	1	Junb
1.19166e-273	0.980103	0.609	0.312	2.11793e-269	1	Malt1
0	0.976817	0.419	0.049	0	1	Creb5
0	0.975299	0.877	0.687	0	1	Hcar2
0	0.969069	0.756	0.449	0	1	Sod2
0	0.956582	0.38	0.033	0	1	Scimp
0	0.954489	0.782	0.378	0	1	Tgif1
3.03016e-295	0.937156	0.725	0.445	5.3855e-291	1	Ptma
8.92223e-75	0.931075	0.608	0.539	1.58575e-70	1	Hist1h1c
0	0.923839	0.444	0.079	0	1	Siglecf
0	0.918427	0.82	0.48	0	1	Bhlhe40
6.42438e-177	0.918033	0.748	0.654	1.14181e-172	1	mt-Cytb
0	0.908257	0.7	0.365	0	1	M6pr
0	0.896622	0.825	0.529	0	1	Gadd45b
1.58134e-243	0.89222	0.689	0.495	2.81051e-239	1	Rpsa
2.88586e-254	0.888707	0.683	0.39	5.12903e-250	1	Egr1
8.52639e-269	0.879367	0.713	0.42	1.5154e-264	1	Atf3
0	0.875436	0.433	0.111	0	1	Mrpl52
2.83052e-144	0.864816	0.393	0.198	5.03068e-140	1	Hist1h4i
1.97254e-31	0.861969	0.362	0.275	3.5058e-27	1	Ccl4
6.71819e-270	0.853122	0.532	0.256	1.19402e-265	1	Rpl12
0	0.848598	0.559	0.227	0	1	Ralgds
7.39113e-143	0.847816	0.612	0.429	1.31363e-138	1	Jun
4.89326e-297	0.845952	0.437	0.15	8.6968e-293	1	Gpr84
1.42678e-278	0.839081	0.938	0.914	2.53582e-274	1	Cst3
1.11226e-251	0.828579	0.789	0.588	1.97682e-247	1	Cstb
7.52932e-143	0.825892	0.62	0.438	1.33819e-138	1	Rgcc
7.65684e-255	0.82451	0.732	0.451	1.36085e-250	1	Tnfaip3
0	0.824033	0.75	0.461	0	1	Cd300c2
0	0.813695	0.665	0.336	0	1	Jak2
2.26118e-214	0.811355	0.821	0.656	4.0188e-210	1	Marcksl1
2.13435e-182	0.811094	0.226	0.059	3.79339e-178	1	Klf4
5.36788e-270	0.810509	0.573	0.285	9.54033e-266	1	Runx1
9.57276e-150	0.808467	0.675	0.495	1.70137e-145	1	Tnf
0	0.804117	0.816	0.542	0	1	Skil
0	0.795115	0.519	0.166	0	1	Ski
0	0.790666	0.337	0.039	0	1	Rgs10
1.36772e-176	0.790248	0.728	0.538	2.43085e-172	1	Basp1
1.23942e-192	0.790057	0.558	0.312	2.20282e-188	1	Mif
8.63391e-270	0.789569	0.638	0.364	1.5345e-265	1	C3
3.1639e-20	0.787513	0.314	0.247	5.62319e-16	1	Cxcl3
7.35154e-214	0.786197	0.471	0.218	1.30659e-209	1	Xbp1
2.83717e-183	0.785458	0.462	0.22	5.04251e-179	1	Dusp2
2.97692e-244	0.780698	0.72	0.522	5.29088e-240	1	Rpl32
0	0.765278	0.908	0.788	0	1	Ccnl1
3.05163e-259	0.758838	0.693	0.451	5.42366e-255	1	Rps28
6.56421e-232	0.75806	0.747	0.583	1.16666e-227	1	Rps26
1.76348e-183	0.748294	0.309	0.107	3.13423e-179	1	Egln3
8.75547e-295	0.748193	0.365	0.104	1.55611e-290	1	Bax
1.38651e-197	0.734156	0.737	0.57	2.46425e-193	1	Sqstm1
8.54408e-231	0.72929	0.572	0.328	1.51854e-226	1	Rps17
2.81726e-272	0.727334	0.503	0.216	5.00711e-268	1	Tgfb1
4.46774e-201	0.725658	0.685	0.513	7.94052e-197	1	Rpl36
5.36174e-57	0.725594	0.478	0.368	9.52941e-53	1	Hilpda
1.36795e-136	0.72441	0.314	0.135	2.43126e-132	1	Cd74
2.28176e-305	0.722614	0.376	0.104	4.05538e-301	1	Itgax
0	0.719187	0.883	0.758	0	1	Atox1
1.51955e-237	0.716095	0.638	0.351	2.7007e-233	1	Arl4c
3.49846e-199	0.711612	0.781	0.631	6.21781e-195	1	Zfp36l1
9.35401e-199	0.710706	0.393	0.156	1.66249e-194	1	Egr3
4.60287e-250	0.709045	0.988	0.957	8.18069e-246	1	Il1b
1.92226e-254	0.709008	0.857	0.655	3.41644e-250	1	Nlrp3
8.58405e-194	0.701796	0.923	0.871	1.52564e-189	1	2810474O19Rik
3.18206e-224	0.70023	0.665	0.408	5.65548e-220	1	Nfkbid
3.19402e-176	0.699781	0.455	0.225	5.67673e-172	1	Nt5e
6.02106e-288	0.698061	0.425	0.143	1.07012e-283	1	Mtdh
6.25809e-250	0.696588	0.848	0.746	1.11225e-245	1	Rplp2
2.91921e-69	0.696357	0.426	0.286	5.18831e-65	1	Ptgs2
9.62794e-178	0.693794	0.545	0.313	1.71117e-173	1	Map3k8
6.44665e-205	0.693184	0.56	0.331	1.14576e-200	1	Rps18
9.40482e-192	0.692902	0.688	0.492	1.67152e-187	1	Dusp16
6.63927e-237	0.692736	0.721	0.529	1.18e-232	1	1810037I17Rik
0	0.692638	0.897	0.726	0	1	Mapkapk2
1.96365e-211	0.691125	0.435	0.175	3.48999e-207	1	Slc38a1
1.06321e-196	0.688851	0.689	0.527	1.88964e-192	1	Rps15
1.31441e-208	0.685978	0.796	0.676	2.33609e-204	1	Rps8
1.28453e-205	0.685882	0.721	0.534	2.283e-201	1	Clec5a
2.24023e-165	0.685263	0.67	0.457	3.98156e-161	1	Nr4a1
7.84252e-303	0.683682	0.915	0.777	1.39385e-298	1	Ninj1
7.51271e-199	0.680803	0.611	0.371	1.33523e-194	1	Dynll1
2.19224e-248	0.680284	0.616	0.337	3.89628e-244	1	Ctsz
4.61708e-211	0.678248	0.435	0.183	8.20593e-207	1	Pmaip1
1.45833e-50	0.676382	0.442	0.361	2.59189e-46	1	Ceacam10
2.19132e-125	0.669569	0.613	0.474	3.89464e-121	1	Cd63
1.41662e-216	0.664607	0.81	0.692	2.51776e-212	1	Eif5a
1.00334e-194	0.663796	0.815	0.737	1.78324e-190	1	Rplp1
2.4415e-168	0.662716	0.42	0.205	4.33928e-164	1	Rps27l
2.10381e-231	0.662458	0.816	0.687	3.7391e-227	1	Rps2
3.50568e-51	0.660911	0.165	0.078	6.23065e-47	1	Lmna
8.5996e-48	0.65929	0.15	0.068	1.52841e-43	1	Rgs1
4.3849e-172	0.65817	0.498	0.278	7.79328e-168	1	mt-Nd2
5.40413e-253	0.656081	0.375	0.123	9.60477e-249	1	Ccdc86
1.35844e-152	0.653499	0.506	0.31	2.41435e-148	1	Rpl14
8.76467e-106	0.653183	0.518	0.379	1.55774e-101	1	Rps20
1.25859e-100	0.652961	0.235	0.096	2.23689e-96	1	Cd69
1.33217e-188	0.650132	0.599	0.378	2.36766e-184	1	Srsf3
6.96438e-222	0.645574	0.834	0.724	1.23778e-217	1	Rbm3
3.27272e-74	0.645396	0.787	0.782	5.81661e-70	1	Zfp36
1.08012e-133	0.6419	0.443	0.241	1.91969e-129	1	Nr4a3
4.21409e-181	0.639964	0.628	0.411	7.4897e-177	1	Slc3a2
1.94909e-213	0.637256	0.388	0.147	3.46412e-209	1	Abca1
9.32932e-194	0.637251	0.378	0.156	1.6581e-189	1	Rpl10a
4.92845e-204	0.631416	0.442	0.197	8.75933e-200	1	Tgfbr1
6.26958e-201	0.630525	0.942	0.929	1.11429e-196	1	Slc7a11
2.36383e-67	0.630347	0.564	0.458	4.20123e-63	1	Id2
6.57589e-181	0.629006	0.345	0.135	1.16873e-176	1	mt-Nd3
1.08123e-156	0.623319	0.441	0.24	1.92167e-152	1	Cox7b
2.13581e-240	0.620384	0.997	0.998	3.79597e-236	1	H3f3b
1.07101e-150	0.619435	0.902	0.892	1.9035e-146	1	Plaur
2.9059e-200	0.61845	0.792	0.675	5.16465e-196	1	Rpl8
1.40965e-276	0.613919	0.312	0.079	2.50538e-272	1	Cd302
2.50442e-107	0.612772	0.446	0.285	4.4511e-103	1	Pts
4.11579e-128	0.607398	0.615	0.452	7.315e-124	1	Nfkb1
5.70529e-217	0.605264	0.167	0.025	1.014e-212	1	Il23a
6.8341e-153	0.602705	0.665	0.505	1.21462e-148	1	Gna13
4.51025e-182	0.602699	0.552	0.313	8.01607e-178	1	Rbpj
1.38813e-108	0.597382	0.928	0.961	2.46713e-104	1	Clec4e
4.66845e-154	0.596746	0.615	0.433	8.29723e-150	1	Tra2b
8.60802e-187	0.596676	0.377	0.158	1.5299e-182	1	Dad1
3.43716e-113	0.595472	0.482	0.311	6.10887e-109	1	Gm14005
1.52683e-133	0.595133	0.371	0.188	2.71364e-129	1	Aprt
4.49393e-232	0.594459	0.35	0.117	7.98706e-228	1	Anp32b
3.51566e-118	0.59431	0.196	0.063	6.24838e-114	1	Gm20186
0	0.592037	0.997	0.996	0	1	Mcl1
1.7178e-210	0.591584	0.89	0.819	3.05304e-206	1	Lst1
7.23624e-200	0.59125	0.925	0.883	1.2861e-195	1	Cd24a
0	0.591233	0.994	0.985	0	1	Ubc
0	0.58817	0.221	0.031	0	1	Ffar2
1.69954e-195	0.588057	0.606	0.322	3.02059e-191	1	Ppp1r15a
4.80308e-256	0.587023	0.971	0.928	8.53651e-252	1	Nfkbia
1.47998e-229	0.585253	0.961	0.94	2.63037e-225	1	Rps29
8.24708e-138	0.58327	0.623	0.486	1.46575e-133	1	Ybx1
3.19512e-161	0.582353	0.823	0.773	5.67868e-157	1	Rpl19
2.26859e-175	0.58204	0.802	0.712	4.03196e-171	1	Rpl21
3.2157e-160	0.581231	0.717	0.557	5.71526e-156	1	Rab20
1.75392e-99	0.580743	0.458	0.276	3.11724e-95	1	Chka
3.92098e-256	0.580341	0.967	0.97	6.96875e-252	1	Cd9
8.46119e-93	0.580157	0.403	0.256	1.50381e-88	1	Pycard
1.94223e-223	0.578854	0.897	0.813	3.45192e-219	1	Ptafr
3.41374e-104	0.578073	0.566	0.439	6.06725e-100	1	Rpl22
8.82929e-187	0.574719	0.743	0.595	1.56923e-182	1	Hnrnpf
4.27066e-135	0.571209	0.677	0.557	7.59024e-131	1	Rps5
4.94797e-127	0.570613	0.755	0.64	8.79403e-123	1	Plin2
1.87158e-134	0.570474	0.47	0.273	3.32636e-130	1	Cd80
6.75305e-93	0.569936	0.51	0.371	1.20022e-88	1	Mdm2
2.81603e-140	0.565524	0.571	0.369	5.00493e-136	1	Spata13
3.45045e-82	0.563844	0.177	0.068	6.13248e-78	1	Ly6i
9.10216e-219	0.563592	0.346	0.118	1.61773e-214	1	Hint1
8.16406e-58	0.560648	0.14	0.055	1.451e-53	1	Cxcl10
1.10183e-103	0.558817	0.675	0.6	1.95829e-99	1	mt-Nd4
3.70436e-140	0.557264	0.487	0.285	6.58376e-136	1	P4hb
9.22506e-143	0.557154	0.887	0.829	1.63957e-138	1	Btg2
6.87561e-136	0.55649	0.728	0.593	1.222e-131	1	Neurl3
1.48261e-221	0.555092	0.965	0.936	2.63505e-217	1	Pim1
3.71895e-119	0.555011	0.614	0.459	6.60969e-115	1	Tra2a
3.93409e-140	0.554894	0.627	0.485	6.99206e-136	1	Cox6a1
2.39786e-139	0.552294	0.499	0.302	4.26171e-135	1	Csf1r
7.83333e-107	0.552107	0.389	0.219	1.39222e-102	1	Olr1
1.74658e-178	0.551603	0.681	0.488	3.1042e-174	1	Atp6ap2
7.20918e-87	0.551572	0.633	0.526	1.28129e-82	1	Dusp5
3.59956e-138	0.551428	0.406	0.202	6.39749e-134	1	E230032D23Rik
1.47997e-116	0.548495	0.434	0.258	2.63036e-112	1	Wsb2
4.63957e-27	0.547421	0.715	0.728	8.2459e-23	1	G0s2
4.48079e-250	0.547055	0.345	0.104	7.9637e-246	1	Itgb1
1.69951e-82	0.546393	0.286	0.144	3.02054e-78	1	Vegfa
1.85016e-125	0.544557	0.51	0.346	3.28828e-121	1	2010107E04Rik
1.67722e-156	0.542148	0.503	0.3	2.98093e-152	1	Snrpb
1.17338e-137	0.541908	0.503	0.315	2.08544e-133	1	Pcbp1
4.12763e-170	0.540154	0.865	0.817	7.33603e-166	1	Rps11
3.84726e-124	0.53729	0.715	0.591	6.83773e-120	1	Rel
1.15189e-158	0.534646	0.75	0.61	2.04725e-154	1	Bri3
1.21343e-129	0.534414	0.552	0.384	2.15664e-125	1	Rpl35
1.14678e-215	0.533974	0.2	0.039	2.03818e-211	1	Sdhaf1
9.21328e-79	0.533748	0.598	0.496	1.63748e-74	1	Ltb
3.73984e-122	0.533499	0.244	0.093	6.64682e-118	1	B4galt1
7.56863e-145	0.53199	0.235	0.077	1.34517e-140	1	Fcgr2b
4.11305e-109	0.531461	0.635	0.515	7.31013e-105	1	Ctsb
1.1904e-136	0.528614	0.394	0.203	2.1157e-132	1	Cep83
2.40478e-180	0.526713	0.362	0.147	4.27401e-176	1	Hnrnpab
1.97539e-111	0.525846	0.518	0.347	3.51086e-107	1	Txnrd1
3.51873e-153	0.520905	0.681	0.538	6.25383e-149	1	Arpp19
2.27331e-128	0.520535	0.639	0.472	4.04035e-124	1	Snx10
1.97318e-149	0.519743	0.844	0.728	3.50693e-145	1	Ifrd1
4.48711e-180	0.518845	0.892	0.861	7.97493e-176	1	Rps25
2.62593e-233	0.51865	0.265	0.066	4.66706e-229	1	Ptgs1
2.71855e-216	0.518297	0.998	0.997	4.83168e-212	1	Ftl1
1.11027e-151	0.517899	0.761	0.669	1.97329e-147	1	Atp6v1f
6.14095e-123	0.517051	0.388	0.204	1.09143e-118	1	Aff1
6.19078e-274	0.515569	0.965	0.946	1.10029e-269	1	Cox8a
1.18952e-87	0.514781	0.42	0.271	2.11413e-83	1	Capg
7.48481e-154	0.51081	0.767	0.642	1.33028e-149	1	Retreg1
1.13168e-184	0.508105	0.223	0.056	2.01134e-180	1	Pim3
2.11488e-124	0.507283	0.637	0.481	3.75878e-120	1	Rbm25
3.94605e-26	0.502185	0.601	0.584	7.01332e-22	1	F630028O10Rik
3.04437e-146	0.499879	0.593	0.395	5.41076e-142	1	Irak2
2.15752e-137	0.498814	0.833	0.776	3.83456e-133	1	Nfe2l2
6.33968e-103	0.49715	0.375	0.218	1.12675e-98	1	Uqcrb
8.72658e-170	0.496948	0.321	0.119	1.55097e-165	1	G3bp1
7.54102e-116	0.495481	0.694	0.618	1.34027e-111	1	Cox7a2
6.15185e-143	0.494264	0.84	0.793	1.09337e-138	1	Rpl18
6.45653e-155	0.491833	0.829	0.759	1.14752e-150	1	Rpl10
3.84296e-111	0.491561	0.508	0.353	6.83009e-107	1	Taf10
7.71739e-128	0.49132	0.471	0.288	1.37161e-123	1	Sumo2
9.87665e-105	0.491264	0.705	0.623	1.75538e-100	1	Csf2rb
1.11039e-118	0.489785	0.236	0.089	1.97349e-114	1	Prdx1
3.65485e-195	0.489782	0.131	0.016	6.49577e-191	1	Hbegf
1.75528e-221	0.488785	0.241	0.056	3.11966e-217	1	Gm31718
4.18445e-137	0.488713	0.342	0.16	7.43703e-133	1	Romo1
2.91184e-62	0.488026	0.64	0.559	5.17522e-58	1	Hist1h2bc
3.32044e-131	0.487762	0.625	0.47	5.90142e-127	1	Gnb1
1.69633e-134	0.487051	0.607	0.417	3.01489e-130	1	Sema4d
2.02718e-120	0.486806	0.33	0.16	3.60291e-116	1	Snrpe
2.08846e-68	0.484883	0.435	0.314	3.71183e-64	1	Trim25
1.77771e-145	0.484871	0.237	0.078	3.15952e-141	1	Ccng1
2.87736e-84	0.484555	0.385	0.229	5.11393e-80	1	Arid5b
2.20009e-109	0.482337	0.661	0.56	3.91022e-105	1	Calm3
4.61338e-109	0.481939	0.662	0.557	8.19935e-105	1	Hnrnpa2b1
1.9702e-27	0.480886	0.173	0.106	3.50163e-23	1	Xist
1.03903e-129	0.479748	0.362	0.176	1.84666e-125	1	Gnaq
2.25564e-96	0.477417	0.412	0.265	4.00894e-92	1	Lamtor2
7.53259e-108	0.476326	0.413	0.25	1.33877e-103	1	Ssr4
2.23358e-89	0.475744	0.452	0.311	3.96974e-85	1	Srsf2
2.29439e-112	0.475452	0.273	0.119	4.07783e-108	1	Npm1
1.93191e-74	0.473986	0.308	0.178	3.43358e-70	1	Rraga
5.73433e-93	0.473292	0.54	0.408	1.01916e-88	1	Lamp1
3.42995e-106	0.472941	0.393	0.229	6.09604e-102	1	U2af1
8.65924e-88	0.471493	0.488	0.353	1.53901e-83	1	Rpl5
8.90465e-140	0.471106	0.817	0.749	1.58262e-135	1	Atp5e
1.31914e-107	0.471106	0.585	0.447	2.3445e-103	1	Hnrnpa0
1.46369e-84	0.470973	0.463	0.324	2.60141e-80	1	Pnp
8.37059e-235	0.470719	0.208	0.039	1.4877e-230	1	Ikbke
2.97509e-77	0.469923	0.876	0.874	5.28763e-73	1	mt-Atp6
3.58113e-137	0.469304	0.815	0.758	6.36474e-133	1	Cd300lf
1.25611e-101	0.467581	0.572	0.423	2.23248e-97	1	Mef2a
3.37879e-297	0.466639	0.217	0.031	6.00512e-293	1	Trio
3.93006e-106	0.464785	0.637	0.52	6.9849e-102	1	Pcbp2
4.30535e-80	0.463732	0.815	0.801	7.6519e-76	1	Rplp0
4.01258e-185	0.463718	0.221	0.054	7.13156e-181	1	Havcr2
5.40771e-89	0.462666	0.636	0.55	9.61112e-85	1	Rpl15
3.14374e-155	0.462475	0.871	0.8	5.58736e-151	1	Eif5
1.15891e-133	0.462456	0.329	0.145	2.05972e-129	1	Denr
2.76741e-184	0.462229	0.19	0.041	4.91852e-180	1	Cish
4.99658e-130	0.461437	0.347	0.167	8.88043e-126	1	Pfdn2
2.46832e-108	0.461198	0.441	0.273	4.38694e-104	1	Bag1
2.84323e-93	0.461019	0.427	0.272	5.05326e-89	1	Rab44
2.14117e-26	0.460501	0.378	0.301	3.8055e-22	1	Osm
3.28341e-155	0.459495	0.81	0.736	5.8356e-151	1	Myl12a
4.17576e-163	0.459128	0.207	0.054	7.42158e-159	1	Egr2
6.73522e-213	0.458747	0.946	0.871	1.19705e-208	1	Ets2
1.30201e-115	0.45755	0.771	0.69	2.31407e-111	1	Ncf1
5.81119e-150	0.456216	0.268	0.095	1.03282e-145	1	Snrpg
3.65768e-102	0.454827	0.286	0.134	6.50079e-98	1	Hsp90b1
1.57554e-74	0.454187	0.448	0.321	2.8002e-70	1	Ncl
3.51815e-74	0.453667	0.544	0.431	6.25281e-70	1	Alas1
1.57077e-82	0.453644	0.662	0.572	2.79173e-78	1	Hsp90aa1
5.93322e-71	0.453616	0.541	0.426	1.05451e-66	1	Zfp622
1.88396e-73	0.45238	0.858	0.818	3.34836e-69	1	Dusp1
1.77871e-106	0.452194	0.286	0.134	3.16129e-102	1	Atp5g2
6.98254e-73	0.449113	0.262	0.136	1.24101e-68	1	Rhoh
4.81746e-131	0.449016	0.232	0.081	8.56208e-127	1	Mapkapk3
4.46563e-65	0.448298	0.405	0.278	7.93677e-61	1	Cpeb2
0	0.448171	0.998	0.994	0	1	Ubb
5.03198e-14	0.447478	0.234	0.181	8.94334e-10	1	Spp1
2.8087e-68	0.446958	0.511	0.415	4.99191e-64	1	Hnrnpa3
3.23073e-78	0.446291	0.642	0.561	5.74197e-74	1	Dmxl2
3.87111e-191	0.445586	0.955	0.941	6.88012e-187	1	Pnrc1
9.18343e-93	0.444814	0.282	0.139	1.63217e-88	1	Dek
3.97652e-08	0.443167	0.152	0.215	0.000706747	1	Chil3
4.77946e-24	0.442526	0.191	0.125	8.49454e-20	1	Ahnak
1.28496e-48	0.441759	0.622	0.615	2.28375e-44	1	Cox6c
1.89422e-249	0.440197	0.241	0.049	3.3666e-245	1	Fam105a
1.98649e-118	0.439914	0.765	0.71	3.53058e-114	1	Cox6b1
6.92386e-57	0.439791	0.52	0.438	1.23058e-52	1	Cnbp
3.13365e-101	0.438654	0.724	0.652	5.56943e-97	1	Hmgb1
1.61973e-130	0.438247	0.926	0.867	2.87874e-126	1	Tnfaip2
3.05212e-43	0.438047	0.439	0.346	5.42453e-39	1	Socs3
9.51694e-129	0.437982	0.887	0.857	1.69145e-124	1	Rpl35a
1.3298e-100	0.437297	0.8	0.748	2.36346e-96	1	Rpl38
1.45731e-138	0.437101	0.254	0.09	2.59007e-134	1	Eml4
4.43863e-160	0.437002	0.914	0.888	7.88878e-156	1	Rbm39
2.78122e-49	0.436767	0.288	0.18	4.94307e-45	1	Ero1l
3.20269e-59	0.435901	0.102	0.032	5.69215e-55	1	Gm19951
4.68227e-88	0.435205	0.784	0.761	8.3218e-84	1	Cd47
1.04696e-109	0.434904	0.6	0.466	1.86076e-105	1	Ube2i
2.6731e-135	0.434353	0.299	0.124	4.75091e-131	1	Alyref
1.56247e-143	0.434057	0.875	0.84	2.77699e-139	1	Chchd2
2.78736e-65	0.433992	0.529	0.389	4.95398e-61	1	Hspa4l
3.35897e-144	0.433701	0.917	0.891	5.96989e-140	1	Dennd4a
1.65874e-78	0.433693	0.63	0.549	2.94809e-74	1	Usmg5
3.32314e-115	0.433672	0.846	0.787	5.90621e-111	1	Hspa5
8.50496e-46	0.433597	0.44	0.339	1.51159e-41	1	AC160336.1
1.78049e-117	0.432963	0.35	0.179	3.16447e-113	1	Tmed9
2.02966e-193	0.432933	1	1	3.60731e-189	1	Fth1
5.38547e-81	0.430563	0.546	0.436	9.57159e-77	1	Naca
1.94902e-134	0.430465	0.254	0.092	3.46399e-130	1	Pcna
3.44993e-78	0.429551	0.646	0.58	6.13156e-74	1	Rpl23a
2.70408e-87	0.429005	0.546	0.419	4.80595e-83	1	Srp9
9.73377e-116	0.428594	0.286	0.128	1.72998e-111	1	Ran
7.07221e-91	0.427679	0.348	0.195	1.25694e-86	1	Jpt1
2.49175e-125	0.427471	0.231	0.081	4.42858e-121	1	Mat2a
9.86414e-195	0.426554	0.112	0.011	1.75315e-190	1	Ms4a6d
4.28107e-81	0.425942	0.562	0.458	7.60874e-77	1	Cox5a
6.37922e-101	0.425876	0.302	0.147	1.13378e-96	1	Srsf7
1.19901e-07	0.423339	0.508	0.539	0.002131	1	Zfp36l2
1.74042e-211	0.423059	0.187	0.035	3.09326e-207	1	Snrpf
1.13381e-184	0.421397	0.945	0.91	2.01512e-180	1	Vasp
9.64772e-80	0.421269	0.554	0.45	1.71469e-75	1	Abracl
8.02839e-81	0.42126	0.391	0.246	1.42689e-76	1	Calr
3.17731e-101	0.421018	0.271	0.123	5.64703e-97	1	Set
7.2351e-111	0.420923	0.747	0.666	1.28589e-106	1	Srrm2
2.33247e-85	0.420458	0.561	0.425	4.14549e-81	1	Wsb1
1.75309e-81	0.420098	0.378	0.234	3.11577e-77	1	Cisd2
1.22884e-81	0.420073	0.632	0.535	2.18402e-77	1	Rsrc2
2.63767e-94	0.41982	0.788	0.761	4.68794e-90	1	Rpl26
2.89007e-76	0.419783	0.588	0.499	5.13653e-72	1	Reep5
1.6106e-78	0.419105	0.44	0.297	2.86252e-74	1	Il10ra
5.51633e-49	0.418948	0.571	0.468	9.80418e-45	1	Cks2
6.09038e-88	0.417947	0.331	0.186	1.08244e-83	1	Csf2rb2
1.57475e-79	0.417547	0.783	0.751	2.7988e-75	1	Rpl13
2.03761e-71	0.417305	0.569	0.465	3.62144e-67	1	Atf4
8.16131e-111	0.416458	0.258	0.108	1.45051e-106	1	Atp5g1
4.15906e-76	0.415692	0.479	0.35	7.3919e-72	1	Tomm20
1.04358e-183	0.414891	0.251	0.071	1.85475e-179	1	Canx
1.91044e-37	0.414707	0.284	0.19	3.39542e-33	1	Id1
4.48163e-127	0.414614	0.337	0.151	7.96519e-123	1	Sh2b2
2.17306e-91	0.414461	0.36	0.204	3.86218e-87	1	Fuca2
4.76072e-94	0.414217	0.666	0.577	8.46123e-90	1	Sirpa
1.54754e-79	0.413862	0.415	0.265	2.75044e-75	1	Mapk6
5.14394e-67	0.413753	0.425	0.299	9.14233e-63	1	Eif4a2
3.3853e-78	0.413459	0.471	0.347	6.01669e-74	1	Minos1
1.00837e-81	0.412646	0.561	0.458	1.79217e-77	1	Psmb3
3.41852e-46	0.412491	0.238	0.143	6.07574e-42	1	Cs
2.13734e-55	0.412013	0.454	0.336	3.79869e-51	1	Mpeg1
3.61228e-123	0.410953	0.233	0.084	6.42011e-119	1	Naaa
2.32214e-52	0.410777	0.408	0.29	4.12713e-48	1	Cd274
6.03036e-81	0.410652	0.319	0.184	1.07178e-76	1	Ndufs6
7.564e-132	0.409756	0.88	0.857	1.34435e-127	1	Rps3
1.72994e-117	0.409273	0.807	0.765	3.07462e-113	1	Btf3
6.81193e-119	0.409219	0.239	0.091	1.21068e-114	1	Sav1
4.11969e-99	0.408677	0.683	0.551	7.32193e-95	1	Birc3
3.02249e-88	0.40836	0.437	0.285	5.37187e-84	1	Cnih4
1.72339e-67	0.407209	0.434	0.313	3.06298e-63	1	Sf3b5
1.27365e-60	0.406646	0.728	0.716	2.26366e-56	1	Fcgr3
2.58801e-59	0.405703	0.638	0.574	4.59967e-55	1	Pgam1
1.23985e-61	0.405239	0.536	0.447	2.20358e-57	1	Atf1
2.0809e-88	0.404906	0.346	0.193	3.69838e-84	1	B9d2
6.08985e-104	0.404526	0.267	0.119	1.08235e-99	1	Mrps33
2.10987e-76	0.403526	0.293	0.162	3.74987e-72	1	Rpl3
1.00599e-100	0.403315	0.845	0.798	1.78795e-96	1	Prdx6
9.65464e-58	0.402565	0.529	0.448	1.71592e-53	1	Sec61g
4.23433e-66	0.401924	0.427	0.314	7.52567e-62	1	Hnrnpd
8.70046e-188	0.401667	0.192	0.041	1.54633e-183	1	Lacc1
2.87746e-80	0.40159	0.132	0.041	5.11411e-76	1	B930036N10Rik
5.57775e-73	0.401348	0.433	0.311	9.91334e-69	1	Polr1d
3.11606e-88	0.401236	0.411	0.255	5.53817e-84	1	Scarb2
4.23577e-161	0.401197	0.925	0.9	7.52824e-157	1	Laptm5
4.32819e-105	0.400113	0.744	0.676	7.69249e-101	1	Ost4
4.57924e-58	0.399482	0.439	0.335	8.13868e-54	1	Bcl2l1
1.23418e-230	0.399125	0.975	0.968	2.19352e-226	1	Gng5
1.26799e-88	0.398859	0.696	0.63	2.2536e-84	1	Ndufa7
2.50327e-74	0.398794	0.366	0.235	4.44906e-70	1	Akr1a1
1.6729e-70	0.39872	0.763	0.706	2.97324e-66	1	N4bp1
7.13503e-84	0.398334	0.536	0.398	1.26811e-79	1	Qk
8.02572e-47	0.397743	0.517	0.436	1.42641e-42	1	Wnk1
1.06926e-69	0.397401	0.533	0.437	1.9004e-65	1	Cmtm7
3.96203e-73	0.396438	0.508	0.394	7.04171e-69	1	Leprotl1
3.4901e-117	0.395713	0.789	0.704	6.20295e-113	1	Fus
5.89634e-80	0.39522	0.613	0.515	1.04796e-75	1	Tmbim4
1.43514e-78	0.394617	0.636	0.562	2.55068e-74	1	Tmed2
3.75174e-141	0.394574	0.244	0.083	6.66797e-137	1	Polr2f
1.06059e-94	0.393326	0.836	0.807	1.88499e-90	1	Rps3a1
2.0882e-145	0.392627	0.21	0.062	3.71137e-141	1	Frrs1
1.45824e-125	0.392468	0.227	0.079	2.59173e-121	1	Ubash3b
7.91177e-68	0.392106	0.847	0.849	1.40616e-63	1	Eef1a1
5.27073e-64	0.391839	0.436	0.316	9.36767e-60	1	Il4ra
2.7207e-117	0.391182	0.841	0.799	4.83549e-113	1	Elob
2.75524e-69	0.391003	0.53	0.426	4.89688e-65	1	Srrm1
4.06362e-83	0.390208	0.654	0.58	7.22227e-79	1	Snx3
4.3922e-29	0.390125	0.366	0.295	7.80626e-25	1	Rhob
9.82094e-55	0.389986	0.443	0.345	1.74548e-50	1	mt-Nd1
7.62927e-68	0.389813	0.731	0.712	1.35595e-63	1	Rpl11
5.16267e-35	0.389615	0.787	0.774	9.17561e-31	1	Cdk2ap2
1.12351e-135	0.389379	0.209	0.064	1.99681e-131	1	Nop10
2.97229e-36	0.388334	0.429	0.349	5.28264e-32	1	Osgin1
1.36034e-49	0.388227	0.592	0.551	2.41773e-45	1	Mdh2
2.05669e-59	0.388227	0.373	0.251	3.65536e-55	1	Snu13
2.54142e-82	0.3882	0.275	0.135	4.51686e-78	1	Arf2
2.16903e-63	0.387928	0.718	0.69	3.85502e-59	1	Rps15a
2.94884e-68	0.38791	0.652	0.606	5.24098e-64	1	Pitpna
5.89461e-47	0.387538	0.335	0.234	1.04765e-42	1	Tpr
2.66755e-54	0.386887	0.51	0.423	4.74104e-50	1	Ptp4a2
1.08868e-65	0.385678	0.585	0.5	1.93491e-61	1	Eif4g2
2.88838e-94	0.385432	0.822	0.778	5.13352e-90	1	Lyst
2.15051e-96	0.385052	0.258	0.118	3.8221e-92	1	Emc6
5.56319e-53	0.384404	0.351	0.233	9.88746e-49	1	Slc20a1
1.72598e-64	0.384359	0.323	0.199	3.06759e-60	1	Serbp1
3.78778e-71	0.382449	0.382	0.248	6.73202e-67	1	Mthfsl
2.5478e-89	0.381053	0.917	0.9	4.52821e-85	1	Neat1
4.58197e-63	0.380996	0.492	0.364	8.14353e-59	1	Gpr132
3.19989e-44	0.379525	0.421	0.326	5.68717e-40	1	Larp4b
1.05383e-163	0.379331	0.194	0.048	1.87297e-159	1	Sptssa
1.44728e-80	0.37817	0.632	0.534	2.57225e-76	1	Sf3b6
4.53935e-51	0.377775	0.45	0.366	8.06778e-47	1	Rpl31
4.13355e-20	0.377755	0.463	0.428	7.34657e-16	1	Phlda1
4.51631e-51	0.377254	0.505	0.41	8.02683e-47	1	Brd2
2.92543e-117	0.376921	0.242	0.092	5.19936e-113	1	Selenos
4.98052e-71	0.375298	0.295	0.164	8.85188e-67	1	Eif3a
3.28561e-36	0.372759	0.348	0.26	5.83951e-32	1	Clec2d
1.3657e-85	0.372251	0.874	0.864	2.42726e-81	1	Rps12
3.99291e-80	0.372026	0.806	0.754	7.0966e-76	1	Atp2b1
3.91205e-99	0.371584	0.803	0.782	6.95288e-95	1	Fam49b
8.3075e-63	0.371096	0.531	0.443	1.47649e-58	1	Atp5b
5.60169e-47	0.370804	0.294	0.194	9.95588e-43	1	Pon2
8.09275e-211	0.368733	0.171	0.028	1.43832e-206	1	Banf1
5.33717e-103	0.368662	0.267	0.117	9.48575e-99	1	Fmnl3
8.15244e-54	0.368448	0.375	0.264	1.44893e-49	1	Rbm7
2.82835e-54	0.36767	0.367	0.26	5.02683e-50	1	Pold4
2.39936e-36	0.36765	0.364	0.275	4.26439e-32	1	Gde1
1.24497e-52	0.36733	0.429	0.325	2.21269e-48	1	Prrc2c
8.54935e-66	0.367322	0.567	0.448	1.51948e-61	1	Zc3h12a
2.9334e-106	0.367054	0.203	0.071	5.21354e-102	1	Colgalt1
6.28602e-62	0.366116	0.554	0.473	1.11721e-57	1	Adprh
2.39965e-39	0.365468	0.418	0.332	4.26489e-35	1	Dnajb9
2.96399e-180	0.364744	0.195	0.043	5.26789e-176	1	Bri3bp
2.15534e-68	0.364635	0.277	0.153	3.83069e-64	1	Srsf6
1.60714e-115	0.361982	0.15	0.039	2.85637e-111	1	Adora2b
6.3873e-72	0.361919	0.338	0.205	1.13522e-67	1	Spcs2
1.60659e-56	0.361457	0.476	0.375	2.85539e-52	1	Bsg
3.12491e-46	0.36114	0.458	0.377	5.5539e-42	1	Smdt1
1.14162e-105	0.360962	0.897	0.883	2.029e-101	1	Rab7
2.97582e-64	0.360491	0.669	0.626	5.28893e-60	1	Rps6
8.9537e-44	0.360463	0.301	0.203	1.59134e-39	1	Smad7
2.22271e-38	0.359849	0.37	0.281	3.95042e-34	1	Eif2s2
6.64689e-33	0.359274	0.464	0.402	1.18135e-28	1	Hsp90ab1
3.76974e-90	0.35857	0.24	0.108	6.69996e-86	1	Ndufb5
8.51528e-101	0.356962	0.86	0.849	1.51342e-96	1	Cox4i1
1.42878e-66	0.356482	0.841	0.847	2.53936e-62	1	Rps21
6.96479e-31	0.355771	0.647	0.662	1.23785e-26	1	Gsn
5.69308e-67	0.355654	0.278	0.155	1.01183e-62	1	Ptges3
1.36104e-32	0.353903	0.512	0.488	2.41898e-28	1	Tmem14c
2.05465e-58	0.353848	0.562	0.478	3.65173e-54	1	Hnrnpu
2.61018e-55	0.353645	0.382	0.261	4.63907e-51	1	Zmiz1
1.54222e-43	0.35256	0.596	0.573	2.74099e-39	1	Ndufa13
2.6293e-56	0.351682	0.4	0.286	4.67305e-52	1	Ptk2b
5.36245e-70	0.351612	0.345	0.211	9.53068e-66	1	Ube2f
4.19309e-89	0.350696	0.232	0.102	7.45238e-85	1	Snrpd2
1.44661e-71	0.349928	0.217	0.102	2.57106e-67	1	Lrrc41
1.74588e-76	0.347989	0.253	0.126	3.10295e-72	1	Suz12
7.07818e-46	0.347836	0.294	0.195	1.25801e-41	1	Llph
1.83351e-54	0.347284	0.709	0.675	3.25869e-50	1	Plk3
6.13918e-48	0.347064	0.526	0.455	1.09112e-43	1	Rheb
2.06474e-40	0.345565	0.442	0.367	3.66966e-36	1	Cirbp
1.3884e-43	0.345101	0.302	0.207	2.4676e-39	1	Ndufb3
9.08284e-29	0.344665	0.39	0.325	1.61429e-24	1	Kif5b
5.30441e-172	0.344476	0.149	0.026	9.42752e-168	1	Krtcap2
8.25025e-122	0.344257	0.979	0.985	1.46632e-117	1	B2m
3.56789e-42	0.343431	0.353	0.256	6.34121e-38	1	Tnip1
6.63402e-56	0.343417	0.47	0.367	1.17906e-51	1	Sap18
3.13614e-36	0.34338	0.704	0.691	5.57386e-32	1	Ier2
3.98759e-72	0.342501	0.764	0.749	7.08714e-68	1	Cox5b
1.68039e-56	0.341901	0.16	0.07	2.98655e-52	1	Hk2
4.69448e-41	0.34153	0.475	0.419	8.34351e-37	1	Ndufa1
8.75192e-106	0.341489	0.93	0.934	1.55548e-101	1	Cotl1
4.74307e-42	0.341385	0.419	0.345	8.42985e-38	1	Psma3
2.54579e-80	0.341121	0.188	0.075	4.52464e-76	1	Adgre1
6.93167e-105	0.340862	0.217	0.082	1.23197e-100	1	Ube2e1
1.06035e-88	0.340316	0.868	0.851	1.88456e-84	1	Calm2
1.99738e-101	0.340134	0.154	0.045	3.54994e-97	1	Rasgef1b
1.44198e-108	0.340082	0.199	0.069	2.56284e-104	1	Tubb5
2.35741e-63	0.339489	0.532	0.441	4.18982e-59	1	Ubxn1
9.53721e-115	0.339381	0.952	0.941	1.69505e-110	1	Calm1
8.15261e-50	0.338182	0.516	0.443	1.44896e-45	1	Chic2
5.63956e-60	0.337726	0.263	0.149	1.00232e-55	1	Brd1
7.84205e-155	0.337559	0.17	0.038	1.39377e-150	1	Mllt6
3.27607e-126	0.337117	0.188	0.056	5.82255e-122	1	Nsmce2
5.36554e-37	0.336289	0.585	0.559	9.53618e-33	1	Cd300a
7.5671e-113	0.335794	0.168	0.049	1.3449e-108	1	A930007I19Rik
1.70153e-53	0.335732	0.335	0.222	3.02413e-49	1	Gramd1a
1.05915e-95	0.335342	0.227	0.092	1.88243e-91	1	Tcirg1
1.11088e-61	0.335297	0.277	0.16	1.97437e-57	1	Trmt112
2.85303e-41	0.334697	0.544	0.491	5.07068e-37	1	Reep3
1.86024e-56	0.33421	0.455	0.34	3.30621e-52	1	Erbin
2.77516e-46	0.334104	0.329	0.222	4.93229e-42	1	Gns
1.87695e-83	0.3334	0.236	0.105	3.33589e-79	1	Sh3bp1
5.67778e-49	0.33316	0.259	0.155	1.00911e-44	1	Hnrnph1
1.82962e-18	0.333085	0.372	0.342	3.25179e-14	1	Psme2
2.57532e-43	0.331643	0.672	0.638	4.57712e-39	1	Igsf6
5.91978e-84	0.331471	0.822	0.799	1.05212e-79	1	Scand1
4.50089e-55	0.330666	0.206	0.104	7.99943e-51	1	Fubp1
8.35309e-46	0.330553	0.512	0.431	1.4846e-41	1	BC005537
4.51294e-57	0.330492	0.275	0.165	8.02085e-53	1	Srsf9
1.71075e-109	0.329705	0.174	0.054	3.04051e-105	1	Rpl36al
6.19525e-37	0.329579	0.347	0.263	1.10108e-32	1	Npepps
2.40464e-06	0.329322	0.385	0.393	0.0427377	1	Tsc22d3
1.33176e-46	0.329193	0.733	0.731	2.36694e-42	1	Rpl28
1.97882e-68	0.329117	0.227	0.11	3.51695e-64	1	Abcg1
6.19372e-54	0.328772	0.239	0.137	1.10081e-49	1	Atp5o.1
1.48294e-45	0.328515	0.292	0.192	2.63563e-41	1	B4galnt1
5.66731e-143	0.328221	0.174	0.043	1.00725e-138	1	Nme1
1.00067e-159	0.328116	0.993	0.988	1.77849e-155	1	Ddx5
2.68767e-57	0.327967	0.29	0.174	4.77679e-53	1	Cul1
6.73211e-77	0.32795	0.88	0.883	1.1965e-72	1	Rps13
6.47677e-53	0.326538	0.205	0.104	1.15112e-48	1	Tubb6
1.03828e-93	0.326496	0.224	0.091	1.84533e-89	1	Nsf
2.58214e-45	0.326171	0.535	0.461	4.58924e-41	1	Lcp2
1.54395e-51	0.326044	0.554	0.479	2.74406e-47	1	Ube2s
5.51003e-91	0.325655	0.138	0.04	9.79298e-87	1	Pou2f2
8.06254e-41	0.325585	0.456	0.377	1.43296e-36	1	Srsf11
6.78988e-49	0.324294	0.367	0.26	1.20676e-44	1	Mthfs
9.30823e-52	0.323937	0.259	0.152	1.65435e-47	1	St3gal1
1.08543e-41	0.32373	0.326	0.235	1.92913e-37	1	Cdc34
2.83073e-92	0.323539	0.212	0.084	5.03106e-88	1	AI413582
4.54708e-20	0.323452	0.264	0.2	8.08153e-16	1	Acsl1
2.54953e-71	0.322724	0.203	0.093	4.53128e-67	1	Mrps14
2.07217e-61	0.322334	0.229	0.117	3.68288e-57	1	St13
2.22665e-37	0.321585	0.489	0.433	3.95742e-33	1	Hnrnpdl
5.44753e-38	0.321177	0.508	0.45	9.6819e-34	1	Furin
2.09653e-110	0.320324	0.152	0.042	3.72616e-106	1	Itpr1
1.12275e-39	0.319665	0.308	0.215	1.99547e-35	1	Matr3
6.37629e-93	0.318668	0.215	0.086	1.13326e-88	1	Mrpl54
1.94598e-42	0.318509	0.398	0.309	3.4586e-38	1	Mrfap1
3.51909e-51	0.318467	0.267	0.162	6.25448e-47	1	Ndufs7
4.87549e-40	0.31846	0.323	0.237	8.66521e-36	1	Ndufb4
1.6328e-32	0.318404	0.476	0.424	2.90197e-28	1	Purb
4.11607e-45	0.318312	0.315	0.219	7.31549e-41	1	Ostc
1.6666e-92	0.318084	0.157	0.05	2.96205e-88	1	Fam20c
4.12668e-39	0.318019	0.365	0.283	7.33434e-35	1	Uqcr11
2.25035e-45	0.317893	0.365	0.269	3.99955e-41	1	Dynlrb1
3.61983e-40	0.317009	0.383	0.288	6.43353e-36	1	Smarca5
4.13912e-93	0.316884	0.195	0.073	7.35646e-89	1	Timm13
9.83835e-55	0.316677	0.242	0.134	1.74857e-50	1	Gm26669
5.43271e-67	0.316588	0.233	0.117	9.65556e-63	1	Slco3a1
8.24791e-35	0.316441	0.33	0.246	1.4659e-30	1	Prpf40a
6.50416e-48	0.314275	0.595	0.556	1.15598e-43	1	Atp5j
4.34298e-35	0.313829	0.869	0.897	7.71879e-31	1	Klf6
8.66501e-51	0.313655	0.25	0.145	1.54003e-46	1	Trpm7
2.54836e-52	0.313426	0.604	0.553	4.52921e-48	1	Ube2d2a
3.76244e-57	0.313383	0.244	0.134	6.68699e-53	1	Irf5
4.95919e-38	0.312945	0.352	0.268	8.81397e-34	1	Rbm8a
4.67729e-61	0.312909	0.248	0.134	8.31294e-57	1	Nek6
3.95955e-58	0.312262	0.241	0.13	7.0373e-54	1	Atp13a3
3.89453e-47	0.311674	0.319	0.214	6.92175e-43	1	Ptpn2
2.68262e-26	0.311334	0.431	0.381	4.76783e-22	1	Cflar
2.37617e-70	0.310194	0.226	0.107	4.22316e-66	1	Atp1a1
6.14627e-30	0.307505	0.329	0.263	1.09238e-25	1	Selenof
1.53453e-61	0.307237	0.87	0.885	2.72732e-57	1	Rpl27a
1.29367e-79	0.306641	0.176	0.068	2.29923e-75	1	Pdia6
8.38373e-32	0.305748	0.344	0.27	1.49004e-27	1	Usf2
2.08311e-24	0.305494	0.455	0.431	3.70231e-20	1	Atp5j2
3.1656e-37	0.305354	0.861	0.888	5.62622e-33	1	Slfn2
1.42866e-84	0.305053	0.838	0.815	2.53916e-80	1	Atp6v0b
3.71253e-45	0.304959	0.285	0.181	6.59829e-41	1	Usp16
5.97991e-21	0.30455	0.513	0.482	1.06281e-16	1	Tes
3.29568e-115	0.304446	0.954	0.938	5.85742e-111	1	Rhoa
7.44887e-48	0.304311	0.198	0.108	1.32389e-43	1	Ndufa11
5.22797e-37	0.303945	0.25	0.166	9.29168e-33	1	Atp5g3
4.6329e-37	0.303836	0.461	0.394	8.23406e-33	1	Erp29
5.27447e-48	0.303805	0.231	0.134	9.37431e-44	1	Hnrnpa1
2.46677e-56	0.303572	0.734	0.712	4.38419e-52	1	Rabac1
1.62198e-44	0.303202	0.44	0.337	2.88274e-40	1	Coq10b
5.97191e-175	0.302991	0.134	0.02	1.06139e-170	1	Ranbp1
8.29636e-56	0.302845	0.788	0.764	1.47451e-51	1	Ptp4a1
6.37605e-39	0.302723	0.39	0.311	1.13322e-34	1	Psmb5
4.26041e-26	0.302628	0.603	0.589	7.57202e-22	1	Rnf19b
1.93621e-64	0.302122	0.234	0.118	3.44123e-60	1	Sod1
4.49453e-41	0.30203	0.75	0.763	7.98813e-37	1	H2afj
1.04098e-36	0.301993	0.552	0.526	1.85014e-32	1	Tma7
3.48423e-58	0.301823	0.153	0.065	6.19253e-54	1	Pmf1
1.12638e-14	0.301666	0.348	0.308	2.00191e-10	1	Ctss
1.01193e-35	0.301519	0.385	0.305	1.7985e-31	1	Hnrnpm
1.45112e-38	0.300885	0.548	0.485	2.57908e-34	1	Mbnl2
7.59977e-34	0.300729	0.292	0.215	1.35071e-29	1	Psmb6
2.16572e-64	0.300435	0.177	0.078	3.84914e-60	1	Nol7
7.05864e-68	0.300278	0.217	0.103	1.25453e-63	1	Eef1d
9.69545e-42	0.299928	0.291	0.194	1.72317e-37	1	Sft2d2
2.02153e-64	0.299652	0.189	0.085	3.59287e-60	1	U2surp
1.06856e-33	0.299377	0.4	0.331	1.89916e-29	1	Tmem167
3.9724e-18	0.299106	0.306	0.25	7.06014e-14	1	Ctsc
5.37444e-47	0.299105	0.438	0.351	9.55198e-43	1	Rer1
1.95693e-32	0.298917	0.372	0.297	3.47806e-28	1	Gtf2b
1.13942e-69	0.29797	0.207	0.093	2.02509e-65	1	Rcbtb2
7.9275e-113	0.297857	0.14	0.035	1.40896e-108	1	Uqcc2
8.48396e-46	0.297504	0.22	0.126	1.50785e-41	1	Rnf166
4.18529e-43	0.297168	0.444	0.365	7.43851e-39	1	Edf1
2.10003e-31	0.296978	0.288	0.209	3.73238e-27	1	Arglu1
2.81211e-57	0.29675	0.185	0.088	4.99797e-53	1	Psmb10
6.70303e-29	0.296705	0.408	0.34	1.19133e-24	1	Rrbp1
2.89643e-33	0.296292	0.359	0.274	5.14783e-29	1	Ranbp2
3.5186e-46	0.296081	0.676	0.6	6.25361e-42	1	Tgm2
1.12401e-14	0.295763	0.25	0.201	1.9977e-10	1	Gm26532
9.99534e-87	0.295444	0.96	0.963	1.77647e-82	1	Plek
2.35161e-62	0.295252	0.889	0.904	4.17952e-58	1	Rpl37a
4.69522e-74	0.29518	0.196	0.085	8.34481e-70	1	Nf1
6.89206e-74	0.294991	0.162	0.062	1.22493e-69	1	mt-Nd4l
4.84842e-41	0.294768	0.276	0.181	8.6171e-37	1	Cycs
2.16395e-53	0.294341	0.188	0.093	3.84599e-49	1	Plxnc1
1.33368e-54	0.293405	0.248	0.142	2.37035e-50	1	Pfdn6
3.97944e-34	0.293189	0.371	0.295	7.07266e-30	1	Ier3ip1
1.13254e-38	0.293088	0.354	0.264	2.01287e-34	1	Ewsr1
5.99786e-118	0.292982	0.158	0.043	1.066e-113	1	Rpn2
2.30099e-25	0.292794	0.416	0.362	4.08954e-21	1	Ctnnb1
1.2226e-24	0.292241	0.256	0.19	2.17293e-20	1	Ttc14
2.41292e-61	0.291949	0.158	0.066	4.28849e-57	1	Ndufc1
2.52e-44	0.291913	0.248	0.145	4.4788e-40	1	Ggct
2.01194e-34	0.291737	0.26	0.174	3.57582e-30	1	Ppp1r10
2.2845e-131	0.29155	0.999	0.999	4.06024e-127	1	Cebpb
4.98889e-51	0.291528	0.807	0.807	8.86675e-47	1	Card19
2.49764e-35	0.291374	0.474	0.424	4.43906e-31	1	Lamtor1
5.81204e-24	0.291074	0.342	0.283	1.03297e-19	1	Rbbp6
3.70582e-36	0.290593	0.347	0.26	6.58635e-32	1	Tug1
3.95003e-80	0.290303	0.181	0.07	7.02039e-76	1	Vgll4
2.80609e-34	0.290106	0.291	0.203	4.98727e-30	1	Baz1a
2.48916e-62	0.28981	0.216	0.106	4.42399e-58	1	Cry1
2.87953e-29	0.289759	0.449	0.4	5.11778e-25	1	Rack1
3.92089e-50	0.289378	0.231	0.133	6.96859e-46	1	Clptm1l
1.88687e-34	0.289345	0.333	0.247	3.35353e-30	1	Pip5k1c
1.12566e-49	0.2893	0.2	0.105	2.00063e-45	1	Ube2e3
1.04988e-09	0.288405	0.633	0.692	1.86595e-05	1	Tlr2
1.3152e-29	0.288186	0.665	0.628	2.3375e-25	1	Zeb2
8.18221e-27	0.287338	0.419	0.371	1.45422e-22	1	Asah1
3.52948e-36	0.287084	0.201	0.12	6.27294e-32	1	Lipa
3.18257e-39	0.286977	0.296	0.204	5.65638e-35	1	Ergic2
1.70453e-07	0.286916	0.688	0.755	0.00302947	1	Gadd45a
5.60147e-25	0.286824	0.296	0.232	9.95549e-21	1	Slc25a37
1.55395e-68	0.286785	0.934	0.942	2.76184e-64	1	Rps16
1.40022e-29	0.286648	0.344	0.276	2.48862e-25	1	Stx7
2.13273e-49	0.28664	0.641	0.602	3.7905e-45	1	Vapa
2.86047e-11	0.286497	0.507	0.505	5.08392e-07	1	Cited2
1.15811e-29	0.286425	0.496	0.458	2.0583e-25	1	Sys1
4.87198e-27	0.285783	0.39	0.332	8.65898e-23	1	Tmem258
7.97848e-51	0.285518	0.175	0.086	1.41802e-46	1	Cd81
1.02464e-38	0.285464	0.244	0.156	1.8211e-34	1	Adam10
3.93854e-122	0.285205	0.983	0.983	6.99997e-118	1	Cyba
4.17672e-24	0.28481	0.222	0.16	7.42329e-20	1	Ggh
9.71922e-46	0.284536	0.207	0.115	1.7274e-41	1	Ccdc59
4.13863e-34	0.284535	0.553	0.515	7.35559e-30	1	Csnk1a1
2.92993e-31	0.283833	0.631	0.597	5.20736e-27	1	Irf2bp2
2.49165e-83	0.283332	0.144	0.046	4.42841e-79	1	Tfrc
3.52296e-61	0.283213	0.216	0.106	6.26136e-57	1	Treml4
9.64869e-31	0.282126	0.281	0.202	1.71486e-26	1	Rpl36a
6.20234e-140	0.28167	0.998	0.997	1.10234e-135	1	Malat1
1.66227e-25	0.281645	0.257	0.186	2.95435e-21	1	Zfp608
5.21067e-60	0.28147	0.186	0.086	9.26092e-56	1	Dhx15
1.08305e-28	0.281355	0.246	0.174	1.92491e-24	1	Cdc37
5.5405e-49	0.281109	0.614	0.548	9.84713e-45	1	Hnrnpc
1.20373e-79	0.28095	0.173	0.065	2.13939e-75	1	Glrx5
1.0147e-182	0.280924	0.114	0.013	1.80342e-178	1	AU020206
9.5164e-49	0.280911	0.242	0.14	1.69135e-44	1	Mrpl57
9.55551e-38	0.280718	0.626	0.599	1.6983e-33	1	Uqcrq
3.15825e-40	0.279918	0.547	0.501	5.61315e-36	1	Rab5c
6.79114e-100	0.279502	0.154	0.046	1.20699e-95	1	Rex1bd
1.82218e-30	0.27924	0.3	0.221	3.23856e-26	1	Fndc3b
1.80191e-52	0.278957	0.211	0.111	3.20254e-48	1	Pcbd2
3.81225e-52	0.278495	0.873	0.835	6.77552e-48	1	Nfkbiz
1.50589e-26	0.27802	0.351	0.28	2.67642e-22	1	Irak3
2.91952e-55	0.277771	0.2	0.1	5.18886e-51	1	Vps54
1.87845e-20	0.277364	0.363	0.321	3.33858e-16	1	Tmem243
1.30344e-37	0.277162	0.324	0.231	2.3166e-33	1	Ndfip2
2.393e-29	0.277039	0.432	0.362	4.25307e-25	1	Spty2d1
2.44571e-85	0.276436	0.145	0.047	4.34676e-81	1	Lrp1
2.5247e-25	0.276436	0.29	0.225	4.48715e-21	1	Pdia3
3.67563e-46	0.276005	0.233	0.137	6.5327e-42	1	Gm16286
2.38972e-39	0.275325	0.192	0.108	4.24725e-35	1	Lpp
5.86079e-62	0.275264	0.177	0.078	1.04164e-57	1	P2ry6
2.39473e-26	0.275141	0.458	0.415	4.25615e-22	1	Rlim
1.50726e-97	0.275128	0.158	0.05	2.67886e-93	1	Pebp1
4.78977e-30	0.27508	0.613	0.616	8.51286e-26	1	Atp5h
6.94584e-22	0.275046	0.44	0.393	1.23448e-17	1	Wac
1.54624e-83	0.27465	0.152	0.051	2.74813e-79	1	Gusb
7.73929e-22	0.274472	0.534	0.525	1.3755e-17	1	Tapbp
5.2858e-110	0.274422	0.147	0.039	9.39446e-106	1	Abi3
9.83416e-46	0.274309	0.204	0.111	1.74783e-41	1	Adam17
2.31538e-32	0.273992	0.328	0.253	4.11512e-28	1	Mien1
1.83396e-72	0.273971	0.13	0.043	3.2595e-68	1	Atad2
1.06096e-25	0.273774	0.302	0.234	1.88565e-21	1	Gtf2h5
1.21256e-69	0.273147	0.949	0.951	2.15508e-65	1	Rpl41
2.67292e-44	0.273027	0.786	0.787	4.75059e-40	1	Rpl39
6.87593e-95	0.272911	0.983	0.985	1.22206e-90	1	Rps27
6.03731e-22	0.272896	0.455	0.417	1.07301e-17	1	Sfpq
2.66401e-35	0.272822	0.254	0.17	4.73474e-31	1	Rnf7
6.80255e-62	0.272483	0.805	0.784	1.20902e-57	1	Capza2
2.3503e-22	0.272338	0.388	0.335	4.17719e-18	1	Ebi3
1.05669e-32	0.272248	0.242	0.159	1.87805e-28	1	Tsc22d2
2.82038e-33	0.272231	0.247	0.167	5.01267e-29	1	Ndufb6
3.76826e-86	0.272145	0.137	0.042	6.69733e-82	1	Chchd1
2.03338e-104	0.272097	0.159	0.047	3.61393e-100	1	Nudc
2.74844e-45	0.272039	0.737	0.705	4.8848e-41	1	Ddx3x
1.40878e-170	0.271738	0.134	0.021	2.50382e-166	1	Rcc2
5.85131e-25	0.271012	0.412	0.348	1.03995e-20	1	Gls
1.02359e-28	0.270829	0.768	0.78	1.81922e-24	1	Hspa8
3.41331e-53	0.27076	0.219	0.119	6.06647e-49	1	Cct8
5.83802e-20	0.270622	0.506	0.481	1.03759e-15	1	Slc38a2
6.00348e-42	0.270424	0.578	0.515	1.067e-37	1	Per1
2.37667e-14	0.27041	0.321	0.29	4.22406e-10	1	1110008P14Rik
1.0404e-24	0.270333	0.544	0.527	1.8491e-20	1	Prkcd
1.05152e-39	0.270197	0.23	0.142	1.86887e-35	1	Park7
1.02162e-27	0.269775	0.21	0.136	1.81572e-23	1	Fam162a
8.78044e-38	0.269398	0.256	0.169	1.56055e-33	1	Hacd2
1.70496e-12	0.268849	0.416	0.399	3.03022e-08	1	Map4k4
2.3562e-30	0.268516	0.539	0.504	4.18768e-26	1	Mapre1
1.44585e-20	0.268274	0.363	0.324	2.56972e-16	1	Atp5a1
9.34731e-17	0.267959	0.458	0.449	1.6613e-12	1	Rbx1
9.79588e-59	0.267906	0.815	0.805	1.74102e-54	1	Vamp8
9.6081e-32	0.267749	0.244	0.165	1.70765e-27	1	Cdv3
6.33564e-37	0.267671	0.19	0.108	1.12603e-32	1	Gm17056
5.98678e-45	0.267525	0.165	0.083	1.06403e-40	1	Tmco1
2.02494e-74	0.267155	0.162	0.061	3.59892e-70	1	Tbc1d10a
3.45493e-46	0.267056	0.165	0.081	6.14046e-42	1	Zranb2
5.0519e-189	0.266923	0.113	0.011	8.97874e-185	1	Pald1
6.62082e-28	0.266424	0.231	0.153	1.17672e-23	1	Mylip
2.77953e-31	0.265886	0.49	0.419	4.94006e-27	1	Nfkbib
1.38841e-06	0.26582	0.168	0.14	0.0246762	1	Prnp
1.93217e-51	0.265498	0.204	0.108	3.43404e-47	1	Leprot
2.54901e-30	0.26548	0.382	0.307	4.53036e-26	1	Pum2
1.42137e-74	0.265473	0.152	0.055	2.52619e-70	1	Med12l
9.37777e-30	0.265319	0.398	0.329	1.66671e-25	1	Gpbp1
1.56021e-58	0.265213	0.629	0.493	2.77296e-54	1	Csrnp1
1.33734e-64	0.26497	0.903	0.913	2.37686e-60	1	Rpl23
2.2387e-19	0.264781	0.221	0.163	3.97883e-15	1	Rbpms
2.66845e-33	0.264699	0.224	0.144	4.74264e-29	1	Dnttip2
6.45678e-08	0.264613	0.442	0.425	0.00114756	1	Fosb
1.72753e-55	0.263907	0.19	0.093	3.07034e-51	1	Commd7
1.31421e-31	0.263769	0.546	0.519	2.33574e-27	1	Rtn3
3.25925e-31	0.263709	0.673	0.656	5.79267e-27	1	Cox17
1.39747e-25	0.263657	0.537	0.53	2.48372e-21	1	Nedd8
9.45565e-24	0.263593	0.419	0.375	1.68055e-19	1	Npc2
7.27138e-27	0.263512	0.786	0.819	1.29234e-22	1	Rps23
1.73328e-30	0.263488	0.258	0.183	3.08056e-26	1	2410015M20Rik
8.05866e-41	0.263483	0.256	0.161	1.43227e-36	1	Relb
2.41518e-66	0.263309	0.146	0.056	4.29251e-62	1	Ndufc2
1.42166e-28	0.263205	0.492	0.458	2.52672e-24	1	Srp14
1.59446e-24	0.26316	0.453	0.403	2.83383e-20	1	Rab32
9.55796e-30	0.26315	0.316	0.24	1.69874e-25	1	Bnip2
5.38227e-27	0.262512	0.373	0.296	9.5659e-23	1	Gla
2.08081e-20	0.262431	0.42	0.393	3.69823e-16	1	Atp5c1
9.13207e-33	0.262313	0.74	0.745	1.62304e-28	1	Itgam
6.95378e-24	0.26208	0.42	0.379	1.2359e-19	1	Derl1
3.14426e-32	0.261943	0.21	0.131	5.5883e-28	1	Taf1d
1.17955e-71	0.261901	0.138	0.047	2.09641e-67	1	Gm37800
1.00595e-24	0.261817	0.682	0.686	1.78788e-20	1	Rpl6
4.84585e-62	0.261814	0.14	0.054	8.61253e-58	1	Gpd1l
1.88672e-25	0.261777	0.259	0.191	3.35327e-21	1	Hexa
6.75324e-20	0.260984	0.463	0.433	1.20025e-15	1	Cd164
2.62051e-25	0.260973	0.56	0.549	4.65743e-21	1	Slc25a5
6.17966e-19	0.26096	0.392	0.359	1.09831e-14	1	Atp5d
4.18473e-26	0.260749	0.276	0.204	7.43751e-22	1	Zc3h15
1.99566e-57	0.260592	0.169	0.076	3.54689e-53	1	Traf6
9.97302e-67	0.260556	0.176	0.075	1.7725e-62	1	Kdelr2
2.07877e-34	0.260515	0.302	0.213	3.69459e-30	1	Rab9
2.09998e-23	0.260452	0.249	0.183	3.73229e-19	1	Scaf11
1.61827e-41	0.260116	0.757	0.741	2.87615e-37	1	Snx20
7.50213e-83	0.260116	0.954	0.974	1.33335e-78	1	Ccr1
1.10465e-30	0.259947	0.419	0.352	1.96329e-26	1	Saraf
4.58967e-14	0.259599	0.406	0.377	8.15721e-10	1	Degs1
1.43633e-11	0.259351	0.388	0.365	2.55279e-07	1	Klf10
5.62747e-26	0.258995	0.232	0.163	1.00017e-21	1	Ssb
8.25346e-27	0.258719	0.451	0.399	1.46689e-22	1	Dedd2
2.10166e-59	0.258695	0.175	0.078	3.73527e-55	1	Naa50
1.65591e-38	0.258568	0.217	0.131	2.94306e-34	1	Hprt
3.35523e-26	0.258506	0.536	0.497	5.96325e-22	1	Tet2
1.15119e-32	0.258012	0.25	0.168	2.04601e-28	1	Alkbh5
4.55947e-22	0.257847	0.288	0.225	8.10355e-18	1	Exoc5
3.44471e-36	0.257781	0.228	0.142	6.12229e-32	1	Gnl1
1.76585e-15	0.257728	0.31	0.276	3.13845e-11	1	Ndufb8
1.85004e-22	0.25771	0.292	0.231	3.28808e-18	1	Pdzd8
6.06206e-22	0.257515	0.259	0.198	1.07741e-17	1	Atp6v0a1
1.12446e-11	0.257248	0.552	0.582	1.9985e-07	1	Rsrp1
5.00312e-29	0.25716	0.328	0.255	8.89204e-25	1	Chmp5
7.50275e-61	0.256915	0.963	0.986	1.33346e-56	1	Cd44
1.20739e-32	0.256886	0.54	0.496	2.14589e-28	1	Vdac2
1.94823e-48	0.256826	0.199	0.106	3.46259e-44	1	Sec11a
9.63438e-80	0.256759	0.14	0.046	1.71232e-75	1	Ddrgk1
1.60617e-18	0.256676	0.489	0.479	2.85464e-14	1	Ubl3
4.39224e-33	0.256618	0.241	0.159	7.80632e-29	1	Pqlc1
1.48161e-20	0.256588	0.369	0.328	2.63326e-16	1	Mrps21
7.52084e-51	0.255604	0.195	0.1	1.33668e-46	1	Dtnbp1
7.78273e-32	0.255259	0.571	0.54	1.38323e-27	1	Csde1
6.02422e-44	0.255222	0.16	0.079	1.07068e-39	1	Hdgf
2.02283e-19	0.255141	0.473	0.452	3.59517e-15	1	Sec62
1.41241e-44	0.25507	0.202	0.111	2.51027e-40	1	4933434E20Rik
9.13075e-22	0.254792	0.329	0.278	1.62281e-17	1	Spcs1
2.82175e-27	0.25359	0.259	0.187	5.0151e-23	1	Mrps24
1.21654e-32	0.253502	0.265	0.182	2.16216e-28	1	Tmem248
1.32298e-22	0.253466	0.307	0.247	2.35134e-18	1	Plekhj1
3.80202e-32	0.253115	0.504	0.442	6.75733e-28	1	Arih2
1.81956e-11	0.252237	0.428	0.415	3.2339e-07	1	Atp1b3
2.83413e-25	0.251863	0.473	0.438	5.03711e-21	1	Gm10076
3.5847e-18	0.251393	0.361	0.327	6.37109e-14	1	Psmb2
1.52577e-50	0.250718	0.846	0.831	2.71176e-46	1	Ncf4
1.85335e-66	0.250446	0.161	0.065	3.29397e-62	1	Ndufa12
1.03161e-72	0.250317	0.148	0.052	1.83347e-68	1	Hspa9
5.53851e-45	0.250279	0.167	0.085	9.8436e-41	1	Cct2
0	4.25939	0.975	0.075	0	2	Camp
0	3.63754	0.932	0.067	0	2	Ltf
0	3.31423	0.99	0.375	0	2	Ngp
1.29356e-92	1.9579	0.648	0.343	2.29904e-88	2	Stfa3
0	1.66151	0.9	0.195	0	2	Cybb
9.27427e-248	1.57425	0.99	0.556	1.64832e-243	2	Ifitm6
2.77139e-230	1.56387	0.746	0.19	4.92559e-226	2	Chil3
4.94506e-61	1.4176	0.676	0.483	8.78886e-57	2	BC100530
3.92202e-247	1.41161	0.994	0.756	6.9706e-243	2	Lcn2
1.0242e-12	1.35815	0.223	0.132	1.82031e-08	2	Olfm4
1.17649e-290	1.34222	0.988	0.402	2.09097e-286	2	Cd177
1.04132e-273	1.21285	0.957	0.323	1.85074e-269	2	Ly6c2
1.39933e-250	1.2109	0.961	0.441	2.48703e-246	2	Aldh2
0	1.20129	0.781	0.088	0	2	Serpinb1a
0	1.19358	0.943	0.214	0	2	Adpgk
1.66921e-112	1.17347	0.6	0.234	2.96669e-108	2	BC117090
4.93597e-189	1.13239	0.977	0.552	8.77271e-185	2	Mmp8
8.54567e-149	1.09168	0.986	0.791	1.51882e-144	2	Lyz2
2.55905e-200	1.0318	1	0.816	4.5482e-196	2	Anxa1
9.42915e-256	0.997191	0.877	0.248	1.67584e-251	2	Syne1
4.1257e-30	0.986174	0.607	0.435	7.33261e-26	2	Stfa1
1.57566e-42	0.946554	0.664	0.467	2.80041e-38	2	Stfa2
0	0.941412	0.838	0.105	0	2	Itgb2l
4.54559e-182	0.885896	0.943	0.412	8.07887e-178	2	Ckap4
2.36917e-227	0.830799	0.91	0.275	4.21072e-223	2	Capg
1.05781e-172	0.81527	0.98	0.606	1.88005e-168	2	Tkt
1.83303e-146	0.79555	0.965	0.544	3.25785e-142	2	Dstn
5.20743e-221	0.790146	0.596	0.112	9.25517e-217	2	Krt83
2.10702e-24	0.742488	0.766	0.708	3.74481e-20	2	Gm5483
2.4158e-197	0.742177	0.992	0.929	4.29361e-193	2	Arhgdib
2.45574e-266	0.736632	0.779	0.166	4.36459e-262	2	Anxa3
3.94836e-170	0.702792	0.607	0.146	7.01742e-166	2	Acvrl1
1.20012e-139	0.702546	0.996	0.777	2.13297e-135	2	Lgals3
7.13835e-47	0.688756	0.799	0.507	1.2687e-42	2	Thbs1
5.62524e-20	0.647934	0.545	0.366	9.99774e-16	2	2010005H15Rik
3.21858e-110	0.620549	0.963	0.595	5.72038e-106	2	Flna
1.18062e-59	0.614848	0.59	0.262	2.09832e-55	2	Tmsb10
2.03993e-109	0.576676	0.939	0.505	3.62557e-105	2	Plbd1
8.19483e-98	0.576303	0.855	0.405	1.45647e-93	2	Ltb4r1
3.11368e-118	0.569247	0.816	0.317	5.53394e-114	2	G6pdx
1.49836e-100	0.542502	0.855	0.368	2.66304e-96	2	Degs1
2.87931e-120	0.540323	0.805	0.295	5.11739e-116	2	Ak2
3.52228e-59	0.528549	0.992	0.829	6.26016e-55	2	Retnlg
1.27405e-82	0.51478	0.967	0.595	2.26438e-78	2	Mgst1
0	0.514211	0.162	0.004	0	2	Krt81
1.87537e-106	0.511726	1	0.998	3.3331e-102	2	S100a8
4.74781e-94	0.507419	0.895	0.454	8.43827e-90	2	Mapk13
3.70017e-137	0.502155	0.777	0.247	6.57631e-133	2	Flot2
6.48865e-96	0.499423	0.9	0.43	1.15323e-91	2	Emp3
9.15992e-102	0.498331	0.838	0.359	1.62799e-97	2	Ceacam10
2.52779e-207	0.487683	0.592	0.111	4.49265e-203	2	Cdadc1
7.54497e-72	0.479324	0.996	0.889	1.34097e-67	2	Mmp9
4.10498e-195	0.470026	0.447	0.071	7.29577e-191	2	Mgst2
2.33844e-94	0.4647	0.818	0.337	4.15612e-90	2	Padi4
5.27609e-110	0.458688	0.779	0.278	9.37719e-106	2	Hsd11b1
2.47532e-111	0.447929	0.764	0.265	4.39939e-107	2	Arl2bp
2.32574e-74	0.435577	0.93	0.505	4.13353e-70	2	Pnkp
9.97771e-53	0.431204	0.994	0.883	1.77334e-48	2	Wfdc21
3.44041e-13	0.42746	0.816	0.778	6.11464e-09	2	Stfa2l1
4.84577e-78	0.425142	0.834	0.388	8.61239e-74	2	Lamtor4
3.84929e-42	0.424371	0.891	0.586	6.84135e-38	2	Hmgn2
3.99336e-127	0.424002	0.691	0.201	7.09739e-123	2	Aprt
7.74806e-76	0.422638	0.996	0.951	1.37706e-71	2	Pglyrp1
8.42168e-93	0.420326	0.82	0.321	1.49679e-88	2	Tecr
0	0.418083	0.441	0.037	0	2	Cd55
2.15661e-98	0.415211	0.746	0.272	3.83295e-94	2	Triobp
1.47291e-207	0.409917	0.256	0.022	2.61781e-203	2	Orm1
1.25205e-294	0.405284	0.453	0.048	2.22526e-290	2	1700047M11Rik
3.37515e-59	0.404725	0.977	0.737	5.99865e-55	2	Itgam
3.94976e-192	0.404377	0.494	0.083	7.0199e-188	2	Anxa5
0	0.395864	0.406	0.031	0	2	Lbp
2.20529e-84	0.395248	1	0.996	3.91946e-80	2	S100a9
1.84373e-200	0.392841	0.525	0.09	3.27687e-196	2	Slc25a24
7.76679e-72	0.392057	0.898	0.435	1.38039e-67	2	Ly6g
1.3285e-147	0.391394	0.623	0.153	2.36114e-143	2	Ppm1m
2.33062e-247	0.386766	0.428	0.05	4.14221e-243	2	Lrmp
1.02823e-174	0.386381	0.451	0.077	1.82748e-170	2	Gpr27
6.51286e-52	0.381563	0.967	0.69	1.15753e-47	2	Sri
1.34821e-85	0.376315	0.598	0.198	2.39617e-81	2	Fosl1
1.32217e-239	0.374817	0.402	0.046	2.34989e-235	2	Golim4
4.15735e-72	0.37029	0.195	0.034	7.38885e-68	2	Zmpste24
3.51968e-89	0.368758	0.725	0.261	6.25552e-85	2	Pcmt1
2.14458e-56	0.366654	0.803	0.404	3.81157e-52	2	Scp2
3.38024e-58	0.364877	0.836	0.406	6.0077e-54	2	Rflnb
7.41675e-38	0.364834	0.92	0.653	1.31818e-33	2	Pdcd6
2.94293e-65	0.361306	0.914	0.552	5.23048e-61	2	AA467197
2.24331e-111	0.356226	0.463	0.112	3.98704e-107	2	Lta4h
4.39098e-128	0.356072	0.432	0.089	7.80409e-124	2	Cd81
1.65462e-76	0.340442	0.68	0.259	2.94076e-72	2	S100a13
4.55854e-69	0.339806	0.732	0.298	8.1019e-65	2	Cyfip2
1.88497e-86	0.338989	0.715	0.257	3.35017e-82	2	Txndc17
5.99209e-45	0.337562	0.977	0.751	1.06497e-40	2	Gpi1
1.18658e-120	0.337548	0.561	0.144	2.10891e-116	2	Rbfa
6.18346e-49	0.333609	0.902	0.503	1.09899e-44	2	Msra
4.99069e-162	0.332999	0.436	0.076	8.86996e-158	2	S1pr4
2.7957e-154	0.330499	0.51	0.103	4.96879e-150	2	Rab3d
1.11693e-40	0.330425	0.963	0.701	1.98512e-36	2	Ldha
9.37871e-87	0.32621	0.611	0.198	1.66688e-82	2	Abhd5
5.23068e-108	0.322513	0.508	0.13	9.29649e-104	2	Ranbp9
2.84636e-66	0.319485	0.76	0.317	5.05883e-62	2	Gyg
1.48058e-58	0.318426	0.807	0.378	2.63144e-54	2	Clec4a2
2.52704e-50	0.312749	0.912	0.541	4.4913e-46	2	Pgk1
1.60621e-182	0.311387	0.391	0.056	2.85472e-178	2	Dach1
1.20358e-78	0.307313	0.543	0.174	2.13913e-74	2	Cpne3
1.37466e-111	0.305973	0.465	0.11	2.44319e-107	2	Nhsl2
1.3549e-54	0.305391	0.795	0.375	2.40806e-50	2	Mpc2
1.50959e-42	0.302335	0.881	0.525	2.683e-38	2	Slfn4
5.10383e-49	0.299617	0.777	0.383	9.07104e-45	2	Cdk11b
4.12909e-196	0.298679	0.406	0.056	7.33863e-192	2	Tinagl1
2.51649e-50	0.297747	0.783	0.38	4.47256e-46	2	Mettl9
2.52475e-38	0.295658	0.908	0.532	4.48724e-34	2	Atxn10
6.92727e-56	0.294331	0.754	0.345	1.23118e-51	2	Tcp11l2
9.05254e-66	0.292543	0.713	0.288	1.60891e-61	2	B230208H11Rik
5.58124e-46	0.291588	1	0.947	9.91954e-42	2	mt-Co1
3.13276e-53	0.291422	0.834	0.403	5.56786e-49	2	Cyb5r4
2.44257e-119	0.288838	0.443	0.097	4.34119e-115	2	Ncbp1
6.84308e-73	0.285852	0.27	0.059	1.21622e-68	2	Cldn1
3.8909e-131	0.282003	0.451	0.092	6.9153e-127	2	Ethe1
1.3666e-39	0.279141	0.844	0.47	2.42885e-35	2	Rab6a
2.33353e-30	0.277949	0.922	0.613	4.14739e-26	2	Tln1
2.2378e-47	0.274168	0.828	0.411	3.97724e-43	2	Ywhab
2.05401e-91	0.271944	0.51	0.142	3.6506e-87	2	Zdhhc3
2.23411e-45	0.271804	0.791	0.391	3.97068e-41	2	Slc27a4
3.10068e-73	0.270966	0.57	0.191	5.51084e-69	2	Ndufv3
4.5138e-60	0.270935	0.51	0.184	8.02237e-56	2	Acpp
7.4766e-173	0.270641	0.359	0.05	1.32882e-168	2	Chil5
3.41813e-299	0.27039	0.359	0.029	6.07503e-295	2	Abca13
1.26974e-141	0.269927	0.371	0.061	2.2567e-137	2	Cebpe
5.1821e-80	0.269	0.467	0.136	9.21014e-76	2	Ccdc88c
1.40685e-76	0.266959	0.432	0.123	2.50039e-72	2	Cep19
1.54633e-71	0.26633	0.615	0.22	2.74829e-67	2	Hk3
8.87758e-299	0.265935	0.273	0.016	1.57781e-294	2	Olfml2b
1.57289e-66	0.265106	0.531	0.181	2.7955e-62	2	Crispld2
1.4717e-74	0.260681	0.5	0.158	2.61564e-70	2	Tmem40
1.20934e-260	0.259083	0.318	0.026	2.14936e-256	2	Ly75
9.14449e-49	0.255712	0.994	0.969	1.62525e-44	2	Myl6
3.11424e-25	0.255552	0.926	0.627	5.53494e-21	2	Actn1
1.90966e-41	0.254219	0.705	0.328	3.39404e-37	2	Mfsd14b
1.10232e-260	2.0777	0.937	0.321	1.95916e-256	3	Isg15
0	1.98815	0.725	0.093	0	3	Rsad2
0	1.80357	0.599	0.044	0	3	Ifit1
1.39443e-91	1.70473	0.636	0.261	2.47833e-87	3	Ifi27l2a
1.03245e-170	1.6273	0.756	0.251	1.83497e-166	3	Gbp2
0	1.61831	0.535	0.019	0	3	Ifit3
0	1.52118	0.589	0.046	0	3	Slfn5
1.31079e-23	1.37068	0.183	0.064	2.32966e-19	3	Cxcl10
1.72445e-154	1.36689	0.911	0.526	3.06486e-150	3	Slfn4
1.37251e-297	1.33308	0.54	0.068	2.43936e-293	3	Ifi47
6.16543e-209	1.30868	0.862	0.284	1.09578e-204	3	Rtp4
7.0171e-208	1.27089	0.756	0.214	1.24715e-203	3	Irf7
2.35695e-181	1.21748	0.721	0.214	4.189e-177	3	Zbp1
7.48666e-81	1.1945	0.702	0.361	1.3306e-76	3	Plac8
2.94744e-140	1.16891	0.594	0.167	5.23849e-136	3	Ifi204
0	1.08434	0.556	0.07	0	3	Oasl1
9.50579e-145	1.07617	0.798	0.314	1.68946e-140	3	Oasl2
1.73008e-136	1.06651	0.707	0.256	3.07488e-132	3	Isg20
2.10087e-131	1.04731	0.991	0.816	3.73388e-127	3	Ifitm3
4.94878e-100	1.0095	0.901	0.586	8.79547e-96	3	Ly6e
1.55675e-168	0.916742	0.472	0.087	2.76681e-164	3	Irgm1
1.8959e-95	0.884421	0.763	0.405	3.36958e-91	3	Psmb8
1.31008e-83	0.8783	0.65	0.276	2.3284e-79	3	Smchd1
1.71665e-126	0.876205	0.657	0.222	3.051e-122	3	Oas3
7.79088e-97	0.871521	0.763	0.369	1.38467e-92	3	Trim30a
4.82359e-95	0.854462	0.636	0.252	8.57296e-91	3	Stat1
1.13132e-135	0.826805	0.498	0.117	2.01069e-131	3	Gbp7
1.98623e-77	0.823979	0.662	0.305	3.53013e-73	3	Ctss
9.94184e-96	0.797834	0.901	0.599	1.76696e-91	3	H2-T23
4.18058e-100	0.792742	0.662	0.271	7.43014e-96	3	Trafd1
2.92102e-75	0.780065	0.869	0.594	5.19153e-71	3	Slfn1
6.50206e-179	0.748428	0.404	0.059	1.15561e-174	3	Gm13822
4.0622e-98	0.693309	0.413	0.103	7.21974e-94	3	Parp14
5.90068e-85	0.689939	0.411	0.116	1.04873e-80	3	Ddx60
0	0.687831	0.275	0.009	0	3	Ifit3b
1.47916e-63	0.675261	0.695	0.394	2.62892e-59	3	Psmb9
7.59176e-65	0.675094	0.615	0.291	1.34928e-60	3	Sp100
8.48876e-182	0.673818	0.284	0.028	1.50871e-177	3	Cmpk2
2.41004e-81	0.672923	0.974	0.878	4.28337e-77	3	Samhd1
4.75122e-199	0.656376	0.383	0.048	8.44434e-195	3	Xaf1
5.63766e-127	0.648588	0.397	0.078	1.00198e-122	3	Rnf213
8.90229e-26	0.646672	0.458	0.264	1.5822e-21	3	Irf1
7.3235e-41	0.639173	0.613	0.376	1.30161e-36	3	Fcgr4
4.51531e-37	0.622239	0.751	0.528	8.02507e-33	3	Fgl2
1.20324e-109	0.617499	0.371	0.076	2.13851e-105	3	Igtp
2.06956e-72	0.61701	0.437	0.141	3.67824e-68	3	Epsti1
7.13947e-41	0.604388	0.629	0.391	1.2689e-36	3	Trim12a
0	0.604149	0.157	0.003	0	3	Ifit2
4.23645e-288	0.60085	0.305	0.02	7.52944e-284	3	Herc6
4.76595e-128	0.593599	0.284	0.04	8.47053e-124	3	Bst2
2.00496e-69	0.592869	0.521	0.201	3.56342e-65	3	Tap1
1.22633e-44	0.592679	0.484	0.232	2.17956e-40	3	Samd9l
6.44839e-91	0.585369	0.345	0.078	1.14607e-86	3	Dtx3l
1.05783e-128	0.584168	0.305	0.046	1.88008e-124	3	Slfn8
2.90044e-75	0.582507	1	0.984	5.15495e-71	3	B2m
7.21428e-27	0.581733	0.559	0.362	1.28219e-22	3	Nampt
7.92355e-41	0.574443	0.58	0.331	1.40825e-36	3	Sppl2a
6.55822e-98	0.566206	0.272	0.047	1.16559e-93	3	Ifih1
5.12816e-51	0.563058	0.453	0.185	9.11428e-47	3	H2-Q4
3.3673e-61	0.559238	0.317	0.091	5.9847e-57	3	Ddx58
8.6776e-49	0.552755	0.955	0.837	1.54227e-44	3	H2-K1
6.34618e-41	0.544338	0.42	0.192	1.12791e-36	3	H2-T22
2.50839e-30	0.541156	0.592	0.402	4.45816e-26	3	Tor1aip1
2.62587e-28	0.531505	0.542	0.341	4.66695e-24	3	Psme2
1.52381e-51	0.520518	0.408	0.149	2.70827e-47	3	Trim30d
3.61894e-43	0.513408	0.768	0.52	6.43195e-39	3	Tapbp
9.10523e-37	0.497607	0.39	0.168	1.61827e-32	3	9930111J21Rik2
7.2228e-56	0.489585	0.453	0.175	1.28371e-51	3	Irf9
1.91755e-23	0.470227	0.505	0.302	3.40806e-19	3	Cd274
2.7245e-64	0.457337	1	0.987	4.84225e-60	3	H2-D1
2.95173e-38	0.455873	0.394	0.174	5.24611e-34	3	Ogfr
7.47951e-18	0.455127	0.498	0.34	1.32933e-13	3	Pnp
4.93587e-71	0.447877	0.23	0.045	8.77253e-67	3	Stat2
1.38737e-31	0.442031	0.836	0.669	2.46577e-27	3	Sell
8.59392e-24	0.424921	0.655	0.485	1.5274e-19	3	Casp4
3.16664e-31	0.423698	0.988	0.938	5.62807e-27	3	Acod1
1.09111e-65	0.419883	0.291	0.073	1.93923e-61	3	Oas2
6.32408e-21	0.419312	0.923	0.842	1.12398e-16	3	Ifitm1
8.76735e-36	0.418055	0.312	0.121	1.55822e-31	3	Parp10
6.30691e-20	0.412272	0.932	0.874	1.12093e-15	3	Tnfaip2
8.31699e-23	0.410012	0.613	0.44	1.47818e-18	3	Psme1
4.67753e-30	0.407564	0.289	0.117	8.31337e-26	3	Nmi
7.65631e-08	0.40396	0.615	0.568	0.00136076	3	Upp1
5.74341e-23	0.40119	0.563	0.388	1.02078e-18	3	Lgals9
2.3032e-16	0.400053	0.662	0.506	4.09347e-12	3	H2-Q10
2.47895e-40	0.399988	0.906	0.831	4.40584e-36	3	Chmp4b
1.03273e-25	0.398279	0.73	0.544	1.83548e-21	3	Trim30b
2.09816e-20	0.39762	0.502	0.322	3.72907e-16	3	Pttg1
1.40682e-25	0.391655	0.533	0.324	2.50035e-21	3	Irf2
5.82659e-22	0.381508	0.634	0.461	1.03556e-17	3	Unc93b1
1.42169e-60	0.376828	0.254	0.061	2.52677e-56	3	Oas1a
2.53897e-36	0.37165	0.981	0.943	4.51251e-32	3	Hdc
7.79123e-33	0.370189	0.275	0.103	1.38474e-28	3	Il18bp
3.53902e-21	0.365828	0.876	0.792	6.2899e-17	3	Lamp2
3.90919e-18	0.364958	0.671	0.536	6.9478e-14	3	Shisa5
1.63731e-16	0.363269	0.319	0.176	2.90998e-12	3	Gm21188
5.06665e-80	0.362876	0.113	0.01	9.00496e-76	3	Gbp5
6.6931e-20	0.36042	0.808	0.696	1.18957e-15	3	Smox
1.383e-35	0.359415	0.338	0.135	2.458e-31	3	Ifi35
3.2123e-20	0.357256	0.453	0.268	5.70923e-16	3	Clec2d
1.71221e-12	0.350433	0.42	0.285	3.04312e-08	3	Steap4
2.08271e-19	0.348566	0.131	0.042	3.70159e-15	3	Ly6a
9.13302e-11	0.34521	0.343	0.23	1.62321e-06	3	Gdap10
1.86072e-19	0.344908	0.46	0.288	3.30706e-15	3	Tap2
2.04502e-21	0.340031	0.838	0.712	3.63462e-17	3	Entpd1
2.66587e-19	0.339436	0.286	0.136	4.73805e-15	3	H2-Q7
6.57433e-23	0.33798	0.411	0.23	1.16846e-18	3	Rnf114
1.87923e-32	0.335267	0.965	0.906	3.33996e-28	3	Tmbim6
4.66083e-134	0.331662	0.178	0.015	8.28369e-130	3	Usp18
2.74887e-15	0.328668	0.185	0.081	4.88556e-11	3	Ly6i
8.96902e-16	0.327987	0.831	0.731	1.59406e-11	3	Cxcr2
1.34923e-14	0.319109	0.207	0.099	2.398e-10	3	Psmb10
2.57992e-37	0.317417	0.998	0.987	4.58529e-33	3	Msrb1
1.04871e-16	0.315958	0.411	0.258	1.86388e-12	3	1600014C10Rik
4.15771e-11	0.313992	0.484	0.355	7.3895e-07	3	Gm5150
3.79419e-16	0.313811	0.322	0.182	6.74342e-12	3	Trim12c
1.38433e-21	0.304103	0.291	0.139	2.46037e-17	3	Sp110
1.06593e-19	0.304103	0.258	0.121	1.89448e-15	3	Apobec3
2.85964e-12	0.301807	0.406	0.278	5.08244e-08	3	Usp25
2.04717e-10	0.299941	0.615	0.512	3.63844e-06	3	Ogfrl1
8.86731e-17	0.294998	0.948	0.866	1.57599e-12	3	Tspo
4.28914e-15	0.293355	0.763	0.688	7.62309e-11	3	Tnfrsf1a
3.25688e-50	0.292393	0.185	0.039	5.78846e-46	3	Ube2l6
9.64231e-08	0.290656	0.472	0.372	0.00171373	3	Igfbp6
3.98712e-33	0.285487	0.164	0.043	7.08632e-29	3	Eif2ak2
1.35504e-41	0.282161	0.138	0.027	2.40831e-37	3	Gbp9
3.40436e-38	0.279011	0.106	0.018	6.05057e-34	3	Ifi207
1.12002e-06	0.278927	0.512	0.438	0.0199062	3	Tnrc6b
5.38732e-10	0.274013	0.585	0.479	9.57489e-06	3	Tspan13
1.81088e-21	0.273975	0.967	0.931	3.21848e-17	3	Sdcbp
6.56927e-31	0.272202	0.195	0.06	1.16756e-26	3	Parp9
7.87084e-09	0.270888	0.345	0.235	0.000139888	3	Itga4
7.08535e-18	0.267019	0.211	0.093	1.25928e-13	3	Helz2
3.31133e-07	0.263411	0.43	0.346	0.00588522	3	Rap2c
1.88033e-13	0.261678	0.552	0.41	3.34191e-09	3	Zc3hav1
2.93111e-16	0.260975	0.192	0.084	5.20946e-12	3	Armc3
7.14812e-20	0.259645	0.986	0.976	1.27044e-15	3	Txn1
5.96117e-13	0.25804	0.65	0.524	1.05948e-08	3	Nsd3
5.51067e-12	0.254778	0.254	0.142	9.79412e-08	3	Gm46224
7.85148e-11	0.25167	0.901	0.84	1.39544e-06	3	Wfdc17
2.91049e-07	0.251385	0.439	0.348	0.00517281	3	Zfp281
2.33042e-12	0.250971	0.883	0.797	4.14185e-08	3	Txnip
6.29473e-73	0.250161	0.11	0.01	1.11876e-68	3	Gbp3
1.03727e-17	0.250061	0.969	0.934	1.84354e-13	3	Lsp1

## Sheet: Fig4B
p_val	avg_logFC	pct.1	pct.2	p_val_adj	cluster	gene
0	1.36846	0.989	0.831	0	a	S100A8
0	1.25752	0.693	0.405	0	a	S100A12
0	1.19604	0.997	0.913	0	a	S100A9
0	1.11486	0.473	0.17	0	a	CST7
0	1.1047	0.706	0.337	0	a	MNDA
0	1.00552	0.565	0.205	0	a	CXCR2
0	0.982492	0.628	0.26	0	a	SELL
0	0.965478	0.739	0.395	0	a	GCA
0	0.904078	0.548	0.266	0	a	TUBA1A
0	0.877942	0.561	0.253	0	a	PROK2
0	0.863992	0.592	0.268	0	a	VNN2
0	0.853279	0.594	0.263	0	a	ARHGDIB
0	0.846835	0.556	0.279	0	a	TSPO
0	0.843025	0.75	0.48	0	a	S100A4
0	0.814169	0.608	0.308	0	a	LRG1
0	0.813171	0.625	0.305	0	a	ALPL
0	0.784862	0.523	0.241	0	a	LILRA5
3.45898e-261	0.7842	0.321	0.1	6.92281e-257	a	GYG1
0	0.779573	0.582	0.3	0	a	CMTM2
1.96174e-293	0.766944	0.417	0.161	3.92622e-289	a	PYGL
0	0.761871	0.984	0.877	0	a	ACTB
1.00488e-293	0.747447	0.379	0.126	2.01117e-289	a	JAML
1.06925e-277	0.709235	0.369	0.127	2.14e-273	a	MMP25
0	0.697979	0.722	0.434	0	a	IL1R2
0	0.69485	0.737	0.46	0	a	SERPINB1
9.38801e-304	0.693645	0.772	0.541	1.87892e-299	a	ACTG1
9.05511e-207	0.692701	0.272	0.085	1.81229e-202	a	MME
1.52049e-116	0.692174	0.286	0.141	3.0431e-112	a	CD177
1.31064e-275	0.686507	0.515	0.255	2.62312e-271	a	CORO1A
2.93324e-250	0.683272	0.382	0.148	5.87059e-246	a	ANXA3
5.12889e-266	0.677173	0.426	0.174	1.0265e-261	a	ICAM3
1.7324e-227	0.675844	0.517	0.273	3.46723e-223	a	CEBPD
9.2701e-212	0.661844	0.606	0.375	1.85532e-207	a	PTGS2
2.96966e-223	0.656961	0.312	0.107	5.94347e-219	a	JPT1
5.26568e-175	0.653109	0.253	0.086	1.05387e-170	a	FRMD4B
6.91112e-227	0.652192	0.671	0.439	1.38319e-222	a	RGS2
3.83194e-182	0.644292	0.31	0.123	7.66924e-178	a	AL034397.3
0	0.63926	0.792	0.507	0	a	FCGR3B
2.7752e-132	0.630564	0.45	0.269	5.55429e-128	a	ADM
2.17682e-207	0.625004	0.435	0.209	4.35669e-203	a	SMAP2
6.84539e-216	0.621262	0.319	0.114	1.37004e-211	a	MAPK14
1.26293e-211	0.61937	0.387	0.165	2.52763e-207	a	TNFSF13B
6.31991e-233	0.61706	0.401	0.167	1.26487e-228	a	FLOT2
0	0.614554	0.754	0.499	0	a	GMFG
1.43455e-172	0.613384	0.323	0.137	2.8711e-168	a	CXCR1
0	0.607384	0.724	0.425	0	a	FAM129A
1.96366e-173	0.606592	0.401	0.205	3.93007e-169	a	CDA
1.63962e-215	0.602202	0.469	0.237	3.28154e-211	a	ITGB2
0	0.595688	0.741	0.472	0	a	COTL1
8.93467e-255	0.59352	0.6	0.334	1.78819e-250	a	SORL1
0	0.587652	0.882	0.694	0	a	S100A6
2.91858e-216	0.581517	0.569	0.329	5.84125e-212	a	TPM4
1.96819e-71	0.580416	0.264	0.154	3.93914e-67	a	MMP9
1.6923e-242	0.578097	0.555	0.302	3.38697e-238	a	CNN2
4.9109e-191	0.572703	0.553	0.328	9.82868e-187	a	FFAR2
3.06243e-156	0.568493	0.24	0.084	6.12915e-152	a	RGS18
1.41263e-202	0.568309	0.397	0.179	2.82724e-198	a	RNASET2
4.05849e-171	0.562719	0.34	0.152	8.12266e-167	a	TKT
1.62114e-179	0.556374	0.353	0.158	3.24455e-175	a	MGAM
8.07707e-197	0.555744	0.403	0.184	1.61655e-192	a	MCTP2
4.15201e-169	0.554593	0.223	0.068	8.30984e-165	a	HRH2
3.19544e-172	0.54935	0.39	0.187	6.39536e-168	a	LTB
1.68842e-209	0.549077	0.516	0.278	3.37921e-205	a	XPO6
6.48854e-193	0.54311	0.585	0.364	1.29862e-188	a	PFKFB3
2.52024e-181	0.542822	0.468	0.254	5.04401e-177	a	IL4R
8.22893e-187	0.541903	0.412	0.199	1.64694e-182	a	LRP10
3.17867e-160	0.541069	0.388	0.196	6.36178e-156	a	TLR4
8.14014e-190	0.540318	0.418	0.2	1.62917e-185	a	LRRK2
0	0.540207	0.907	0.712	0	a	ITM2B
7.49299e-306	0.539278	0.805	0.558	1.49965e-301	a	FCGR2A
6.64917e-194	0.537866	0.461	0.236	1.33077e-189	a	VSIR
3.40964e-114	0.536147	0.391	0.227	6.82405e-110	a	SOCS3
2.16588e-94	0.526931	0.153	0.053	4.33479e-90	a	FOLR3
5.45737e-187	0.519789	0.486	0.265	1.09224e-182	a	CR1
1.06652e-146	0.517288	0.176	0.046	2.13453e-142	a	NFE2
6.30344e-173	0.514185	0.624	0.409	1.26157e-168	a	PDE4B
7.91697e-251	0.512731	0.791	0.554	1.5845e-246	a	LST1
5.5164e-207	0.509294	0.868	0.763	1.10405e-202	a	ZFP36
4.83969e-264	0.509179	0.785	0.591	9.68616e-260	a	OAZ1
4.76959e-140	0.508218	0.265	0.107	9.54586e-136	a	CYP4F3
2.00829e-181	0.506647	0.422	0.21	4.0194e-177	a	NCF4
3.94019e-149	0.50662	0.574	0.378	7.8859e-145	a	BTG2
9.42751e-146	0.498628	0.236	0.085	1.88682e-141	a	TNFRSF10C
7.6886e-168	0.497783	0.452	0.242	1.5388e-163	a	FKBP1A
4.92938e-146	0.496805	0.234	0.085	9.86566e-142	a	CCPG1
1.33198e-142	0.495179	0.237	0.087	2.66583e-138	a	MSL3
2.28159e-145	0.494131	0.581	0.392	4.56637e-141	a	MCEMP1
3.27791e-160	0.494032	0.493	0.29	6.56041e-156	a	ZYX
2.22215e-217	0.493674	0.65	0.411	4.44741e-213	a	GNAI2
2.25117e-199	0.493229	0.651	0.42	4.50548e-195	a	R3HDM4
0	0.489321	0.994	0.935	0	a	IFITM2
3.20045e-158	0.488369	0.5	0.291	6.40538e-154	a	PTEN
1.2866e-268	0.485612	0.835	0.653	2.57501e-264	a	CFL1
4.12545e-152	0.485316	0.777	0.618	8.25669e-148	a	IL1RN
9.5382e-156	0.481793	0.346	0.162	1.90897e-151	a	DYSF
1.84125e-132	0.48004	0.283	0.124	3.68507e-128	a	IDI1
4.42044e-144	0.479346	0.198	0.062	8.84707e-140	a	F5
4.85441e-235	0.478154	0.803	0.61	9.71562e-231	a	SLC2A3
4.94349e-64	0.47758	0.188	0.096	9.89391e-60	a	ZDHHC19
2.46886e-154	0.472109	0.489	0.285	4.94118e-150	a	LMNB1
5.74185e-262	0.471943	0.843	0.631	1.14917e-257	a	RNF149
2.32308e-134	0.471858	0.268	0.114	4.64942e-130	a	PYCARD
3.31893e-193	0.47157	0.88	0.776	6.64252e-189	a	JUNB
4.46664e-123	0.464425	0.273	0.123	8.93954e-119	a	CPPED1
2.31321e-176	0.463128	0.624	0.403	4.62965e-172	a	LIMK2
2.38703e-111	0.461717	0.379	0.219	4.7774e-107	a	LAMTOR4
1.67834e-141	0.460725	0.379	0.196	3.35902e-137	a	APBB1IP
4.01212e-57	0.460016	0.277	0.174	8.02986e-53	a	EGR1
9.56709e-141	0.458034	0.408	0.219	1.91476e-136	a	DGAT2
8.96595e-137	0.457344	0.369	0.191	1.79445e-132	a	ALOX5
6.80258e-151	0.455331	0.444	0.246	1.36147e-146	a	GLIPR2
2.88124e-132	0.452583	0.363	0.187	5.76651e-128	a	RAB31
7.44987e-195	0.449111	0.719	0.512	1.49102e-190	a	CAP1
2.59666e-115	0.448902	0.23	0.096	5.19696e-111	a	MEGF9
9.63036e-183	0.448657	0.824	0.659	1.92742e-178	a	ZFP36L1
2.62621e-123	0.447464	0.212	0.079	5.2561e-119	a	FKBP5
5.76107e-199	0.441088	0.763	0.567	1.15302e-194	a	SPI1
4.04095e-125	0.436864	0.148	0.038	8.08756e-121	a	SULT1B1
4.19771e-160	0.436718	0.64	0.426	8.40129e-156	a	FPR2
6.54352e-108	0.436625	0.455	0.29	1.30962e-103	a	LYZ
5.96332e-130	0.433747	0.585	0.395	1.1935e-125	a	C4orf3
3.97564e-125	0.43203	0.438	0.256	7.95685e-121	a	NAIP
3.70927e-99	0.430424	0.406	0.251	7.42374e-95	a	CKAP4
4.51639e-99	0.429768	0.266	0.131	9.0391e-95	a	GNAQ
3.77336e-169	0.428852	0.667	0.452	7.552e-165	a	MBOAT7
1.62519e-117	0.428763	0.343	0.18	3.25266e-113	a	MSRB1
7.27399e-106	0.428556	0.307	0.158	1.45582e-101	a	USP10
7.93606e-127	0.425878	0.554	0.363	1.58832e-122	a	EHD1
2.8657e-129	0.425712	0.791	0.661	5.73541e-125	a	IER2
4.26027e-122	0.424117	0.166	0.05	8.5265e-118	a	S1PR4
3.3408e-145	0.423501	0.698	0.528	6.68627e-141	a	SAMSN1
2.55424e-107	0.422718	0.223	0.095	5.11205e-103	a	LAMTOR5
7.69866e-96	0.421898	0.182	0.071	1.54081e-91	a	CDK5RAP2
7.70293e-273	0.421893	0.896	0.739	1.54166e-268	a	PTPRC
1.23274e-107	0.417417	0.334	0.18	2.4672e-103	a	PHC2
3.96444e-108	0.417109	0.298	0.151	7.93443e-104	a	ANXA11
3.34144e-133	0.417014	0.522	0.327	6.68756e-129	a	CKLF
6.02021e-104	0.416983	0.208	0.085	1.20488e-99	a	CHSY1
1.06531e-131	0.416118	0.576	0.382	2.13211e-127	a	MIDN
1.16778e-124	0.413282	0.716	0.551	2.33719e-120	a	IL1B
7.11922e-117	0.412031	0.449	0.274	1.42484e-112	a	VAPA
7.9304e-134	0.405537	0.595	0.406	1.58719e-129	a	GNB2
7.9738e-85	0.402912	0.267	0.141	1.59588e-80	a	SNX18
1.63767e-106	0.402626	0.32	0.169	3.27762e-102	a	PGD
1.54933e-98	0.402321	0.319	0.174	3.10083e-94	a	CD46
5.98399e-112	0.401456	0.329	0.173	1.19764e-107	a	FKBP8
1.37842e-101	0.399844	0.587	0.423	2.75876e-97	a	AIF1
8.70913e-120	0.399157	0.471	0.293	1.74304e-115	a	RTN3
4.11679e-129	0.397717	0.525	0.334	8.23935e-125	a	PGK1
4.6204e-115	0.397052	0.218	0.087	9.24727e-111	a	LIMD2
2.55241e-103	0.396833	0.308	0.161	5.1084e-99	a	IL17RA
1.64439e-119	0.396761	0.497	0.319	3.29108e-115	a	MYH9
7.6718e-121	0.395407	0.42	0.241	1.53543e-116	a	CREB5
8.93487e-104	0.393917	0.298	0.153	1.78822e-99	a	RAB27A
2.82973e-101	0.393329	0.353	0.201	5.66342e-97	a	RGL4
3.19097e-157	0.391176	0.725	0.508	6.38641e-153	a	RIPOR2
6.56702e-88	0.3887	0.208	0.094	1.31432e-83	a	EMB
3.00603e-114	0.388489	0.512	0.333	6.01627e-110	a	IFITM1
5.95934e-165	0.388151	0.771	0.572	1.1927e-160	a	ACSL1
5.07409e-102	0.387734	0.207	0.086	1.01553e-97	a	PADI2
1.61763e-97	0.387205	0.317	0.171	3.23753e-93	a	PXN
1.16818e-112	0.385874	0.116	0.024	2.338e-108	a	PGLYRP1
4.28274e-292	0.385246	0.96	0.866	8.57148e-288	a	CSF3R
2.39209e-93	0.384887	0.336	0.192	4.78753e-89	a	CALM1
1.23419e-110	0.383849	0.415	0.242	2.47011e-106	a	STEAP4
5.80203e-161	0.383746	0.786	0.587	1.16122e-156	a	FYB1
3.20025e-93	0.383506	0.237	0.111	6.40498e-89	a	SELPLG
4.01029e-116	0.381858	0.163	0.05	8.02619e-112	a	PLBD1
2.07207e-88	0.38129	0.29	0.157	4.14705e-84	a	LDLR
2.62216e-116	0.380956	0.645	0.478	5.24799e-112	a	TRIB1
2.94319e-109	0.380627	0.135	0.036	5.89049e-105	a	SYNE1
2.00683e-106	0.379856	0.195	0.075	4.01647e-102	a	IL18RAP
1.1828e-62	0.379346	0.329	0.211	2.36725e-58	a	CCDC71L
9.7406e-116	0.379194	0.332	0.169	1.94948e-111	a	JAK3
7.55563e-89	0.379018	0.328	0.189	1.51218e-84	a	WAS
2.80261e-117	0.377981	0.605	0.416	5.60915e-113	a	CD14
2.00554e-134	0.377455	0.688	0.503	4.01389e-130	a	RHOG
2.34139e-210	0.377267	0.877	0.718	4.68605e-206	a	FPR1
1.41677e-31	0.377177	0.409	0.323	2.83552e-27	a	OSM
8.21463e-83	0.377064	0.2	0.091	1.64408e-78	a	PECAM1
6.85851e-104	0.376034	0.444	0.274	1.37266e-99	a	TLE3
2.45766e-87	0.374866	0.366	0.221	4.91876e-83	a	PRELID1
1.22613e-93	0.373584	0.485	0.324	2.45398e-89	a	CYTH4
4.88715e-106	0.373157	0.52	0.347	9.78115e-102	a	CSF2RB
9.36634e-59	0.369414	0.264	0.157	1.87458e-54	a	NLRP3
3.47913e-84	0.368733	0.224	0.108	6.96313e-80	a	TSEN34
1.79263e-83	0.368479	0.284	0.155	3.58778e-79	a	HSD17B11
1.76192e-85	0.368475	0.141	0.049	3.52631e-81	a	EGLN1
3.63598e-82	0.367407	0.386	0.243	7.27705e-78	a	IL1RAP
3.05832e-95	0.366999	0.219	0.097	6.12091e-91	a	KIF1B
1.60106e-82	0.366557	0.309	0.178	3.20436e-78	a	ATP5MPL
1.62551e-100	0.36311	0.156	0.053	3.25329e-96	a	ADD3
7.48232e-73	0.362431	0.137	0.053	1.49751e-68	a	FGL2
5.52636e-71	0.361928	0.168	0.075	1.10604e-66	a	P2RY13
2.26885e-99	0.360792	0.331	0.18	4.54088e-95	a	SSH2
1.27273e-132	0.360519	0.591	0.385	2.54725e-128	a	PELI1
7.94795e-84	0.360459	0.17	0.069	1.5907e-79	a	CRISPLD2
1.51042e-85	0.359891	0.168	0.067	3.02295e-81	a	EIF4E3
2.30934e-78	0.359861	0.162	0.066	4.62191e-74	a	SYNE2
1.08496e-105	0.358702	0.628	0.456	2.17144e-101	a	EVI2B
1.51661e-105	0.356811	0.573	0.393	3.03534e-101	a	TMEM154
3.78094e-79	0.356445	0.181	0.08	7.56717e-75	a	GLIPR1
8.16405e-77	0.35578	0.319	0.19	1.63395e-72	a	AGFG1
1.37036e-73	0.355097	0.226	0.117	2.74264e-69	a	H2AFZ
1.31858e-87	0.353753	0.486	0.329	2.63901e-83	a	ADGRE2
7.39204e-161	0.353572	0.933	0.873	1.47944e-156	a	G0S2
7.06058e-88	0.352675	0.273	0.143	1.4131e-83	a	STAT5B
1.76654e-78	0.35226	0.189	0.086	3.53556e-74	a	RUBCNL
1.45457e-116	0.350541	0.568	0.384	2.91117e-112	a	MYO1F
9.49502e-64	0.350152	0.204	0.107	1.90033e-59	a	ACSL4
2.55425e-94	0.350141	0.364	0.212	5.11208e-90	a	PSMB3
1.11424e-94	0.345368	0.349	0.2	2.23003e-90	a	ARHGAP9
4.88591e-79	0.345352	0.282	0.156	9.77866e-75	a	FAM126B
3.66646e-76	0.344829	0.213	0.106	7.33806e-72	a	BIN2
1.06769e-111	0.344528	0.553	0.374	2.13687e-107	a	TALDO1
4.31152e-59	0.344272	0.288	0.178	8.62908e-55	a	DDIT4
7.57186e-86	0.34403	0.365	0.222	1.51543e-81	a	RBMS1
7.98135e-82	0.343762	0.28	0.153	1.59739e-77	a	NIN
5.01176e-91	0.343333	0.271	0.139	1.00305e-86	a	DOCK8
2.82333e-76	0.342526	0.21	0.102	5.65062e-72	a	RNF141
2.92663e-143	0.341744	0.844	0.739	5.85736e-139	a	CD55
2.32717e-88	0.34145	0.486	0.332	4.65761e-84	a	ARPC1B
5.06664e-214	0.340389	0.922	0.772	1.01404e-209	a	SLC25A37
5.40193e-71	0.338672	0.156	0.067	1.08114e-66	a	FAM45A
1.0856e-103	0.338205	0.631	0.463	2.17272e-99	a	ACTR2
3.16049e-72	0.335602	0.299	0.176	6.32541e-68	a	DHRS7
2.25682e-172	0.335333	0.83	0.637	4.5168e-168	a	BASP1
2.13143e-89	0.334802	0.44	0.284	4.26584e-85	a	RALB
2.31396e-153	0.334606	0.864	0.738	4.63116e-149	a	MCL1
4.74572e-72	0.334028	0.238	0.127	9.49808e-68	a	RASA2
7.71717e-62	0.333065	0.214	0.116	1.54451e-57	a	BATF
1.66172e-108	0.332807	0.59	0.407	3.32577e-104	a	ADGRG3
1.87945e-82	0.33204	0.272	0.144	3.76153e-78	a	PHF21A
5.2862e-63	0.329609	0.198	0.102	1.05798e-58	a	ACSL3
7.50799e-74	0.329091	0.223	0.113	1.50265e-69	a	TMEM71
1.727e-80	0.328879	0.232	0.115	3.45642e-76	a	RNF10
2.2308e-50	0.327993	0.206	0.118	4.46472e-46	a	LINC01506
3.47977e-285	0.327525	0.996	0.965	6.96441e-281	a	SRGN
3.0744e-64	0.327419	0.213	0.112	6.1531e-60	a	PPP1R3B
2.99619e-68	0.326305	0.279	0.162	5.99658e-64	a	NDUFB1
2.23595e-45	0.324077	0.187	0.108	4.47503e-41	a	HMGB2
5.02905e-153	0.32381	0.876	0.749	1.00651e-148	a	MYL6
1.76814e-66	0.322741	0.217	0.115	3.53876e-62	a	CLEC4D
2.72526e-166	0.322602	0.889	0.762	5.45433e-162	a	TYROBP
7.14545e-68	0.322268	0.164	0.074	1.43009e-63	a	C1orf162
1.17165e-88	0.321345	0.581	0.42	2.34494e-84	a	VMP1
1.08969e-88	0.320238	0.142	0.049	2.18091e-84	a	ZNF467
3.89217e-74	0.319453	0.266	0.146	7.78979e-70	a	KLHL2
1.01419e-66	0.316888	0.381	0.251	2.0298e-62	a	CDKN2D
5.2249e-66	0.316081	0.353	0.226	1.04571e-61	a	IFNAR1
6.45113e-65	0.315502	0.147	0.064	1.29113e-60	a	PPP4R1
1.09699e-67	0.31534	0.159	0.07	2.19552e-63	a	ZNF276
1.66799e-69	0.314928	0.154	0.065	3.33832e-65	a	TLR8
4.18552e-65	0.314364	0.152	0.067	8.3769e-61	a	TUBA4A
2.34715e-70	0.314305	0.225	0.117	4.69759e-66	a	NCOA1
6.02976e-69	0.314221	0.185	0.088	1.2068e-64	a	NUP214
3.63617e-77	0.312879	0.198	0.093	7.27744e-73	a	HEBP2
2.73219e-75	0.312223	0.151	0.06	5.46821e-71	a	PIK3CD
1.47244e-61	0.31219	0.304	0.19	2.94694e-57	a	RGS19
4.24059e-68	0.311289	0.157	0.068	8.48713e-64	a	STOM
4.28773e-77	0.310059	0.443	0.298	8.58146e-73	a	ADAM8
4.12e-55	0.310027	0.368	0.253	8.24578e-51	a	NFIL3
2.98505e-69	0.309866	0.272	0.155	5.97428e-65	a	QPCT
6.9372e-57	0.309702	0.224	0.127	1.38841e-52	a	PLIN3
1.02589e-129	0.30944	0.943	0.872	2.05321e-125	a	DUSP1
2.46595e-69	0.309369	0.168	0.076	4.93535e-65	a	FURIN
8.9799e-64	0.30833	0.334	0.215	1.79724e-59	a	RAB5IF
3.44701e-70	0.307317	0.461	0.32	6.89884e-66	a	SHKBP1
1.39966e-83	0.306793	0.115	0.034	2.80127e-79	a	PADI4
2.16541e-72	0.305025	0.354	0.221	4.33386e-68	a	ITGAM
8.1992e-67	0.304203	0.169	0.078	1.64099e-62	a	CSTA
3.95644e-56	0.302946	0.161	0.078	7.91843e-52	a	TPR
5.31607e-62	0.302939	0.279	0.166	1.06396e-57	a	SHISA5
8.31412e-77	0.302793	0.504	0.356	1.66399e-72	a	YPEL3
3.191e-71	0.302208	0.176	0.08	6.38647e-67	a	RABAC1
1.35589e-79	0.300916	0.156	0.061	2.71367e-75	a	ACAP1
5.72166e-50	0.299627	0.189	0.105	1.14513e-45	a	PLIN5
2.77445e-75	0.298882	0.127	0.044	5.55278e-71	a	ENTPD1
7.30618e-61	0.298187	0.225	0.124	1.46226e-56	a	CFP
2.39192e-86	0.29727	0.123	0.037	4.78719e-82	a	APMAP
2.17616e-74	0.297268	0.27	0.149	4.35537e-70	a	NBEAL2
3.51108e-94	0.296949	0.701	0.55	7.02707e-90	a	ARPC3
2.01807e-70	0.296124	0.143	0.058	4.03897e-66	a	MS4A6A
1.02705e-61	0.295687	0.128	0.052	2.05554e-57	a	TMX4
7.84909e-53	0.295511	0.267	0.166	1.57092e-48	a	NEDD8
8.7014e-69	0.294206	0.212	0.108	1.7415e-64	a	USB1
1.52533e-74	0.293751	0.114	0.037	3.0528e-70	a	FES
7.64063e-72	0.293533	0.471	0.327	1.5292e-67	a	BCL3
4.67195e-78	0.293004	0.351	0.209	9.35044e-74	a	CELF2
3.88644e-60	0.292845	0.256	0.149	7.77833e-56	a	LBR
6.56862e-57	0.291639	0.237	0.136	1.31464e-52	a	VPS9D1
3.04967e-20	0.291615	0.129	0.084	6.10361e-16	a	AC005224.3
2.95504e-60	0.290057	0.344	0.224	5.91421e-56	a	PGS1
8.0818e-59	0.289576	0.341	0.224	1.61749e-54	a	ERGIC1
4.19018e-58	0.289359	0.174	0.087	8.38623e-54	a	NDUFB3
7.50975e-95	0.289283	0.734	0.59	1.503e-90	a	ARPC2
8.42288e-41	0.289075	0.254	0.166	1.68576e-36	a	UBE2J1
4.80189e-183	0.288639	0.961	0.889	9.6105e-179	a	BCL2A1
2.76102e-46	0.288344	0.243	0.152	5.5259e-42	a	LAT2
1.22608e-54	0.287361	0.224	0.128	2.45387e-50	a	FCGR3A
3.50931e-101	0.287317	0.824	0.686	7.02354e-97	a	PFN1
2.30275e-81	0.2871	0.65	0.503	4.60873e-77	a	CLIC1
1.02132e-69	0.286059	0.157	0.067	2.04408e-65	a	NARF
1.08116e-83	0.286051	0.11	0.031	2.16383e-79	a	MANSC1
5.34256e-58	0.285845	0.182	0.094	1.06926e-53	a	RASGRP4
1.84217e-31	0.284097	0.109	0.058	3.68692e-27	a	CFD
7.34163e-59	0.283044	0.369	0.247	1.46935e-54	a	CHD1
1.53931e-60	0.282985	0.227	0.125	3.08077e-56	a	RPS6KA1
1.58831e-56	0.282056	0.257	0.154	3.17885e-52	a	SNX3
3.34572e-52	0.281439	0.234	0.139	6.69612e-48	a	PLP2
9.07163e-68	0.281135	0.468	0.328	1.8156e-63	a	CASP4
2.86155e-63	0.280977	0.137	0.057	5.72711e-59	a	ZNF445
9.81651e-113	0.280907	0.81	0.669	1.96468e-108	a	VASP
3.77136e-56	0.280833	0.35	0.232	7.54799e-52	a	TNFRSF1A
2.82968e-37	0.280366	0.135	0.073	5.66332e-33	a	PRKDC
3.20198e-97	0.278775	0.874	0.776	6.40844e-93	a	PLEK
6.04185e-57	0.278071	0.377	0.256	1.20922e-52	a	SKAP2
1.43619e-70	0.27653	0.156	0.066	2.87438e-66	a	CYBC1
4.07215e-49	0.276502	0.196	0.111	8.15e-45	a	AL445524.1
6.56182e-43	0.276105	0.262	0.171	1.31328e-38	a	EXOSC4
4.02268e-58	0.275734	0.221	0.123	8.05098e-54	a	LILRB2
1.48943e-53	0.275057	0.184	0.098	2.98095e-49	a	SPATA13
1.44637e-62	0.272565	0.217	0.117	2.89477e-58	a	SOS2
3.29046e-55	0.271426	0.233	0.134	6.58552e-51	a	FCGRT
1.62221e-71	0.271321	0.608	0.458	3.24669e-67	a	TYMP
4.74934e-53	0.2708	0.304	0.196	9.50533e-49	a	METTL9
1.4157e-75	0.270347	0.622	0.476	2.83338e-71	a	ARRB2
6.21469e-56	0.270071	0.24	0.139	1.24381e-51	a	NMI
2.99022e-74	0.270003	0.559	0.409	5.98463e-70	a	HCLS1
2.16697e-77	0.269006	0.691	0.553	4.33697e-73	a	TPM3
1.06426e-57	0.268447	0.274	0.166	2.13001e-53	a	FGD4
2.96858e-58	0.265149	0.354	0.235	5.94132e-54	a	LINC01001
3.38828e-56	0.264784	0.167	0.083	6.78129e-52	a	PPP3CA
8.27799e-58	0.264769	0.212	0.116	1.65676e-53	a	AGTPBP1
3.23963e-26	0.26429	0.186	0.125	6.4838e-22	a	ZFP36L2
2.93131e-97	0.264288	0.721	0.573	5.86673e-93	a	NABP1
2.26427e-59	0.2642	0.562	0.432	4.53171e-55	a	AC245128.3
1.39866e-198	0.263925	0.984	0.93	2.79928e-194	a	H3F3A
1.14062e-45	0.2637	0.236	0.145	2.28283e-41	a	TLR1
8.41211e-59	0.263527	0.362	0.24	1.6836e-54	a	IL18R1
4.39528e-26	0.262593	0.175	0.116	8.79671e-22	a	DSC2
9.79105e-62	0.262007	0.143	0.062	1.95958e-57	a	TMEM91
1.52291e-61	0.261054	0.373	0.246	3.04795e-57	a	ZDHHC18
3.62063e-83	0.260957	0.708	0.548	7.24633e-79	a	RPS9
3.06667e-69	0.260165	0.118	0.042	6.13764e-65	a	HSDL2
9.28844e-70	0.260087	0.584	0.441	1.85899e-65	a	HCK
4.97765e-51	0.260042	0.195	0.108	9.96226e-47	a	ARHGAP15
9.2295e-50	0.259473	0.303	0.199	1.84719e-45	a	PRKAR1A
1.40071e-59	0.257875	0.11	0.041	2.80337e-55	a	HK3
7.36489e-46	0.257637	0.294	0.195	1.47401e-41	a	SECTM1
2.64446e-91	0.257622	0.699	0.532	5.29262e-87	a	SMCHD1
7.73061e-46	0.25663	0.226	0.138	1.5472e-41	a	COX5B
4.92206e-66	0.256235	0.124	0.047	9.85101e-62	a	FCN1
7.62789e-47	0.255781	0.181	0.101	1.52665e-42	a	MAPK1
5.11226e-25	0.255772	0.179	0.12	1.02317e-20	a	LTA4H
3.94056e-76	0.255647	0.391	0.244	7.88664e-72	a	MX2
5.2566e-55	0.255353	0.154	0.074	1.05206e-50	a	ATP11A
7.81265e-161	0.255276	0.971	0.893	1.56362e-156	a	S100A11
6.40885e-35	0.254906	0.161	0.095	1.28267e-30	a	TUBA1B
3.82169e-50	0.254825	0.208	0.119	7.64873e-46	a	SIPA1
5.27588e-50	0.254512	0.14	0.067	1.05592e-45	a	GPAT3
5.28708e-53	0.254449	0.433	0.308	1.05816e-48	a	STK17B
7.36878e-56	0.254343	0.19	0.099	1.47479e-51	a	SEMA4A
2.16394e-50	0.254071	0.317	0.211	4.33091e-46	a	ROCK1
2.59275e-63	0.25397	0.111	0.04	5.18912e-59	a	SLC12A9
1.27493e-46	0.252974	0.204	0.119	2.55165e-42	a	XRN2
8.0246e-57	0.25215	0.39	0.265	1.60604e-52	a	ABTB1
2.43942e-46	0.25175	0.208	0.122	4.88226e-42	a	PBX2
4.35318e-77	0.251334	0.7	0.554	8.71246e-73	a	GPSM3
1.05206e-41	0.25101	0.291	0.195	2.1056e-37	a	GPR65
3.22151e-49	0.250803	0.247	0.151	6.44753e-45	a	RAD23B
4.69234e-58	0.250451	0.172	0.085	9.39124e-54	a	ANKRD44
4.59694e-258	1.53838	0.556	0.335	9.20032e-254	b	PI3
0	1.38532	0.474	0.164	0	b	LGALS3
0	1.2712	0.742	0.474	0	b	CTSD
1.32382e-293	1.23701	0.528	0.277	2.64949e-289	b	CCL3
0	1.22791	0.326	0.082	0	b	SLAMF7
0	1.19453	0.619	0.394	0	b	CSTB
2.28188e-182	1.19398	0.252	0.086	4.56696e-178	b	HMOX1
0	1.1661	0.234	0.036	0	b	FNIP2
0	1.15289	0.812	0.465	0	b	SQSTM1
0	1.12918	0.272	0.045	0	b	PLPP3
0	1.06928	0.548	0.254	0	b	C15orf48
0	1.05537	0.488	0.222	0	b	ZFYVE16
0	1.01029	0.42	0.127	0	b	CCRL2
2.57892e-144	1.00692	0.149	0.036	5.16146e-140	b	HIF1A-AS2
1.43544e-170	0.981808	0.369	0.185	2.8729e-166	b	CXCL2
0	0.965903	0.772	0.535	0	b	ASAH1
3.24907e-260	0.963154	0.324	0.11	6.50268e-256	b	SGTB
7.28128e-210	0.947465	0.462	0.254	1.45728e-205	b	PLAU
4.07477e-186	0.944951	0.413	0.208	8.15524e-182	b	CCL4L2
1.30246e-120	0.935732	0.376	0.219	2.60674e-116	b	SLPI
2.30316e-149	0.935269	0.463	0.285	4.60955e-145	b	CCL4
1.95108e-254	0.930567	0.49	0.24	3.90489e-250	b	CCL3L1
1.81065e-220	0.915916	0.48	0.253	3.62384e-216	b	JUN
4.79493e-252	0.901539	0.408	0.182	9.59658e-248	b	TNFRSF14
2.00585e-207	0.894212	0.322	0.13	4.0145e-203	b	ATP6V1F
1.80871e-262	0.879004	0.251	0.059	3.61996e-258	b	SLC25A13
8.29589e-152	0.861582	0.223	0.079	1.66034e-147	b	PLIN2
1.05924e-241	0.852448	0.53	0.311	2.11996e-237	b	ERBIN
1.93869e-286	0.847427	0.54	0.282	3.8801e-282	b	CD83
1.81244e-253	0.841859	0.454	0.209	3.62741e-249	b	VEGFA
6.27733e-272	0.824745	0.43	0.185	1.25635e-267	b	RALGDS
1.29517e-83	0.822798	0.117	0.038	2.59216e-79	b	SNAPC1
1.65532e-171	0.820902	0.261	0.099	3.31295e-167	b	TRIM33
1.64008e-204	0.809976	0.378	0.175	3.28246e-200	b	PLEKHB2
4.9063e-146	0.79782	0.113	0.017	9.81946e-142	b	CD22
8.08789e-196	0.794851	0.205	0.051	1.61871e-191	b	IPO11
6.6768e-249	0.789338	0.331	0.113	1.3363e-244	b	SLC3A2
6.32228e-206	0.78798	0.431	0.22	1.26534e-201	b	FLNA
4.20226e-134	0.787401	0.415	0.246	8.41041e-130	b	KATNBL1
1.04758e-188	0.761105	0.135	0.017	2.09664e-184	b	MGLL
6.32718e-211	0.754613	0.255	0.077	1.26632e-206	b	SLC43A3
9.79227e-175	0.753166	0.622	0.48	1.95982e-170	b	PSAP
3.58757e-146	0.746851	0.338	0.173	7.18017e-142	b	NSMAF
1.1372e-200	0.74643	0.315	0.124	2.27599e-196	b	ARL8B
1.05213e-221	0.740651	0.228	0.056	2.10573e-217	b	GNPDA1
1.25941e-135	0.734402	0.432	0.276	2.52058e-131	b	ANXA5
6.1371e-239	0.732616	0.738	0.604	1.22828e-234	b	CD63
2.19003e-162	0.723301	0.3	0.131	4.38313e-158	b	NBPF19
4.83526e-185	0.723197	0.504	0.31	9.67728e-181	b	LPCAT1
6.72564e-184	0.714276	0.27	0.098	1.34607e-179	b	IRAK1
2.07603e-241	0.71397	0.593	0.366	4.15496e-237	b	SPAG9
7.83776e-183	0.704157	0.191	0.047	1.56865e-178	b	CLCN7
4.46622e-155	0.703168	0.363	0.191	8.93868e-151	b	TNFSF14
1.1582e-154	0.690833	0.177	0.048	2.31802e-150	b	M6PR
5.9524e-117	0.687136	0.401	0.255	1.19131e-112	b	MBP
4.23885e-166	0.680467	0.351	0.171	8.48362e-162	b	IRAK2
0	0.680221	0.845	0.62	0	b	PHACTR1
1.82379e-173	0.67441	0.494	0.294	3.65012e-169	b	RPS28
1.17173e-141	0.671704	0.263	0.112	2.34509e-137	b	CD68
8.93902e-133	0.666532	0.233	0.095	1.78905e-128	b	FNDC3A
2.11833e-245	0.666348	0.806	0.724	4.23963e-241	b	BRI3
2.12144e-141	0.664672	0.375	0.207	4.24584e-137	b	SEC22B
6.0214e-135	0.66436	0.285	0.133	1.20512e-130	b	MGAT1
2.10952e-120	0.662913	0.18	0.063	4.222e-116	b	TANC2
2.55498e-152	0.662646	0.369	0.192	5.11353e-148	b	NPC2
1.87221e-180	0.660884	0.521	0.326	3.74703e-176	b	LIMS1
1.24222e-134	0.660661	0.218	0.08	2.48618e-130	b	CSF1
3.4974e-137	0.66024	0.205	0.072	6.99969e-133	b	ZNF316
1.2085e-181	0.656255	0.183	0.043	2.41869e-177	b	TBC1D2
1.76298e-116	0.652313	0.256	0.118	3.52842e-112	b	SLC20A1
4.89005e-55	0.651224	0.105	0.041	9.78695e-51	b	HES4
1.82292e-112	0.644523	0.207	0.085	3.64839e-108	b	MAFG
2.56012e-165	0.643984	0.393	0.205	5.12382e-161	b	TPP1
1.88171e-129	0.643168	0.191	0.067	3.76605e-125	b	SLC11A2
5.15735e-112	0.639669	0.21	0.088	1.03219e-107	b	USF3
2.17098e-119	0.63836	0.452	0.298	4.34501e-115	b	CREBRF
2.63199e-131	0.63377	0.387	0.215	5.26766e-127	b	SGK1
8.72802e-149	0.630011	0.183	0.053	1.74683e-144	b	AMDHD2
1.29585e-136	0.615328	0.27	0.118	2.59351e-132	b	RRAGC
7.75869e-59	0.608032	0.329	0.236	1.55282e-54	b	CAST
2.72894e-134	0.604317	0.24	0.098	5.46171e-130	b	CORO1C
1.69565e-112	0.599888	0.145	0.044	3.39368e-108	b	AL139246.5
4.68035e-128	0.599803	0.163	0.049	9.36726e-124	b	P2RX4
1.02383e-98	0.599536	0.571	0.463	2.0491e-94	b	IRAK3
4.6619e-135	0.598065	0.28	0.125	9.33033e-131	b	PTGER4
8.00396e-123	0.59229	0.136	0.035	1.60191e-118	b	HEXA
5.95448e-106	0.592289	0.489	0.363	1.19173e-101	b	MAP4K4
1.77484e-123	0.587368	0.14	0.037	3.55216e-119	b	TRPM7
3.12178e-139	0.586663	0.507	0.337	6.24793e-135	b	ATP6V1B2
6.81685e-115	0.576833	0.347	0.199	1.36432e-110	b	ATP6AP1
2.3604e-134	0.574135	0.188	0.061	4.72411e-130	b	FLCN
1.08244e-69	0.573116	0.506	0.418	2.16639e-65	b	GRN
4.55947e-129	0.565578	0.542	0.383	9.12533e-125	b	ATP2B1
1.86589e-203	0.560251	0.717	0.499	3.7344e-199	b	CXCR4
4.90843e-81	0.556552	0.219	0.112	9.82372e-77	b	PLEKHA2
1.76926e-113	0.555755	0.365	0.214	3.541e-109	b	GSTO1
6.90933e-116	0.554343	0.198	0.076	1.38283e-111	b	CCDC93
3.36711e-39	0.553297	0.365	0.287	6.73894e-35	b	EMP3
1.49846e-66	0.551962	0.269	0.166	2.99902e-62	b	COL4A3BP
1.09574e-101	0.551772	0.137	0.042	2.19301e-97	b	UQCRC2
2.15808e-126	0.544733	0.101	0.015	4.31917e-122	b	OTOA
4.89883e-107	0.543794	0.244	0.114	9.80452e-103	b	MAML2
2.28052e-96	0.540965	0.417	0.282	4.56423e-92	b	LAMP1
1.74407e-87	0.531392	0.312	0.187	3.49059e-83	b	CAMKK2
9.60243e-94	0.530115	0.463	0.324	1.92183e-89	b	ANKRD12
1.08368e-73	0.52831	0.145	0.059	2.16888e-69	b	PHLDA2
5.97501e-80	0.524614	0.278	0.16	1.19584e-75	b	IFI30
2.74988e-99	0.524075	0.196	0.082	5.5036e-95	b	FKBP15
5.10875e-33	0.522929	0.23	0.166	1.02247e-28	b	UGCG
2.03627e-91	0.52276	0.119	0.035	4.07538e-87	b	TFEC
1.3634e-87	0.519239	0.317	0.191	2.72871e-83	b	MECP2
1.68809e-209	0.514735	0.997	0.991	3.37855e-205	b	MALAT1
3.09827e-98	0.512233	0.394	0.252	6.20088e-94	b	ATP6V1G1
3.32577e-89	0.509507	0.248	0.128	6.65621e-85	b	MAPK6
4.0193e-47	0.504877	0.203	0.126	8.04423e-43	b	SNX27
2.9514e-86	0.504651	0.385	0.257	5.90694e-82	b	FNIP1
1.08906e-70	0.501258	0.346	0.232	2.17965e-66	b	ZFAND5
2.99269e-78	0.500086	0.121	0.042	5.98957e-74	b	ADCY3
1.95671e-115	0.49984	0.104	0.02	3.91616e-111	b	AGAP3
6.29842e-62	0.49791	0.246	0.144	1.26056e-57	b	RHOB
4.45769e-74	0.493495	0.199	0.1	8.92161e-70	b	PDXK
2.08379e-97	0.493253	0.589	0.476	4.1705e-93	b	RNF13
1.16457e-92	0.487702	0.176	0.072	2.33078e-88	b	RRAGD
3.27738e-84	0.484649	0.284	0.161	6.55935e-80	b	CYTH1
1.31987e-56	0.482569	0.3	0.2	2.64159e-52	b	DMXL2
8.7489e-66	0.479408	0.268	0.162	1.751e-61	b	TXNRD1
3.5973e-60	0.479034	0.404	0.306	7.19965e-56	b	IGF2R
2.04571e-110	0.478504	0.102	0.02	4.09428e-106	b	SLCO4A1
1.71159e-44	0.471676	0.329	0.239	3.42559e-40	b	CIR1
2.26068e-61	0.470306	0.226	0.131	4.52452e-57	b	CTSA
1.72422e-75	0.464606	0.153	0.064	3.45085e-71	b	KLHL24
9.74777e-81	0.464392	0.462	0.335	1.95092e-76	b	PAG1
1.78111e-82	0.462739	0.272	0.151	3.56471e-78	b	DOCK4
2.68271e-112	0.462134	0.559	0.417	5.36918e-108	b	TANK
2.73665e-79	0.461356	0.534	0.411	5.47714e-75	b	ATP2B1-AS1
6.35002e-80	0.457852	0.159	0.067	1.27089e-75	b	FAM50A
1.58406e-65	0.4545	0.251	0.148	3.17033e-61	b	AFF4
4.8375e-70	0.447319	0.277	0.163	9.68177e-66	b	CDKN1A
1.61003e-56	0.4442	0.439	0.344	3.22232e-52	b	WTAP
7.9274e-56	0.440817	0.415	0.314	1.58659e-51	b	MAFF
1.08253e-58	0.437116	0.33	0.227	2.16657e-54	b	ATP6V1C1
5.59443e-90	0.435475	0.627	0.519	1.11967e-85	b	ZEB2
1.54556e-194	0.434393	0.994	0.973	3.09329e-190	b	CXCL8
4.70703e-99	0.433318	0.587	0.445	9.42066e-95	b	PPIF
2.18277e-85	0.431044	0.495	0.366	4.36859e-81	b	TOM1
7.46214e-52	0.430414	0.358	0.262	1.49347e-47	b	TDP2
8.03112e-70	0.429513	0.148	0.063	1.60735e-65	b	TGFBR1
7.12067e-85	0.428869	0.115	0.035	1.42513e-80	b	SPHK1
9.10998e-55	0.428233	0.114	0.048	1.82327e-50	b	ITGA7
4.30278e-15	0.426663	0.17	0.127	8.61157e-11	b	CCL20
8.03234e-70	0.424276	0.146	0.062	1.60759e-65	b	NEU1
1.89707e-59	0.424057	0.221	0.126	3.7968e-55	b	NAGK
8.1457e-66	0.419853	0.197	0.103	1.63028e-61	b	ATP6V1D
9.61283e-83	0.417708	0.558	0.453	1.92391e-78	b	RAB7A
1.41515e-78	0.417081	0.109	0.034	2.83228e-74	b	TMEM273
1.118e-54	0.414587	0.228	0.137	2.23756e-50	b	UBR4
9.33165e-75	0.413381	0.131	0.049	1.86764e-70	b	WASHC2C
4.10469e-42	0.410566	0.33	0.247	8.21513e-38	b	SUSD6
3.15475e-66	0.408945	0.527	0.421	6.31392e-62	b	TNFAIP2
7.9191e-74	0.408649	0.138	0.054	1.58493e-69	b	KLHL21
6.88056e-32	0.408487	0.444	0.378	1.37708e-27	b	LUCAT1
1.48792e-19	0.408251	0.317	0.262	2.97792e-15	b	AC023157.3
4.22066e-49	0.405753	0.289	0.198	8.44723e-45	b	AKIRIN2
6.55004e-33	0.405387	0.223	0.154	1.31092e-28	b	MDM4
1.76119e-58	0.404991	0.135	0.061	3.52484e-54	b	TRPM2
2.46853e-59	0.404667	0.192	0.103	4.94051e-55	b	TBC1D7
1.38096e-61	0.403824	0.148	0.068	2.76385e-57	b	ACSL5
1.66487e-46	0.403808	0.266	0.177	3.33207e-42	b	SLC15A4
1.00635e-43	0.401803	0.247	0.164	2.0141e-39	b	XIAP
1.01756e-51	0.399148	0.252	0.159	2.03654e-47	b	DDIT3
9.09085e-52	0.396547	0.123	0.055	1.81944e-47	b	RNMT
1.56332e-54	0.395778	0.858	0.838	3.12883e-50	b	MTRNR2L12
1.26062e-15	0.395035	0.439	0.413	2.52301e-11	b	ATP13A3
1.35765e-88	0.391986	0.968	0.992	2.71721e-84	b	FTL
8.02821e-59	0.391078	0.128	0.056	1.60677e-54	b	KCNAB2
1.01922e-50	0.390804	0.117	0.052	2.03987e-46	b	RASGEF1B
4.39461e-40	0.388791	0.276	0.194	8.79537e-36	b	IL1R1
1.5e-44	0.388341	0.454	0.379	3.0021e-40	b	GABARAPL2
1.87536e-69	0.386732	0.149	0.064	3.75335e-65	b	RHEB
2.44772e-66	0.385957	0.115	0.042	4.89886e-62	b	VPS18
8.44152e-30	0.383714	0.204	0.141	1.68949e-25	b	ZNF292
1.15854e-47	0.381706	0.338	0.248	2.3187e-43	b	CSGALNACT2
1.27043e-43	0.381652	0.368	0.28	2.54265e-39	b	ABCA1
2.69988e-39	0.379664	0.158	0.091	5.40354e-35	b	AMPD3
1.8959e-39	0.379341	0.285	0.205	3.79445e-35	b	HNRNPF
2.03995e-42	0.378416	0.43	0.347	4.08276e-38	b	MAP3K2
1.22305e-61	0.377513	0.152	0.071	2.44781e-57	b	HEXB
3.19772e-32	0.37697	0.228	0.16	6.39993e-28	b	ZNF207
1.38897e-43	0.375666	0.195	0.118	2.77989e-39	b	TET3
4.05069e-56	0.375177	0.182	0.096	8.10705e-52	b	CANX
3.83951e-72	0.372845	0.791	0.717	7.68439e-68	b	MTRNR2L8
3.45994e-44	0.372535	0.247	0.163	6.92472e-40	b	ARHGEF2
1.62146e-63	0.370847	0.683	0.621	3.24519e-59	b	ITGAX
3.97792e-58	0.368577	0.24	0.143	7.96142e-54	b	ATP6V1E1
7.93863e-81	0.365811	0.695	0.619	1.58884e-76	b	CPD
1.44978e-67	0.364334	0.311	0.191	2.9016e-63	b	BHLHE40
2.30472e-52	0.364019	0.104	0.042	4.61267e-48	b	NRIP3
1.41787e-51	0.362206	0.541	0.463	2.83773e-47	b	ATP6V0E1
6.98797e-29	0.362014	0.194	0.13	1.39857e-24	b	INSIG1
1.28633e-47	0.360473	0.308	0.212	2.57446e-43	b	MCOLN1
1.50999e-28	0.36009	0.164	0.108	3.0221e-24	b	USF2
1.52407e-58	0.359955	0.131	0.058	3.05027e-54	b	DNAJC8
3.82089e-60	0.359503	0.15	0.069	7.64713e-56	b	HMGA1
3.27169e-40	0.359185	0.182	0.11	6.54797e-36	b	STX4
4.74241e-39	0.35872	0.225	0.148	9.49145e-35	b	VPS8
6.41619e-41	0.35868	0.136	0.072	1.28414e-36	b	EPS15L1
1.06095e-59	0.358546	0.456	0.341	2.12339e-55	b	C3AR1
5.42213e-46	0.358472	0.144	0.075	1.08519e-41	b	GBA
2.94311e-44	0.358377	0.393	0.305	5.89034e-40	b	ZNF267
6.44361e-29	0.357381	0.105	0.057	1.28962e-24	b	VPS13D
4.85082e-20	0.35692	0.353	0.304	9.70842e-16	b	PTK2B
9.55111e-62	0.355979	0.123	0.05	1.91156e-57	b	PLEKHM2
5.32593e-60	0.354191	0.612	0.543	1.06593e-55	b	FGR
8.05438e-40	0.352664	0.116	0.058	1.612e-35	b	UBE2Z
1.07911e-38	0.352422	0.126	0.066	2.15973e-34	b	UPB1
3.87579e-56	0.352057	0.748	0.699	7.757e-52	b	KLF2
8.32085e-44	0.351688	0.194	0.116	1.66534e-39	b	HM13
1.4554e-50	0.350023	0.123	0.056	2.91284e-46	b	TGIF1
1.9004e-61	0.349518	0.623	0.525	3.80346e-57	b	TSC22D3
3.14869e-47	0.349445	0.121	0.057	6.30179e-43	b	UBASH3B
1.27696e-66	0.348923	0.653	0.579	2.55572e-62	b	TNFRSF1B
1.35388e-26	0.348574	0.223	0.162	2.70965e-22	b	CSF2RA
8.62208e-54	0.347671	0.118	0.051	1.72562e-49	b	TRAF3
1.94129e-32	0.347469	0.21	0.143	3.8853e-28	b	TSPAN14
7.32343e-47	0.347075	0.156	0.083	1.46571e-42	b	GPX4
2.59203e-54	0.346636	0.167	0.085	5.18768e-50	b	ITGA5
5.76989e-34	0.346441	0.193	0.125	1.15478e-29	b	HNRNPH3
2.78775e-18	0.345235	0.18	0.135	5.57941e-14	b	DNAJC3
9.86023e-31	0.343655	0.153	0.095	1.97343e-26	b	DRAM1
1.72173e-28	0.342026	0.256	0.189	3.44586e-24	b	HPSE
1.01887e-45	0.340136	0.369	0.275	2.03917e-41	b	RIT1
6.15154e-23	0.338358	0.128	0.08	1.23117e-18	b	MAFB
2.86019e-20	0.338269	0.286	0.233	5.72439e-16	b	IL6R
5.37177e-34	0.337536	0.342	0.27	1.07511e-29	b	WBP2
1.16918e-42	0.336354	0.181	0.106	2.34e-38	b	YBX1
3.85873e-45	0.336133	0.158	0.086	7.72287e-41	b	OSTM1
3.55995e-29	0.33292	0.232	0.166	7.12489e-25	b	E2F3
5.86301e-53	0.330706	0.119	0.052	1.17342e-48	b	SLC26A11
1.06328e-25	0.329464	0.41	0.34	2.12805e-21	b	GADD45B
2.6858e-46	0.329358	0.15	0.079	5.37536e-42	b	C1orf43
5.81395e-39	0.327257	0.475	0.406	1.1636e-34	b	ATP6V0D1
6.93985e-37	0.326884	0.123	0.065	1.38894e-32	b	ATP6V0A1
1.74328e-54	0.326752	0.629	0.544	3.489e-50	b	FNDC3B
4.24801e-41	0.326635	0.145	0.079	8.50196e-37	b	VPS26A
1.3065e-43	0.324608	0.285	0.194	2.61483e-39	b	NAPA
3.37197e-31	0.323499	0.153	0.094	6.74865e-27	b	EAF1
8.94225e-25	0.322775	0.307	0.247	1.7897e-20	b	MYO9B
1.09095e-28	0.322446	0.179	0.118	2.18343e-24	b	JARID2
2.8934e-22	0.317848	0.219	0.163	5.79084e-18	b	PNISR
4.04833e-30	0.316734	0.259	0.191	8.10232e-26	b	SSR2
2.04861e-13	0.314932	0.366	0.337	4.10008e-09	b	RNF130
2.91923e-27	0.314793	0.281	0.216	5.84255e-23	b	ARL8A
1.01605e-36	0.314618	0.177	0.108	2.03353e-32	b	ZNF438
8.51888e-27	0.313697	0.158	0.102	1.70497e-22	b	MDM2
3.95558e-37	0.313174	0.262	0.183	7.9167e-33	b	CHMP2B
1.0914e-28	0.311909	0.161	0.102	2.18433e-24	b	ZBTB43
9.47622e-35	0.310938	0.28	0.2	1.89657e-30	b	EML4
2.26343e-18	0.310722	0.128	0.086	4.53002e-14	b	GCLM
1.5497e-27	0.310481	0.105	0.059	3.10156e-23	b	SLC35E3
1.29475e-30	0.309969	0.25	0.179	2.59132e-26	b	PLEKHO2
1.06034e-189	0.3096	0.999	1	2.12217e-185	b	FTH1
2.07733e-43	0.309329	0.71	0.696	4.15757e-39	b	RHOA
3.50478e-99	0.308699	0.911	0.931	7.01447e-95	b	FCER1G
2.72501e-28	0.307846	0.201	0.14	5.45383e-24	b	GPR108
2.39288e-24	0.303946	0.361	0.305	4.78912e-20	b	MPP1
1.25265e-30	0.303842	0.137	0.081	2.50705e-26	b	ZNF117
6.77582e-40	0.30364	0.124	0.064	1.35611e-35	b	B3GNT8
5.11043e-29	0.302379	0.242	0.174	1.0228e-24	b	VOPP1
4.18912e-15	0.301412	0.423	0.387	8.38411e-11	b	GPCPD1
4.55539e-24	0.301113	0.209	0.152	9.11716e-20	b	TBC1D15
2.18341e-24	0.300769	0.172	0.117	4.36987e-20	b	GGA1
1.08902e-27	0.300017	0.513	0.45	2.17957e-23	b	KIAA1551
4.32663e-26	0.299659	0.438	0.384	8.65932e-22	b	GNG2
9.75303e-16	0.299317	0.118	0.081	1.95197e-11	b	MIR222HG
2.7555e-27	0.299058	0.163	0.107	5.51486e-23	b	CAPG
4.06099e-24	0.297631	0.389	0.325	8.12767e-20	b	FUS
5.91281e-33	0.29606	0.434	0.362	1.18339e-28	b	EEF1A1
4.02878e-30	0.294578	0.319	0.242	8.06321e-26	b	KLF10
3.90378e-31	0.294078	0.141	0.083	7.81303e-27	b	TMEM140
5.83464e-20	0.291896	0.219	0.167	1.16775e-15	b	HPCAL1
5.51272e-22	0.291122	0.21	0.155	1.10331e-17	b	ATG7
3.50153e-30	0.290556	0.158	0.098	7.00797e-26	b	PER1
6.67712e-23	0.290014	0.111	0.068	1.33636e-18	b	EPG5
1.59143e-30	0.289543	0.422	0.357	3.18508e-26	b	CD48
1.46609e-59	0.28949	0.859	0.832	2.93422e-55	b	KLF6
9.85309e-25	0.288582	0.122	0.075	1.972e-20	b	ARL6IP1
6.2292e-23	0.287241	0.135	0.088	1.24671e-18	b	ARHGAP25
1.64963e-21	0.285911	0.21	0.155	3.30158e-17	b	ATP6V1A
1.32862e-16	0.285079	0.249	0.202	2.65911e-12	b	PKM
2.66756e-28	0.284114	0.118	0.068	5.33885e-24	b	MED28
1.41647e-18	0.28346	0.293	0.24	2.83491e-14	b	C9orf72
5.69071e-33	0.281825	0.339	0.258	1.13894e-28	b	ADAM17
1.81275e-30	0.280492	0.119	0.067	3.62805e-26	b	MANBA
1.53158e-18	0.279352	0.22	0.17	3.0653e-14	b	CELF1
7.50662e-35	0.278349	0.636	0.598	1.50237e-30	b	MAP1LC3B
1.79966e-23	0.277534	0.25	0.188	3.60183e-19	b	MLLT6
2.72491e-28	0.275207	0.135	0.081	5.45364e-24	b	ERV3-1
2.21472e-29	0.27476	0.105	0.057	4.43255e-25	b	AP5Z1
4.41355e-34	0.273505	0.105	0.053	8.83329e-30	b	CLIC4
3.41676e-14	0.271966	0.197	0.155	6.83831e-10	b	AC016831.1
2.01966e-21	0.271698	0.336	0.28	4.04216e-17	b	SLC15A3
4.03705e-25	0.271646	0.179	0.122	8.07974e-21	b	PATL1
2.58377e-36	0.27158	0.569	0.507	5.17116e-32	b	NINJ1
2.44011e-27	0.271156	0.267	0.198	4.88364e-23	b	RAB20
1.78723e-30	0.271109	0.136	0.08	3.57695e-26	b	YWHAH
1.77335e-34	0.271033	0.595	0.538	3.54918e-30	b	ATP6V0B
3.26045e-22	0.269567	0.219	0.163	6.52546e-18	b	CLTC
9.94842e-30	0.268859	0.162	0.102	1.99108e-25	b	ZMIZ1
2.10455e-06	0.268296	0.214	0.191	0.0421204	b	TPI1
9.63385e-68	0.266766	0.993	0.988	1.92812e-63	b	NEAT1
2.38834e-23	0.266138	0.12	0.074	4.78002e-19	b	MFSD1
6.01551e-27	0.266091	0.12	0.07	1.20394e-22	b	CREG1
8.57995e-21	0.263283	0.53	0.49	1.71719e-16	b	TNFAIP6
3.53979e-11	0.263061	0.283	0.246	7.08454e-07	b	ASPH
1.01915e-22	0.262552	0.461	0.409	2.03973e-18	b	STK4
3.61982e-25	0.262481	0.174	0.118	7.24471e-21	b	TBK1
1.13631e-20	0.260949	0.143	0.097	2.27421e-16	b	ATG12
6.52295e-27	0.260898	0.121	0.072	1.3055e-22	b	VHL
1.70017e-17	0.259677	0.242	0.193	3.40272e-13	b	MCTP1
3.08734e-18	0.257955	0.452	0.412	6.17901e-14	b	SLC6A6
9.48261e-48	0.257093	0.641	0.562	1.89785e-43	b	CXCL16
7.77906e-20	0.256679	0.251	0.196	1.5569e-15	b	SRSF3
1.26356e-14	0.2554	0.298	0.251	2.52888e-10	b	AC016831.5
4.13275e-13	0.254436	0.389	0.353	8.27129e-09	b	DOCK5
1.1367e-11	0.254103	0.266	0.227	2.275e-07	b	N4BP2L2
2.88855e-17	0.253828	0.15	0.107	5.78114e-13	b	PRDM2
2.82913e-25	0.253465	0.149	0.095	5.66222e-21	b	KIFC3
3.66318e-13	0.253455	0.125	0.091	7.3315e-09	b	TLK1
2.68243e-15	0.253289	0.245	0.2	5.36862e-11	b	SH3BP2
4.08648e-11	0.252885	0.141	0.11	8.17867e-07	b	CYFIP2
1.42957e-20	0.252539	0.118	0.075	2.86115e-16	b	MAPK13
6.67583e-22	0.250961	0.532	0.491	1.3361e-17	b	RILPL2
2.21867e-18	0.25021	0.128	0.086	4.44044e-14	b	RLF
0	2.40878	0.751	0.107	0	c	IFIT2
0	2.36129	0.648	0.076	0	c	RSAD2
0	2.34578	0.745	0.149	0	c	ISG15
0	2.30597	0.833	0.142	0	c	IFIT3
0	1.94005	0.505	0.028	0	c	IFIT1
0	1.88219	0.47	0.039	0	c	HERC5
0	1.87081	0.623	0.082	0	c	MX1
3.23635e-240	1.5772	0.698	0.218	6.47722e-236	c	GBP1
0	1.50961	0.666	0.149	0	c	PARP14
3.41126e-276	1.44213	0.581	0.122	6.82729e-272	c	IFI6
4.59921e-296	1.43471	0.374	0.044	9.20486e-292	c	IFI44L
1.00892e-209	1.4344	0.604	0.168	2.01926e-205	c	GBP5
2.64959e-225	1.39315	0.552	0.134	5.30289e-221	c	APOL6
1.08118e-284	1.37223	0.405	0.055	2.16387e-280	c	XAF1
8.83736e-156	1.36882	0.367	0.079	1.76871e-151	c	LY6E
3.21704e-190	1.32865	0.818	0.408	6.43859e-186	c	RNF213
2.91401e-245	1.30761	0.494	0.098	5.83211e-241	c	EIF2AK2
8.68958e-272	1.29233	0.445	0.071	1.73913e-267	c	SAMD9L
2.12604e-204	1.28078	0.367	0.062	4.25507e-200	c	GBP4
1.77353e-263	1.26966	0.378	0.051	3.54954e-259	c	OASL
3.00092e-100	1.26404	0.307	0.08	6.00604e-96	c	CD69
8.4595e-287	1.23131	0.289	0.026	1.69309e-282	c	OAS3
1.00546e-180	1.21471	0.433	0.098	2.01233e-176	c	SAMD9
4.46468e-219	1.20803	0.381	0.064	8.9356e-215	c	DDX58
2.85394e-81	1.18728	0.268	0.073	5.71187e-77	c	MT2A
1.48688e-103	1.17255	0.349	0.102	2.97585e-99	c	TNFSF10
2.50251e-271	1.11481	0.275	0.025	5.00851e-267	c	IFIT5
1.41272e-120	1.10313	0.638	0.299	2.82741e-116	c	MX2
7.08859e-137	1.08881	0.441	0.127	1.41871e-132	c	IRF7
1.71295e-249	1.0827	0.314	0.036	3.4283e-245	c	SAMHD1
0	1.04297	0.224	0.011	0	c	OAS2
3.26553e-86	1.04246	0.345	0.114	6.53564e-82	c	XRN1
4.41482e-145	1.04146	0.926	0.641	8.83583e-141	c	IFITM3
4.76681e-94	1.04118	0.594	0.294	9.5403e-90	c	ISG20
2.04057e-150	1.02545	0.264	0.043	4.08399e-146	c	LAP3
4.02605e-237	1.0158	0.224	0.018	8.05774e-233	c	IFI44
1.2745e-126	1.007	0.451	0.138	2.55078e-122	c	TRIM22
1.20562e-87	0.979749	0.38	0.128	2.41293e-83	c	TMEM123
5.47778e-274	0.975667	0.246	0.019	1.09632e-269	c	CMPK2
4.94973e-124	0.963846	0.367	0.096	9.90639e-120	c	IFIH1
8.88606e-90	0.90244	0.505	0.213	1.77846e-85	c	SP110
4.99457e-118	0.902057	0.266	0.053	9.99614e-114	c	EPSTI1
6.93251e-118	0.891699	0.558	0.208	1.38747e-113	c	STAT1
6.73447e-64	0.885343	0.509	0.261	1.34784e-59	c	TNFSF13B
8.03294e-125	0.883814	0.243	0.043	1.60771e-120	c	ZCCHC2
6.60452e-87	0.864893	0.558	0.259	1.32183e-82	c	ADAR
2.9573e-107	0.864342	0.291	0.068	5.91873e-103	c	STAT2
3.62793e-173	0.853987	0.184	0.017	7.26093e-169	c	OAS1
4.98883e-62	0.85055	0.236	0.07	9.98464e-58	c	ZC3HAV1
1.01373e-76	0.846282	0.516	0.24	2.02888e-72	c	TAP1
4.30331e-45	0.84317	0.245	0.09	8.61264e-41	c	WARS
2.64583e-88	0.83509	0.246	0.059	5.29537e-84	c	NUB1
1.38924e-87	0.832302	0.355	0.112	2.78043e-83	c	UBE2L6
3.3047e-144	0.826439	0.229	0.033	6.61402e-140	c	PML
2.54358e-94	0.801795	0.199	0.038	5.09072e-90	c	ZBP1
2.61223e-62	0.790165	0.545	0.291	5.22812e-58	c	IFI16
9.11937e-74	0.785616	0.431	0.176	1.82515e-69	c	PARP9
3.80835e-43	0.767797	0.266	0.107	7.62203e-39	c	CD274
2.6843e-46	0.766324	0.548	0.337	5.37235e-42	c	TMSB10
7.41611e-89	0.750387	0.284	0.075	1.48426e-84	c	HELZ2
9.43575e-54	0.734222	0.704	0.47	1.88847e-49	c	IRF1
2.55814e-118	0.718542	0.14	0.015	5.11986e-114	c	PARP12
1.38289e-48	0.70224	0.433	0.223	2.76771e-44	c	PSMB9
2.50797e-58	0.692848	0.673	0.437	5.01946e-54	c	DDX60L
4.25253e-66	0.686167	0.166	0.036	8.51102e-62	c	NT5C3A
2.64676e-86	0.68562	0.177	0.032	5.29723e-82	c	SERPING1
4.02383e-16	0.679766	0.561	0.455	8.05329e-12	c	HCAR3
3.54809e-77	0.670465	0.188	0.039	7.10115e-73	c	DDX60
8.41397e-50	0.669937	0.445	0.221	1.68397e-45	c	NAPA
1.01417e-32	0.667322	0.273	0.128	2.02976e-28	c	DAPP1
4.81409e-61	0.663343	0.854	0.635	9.63491e-57	c	FCGR3B
9.72998e-40	0.657665	0.357	0.175	1.94736e-35	c	FCGR1A
1.01641e-34	0.651126	0.481	0.298	2.03425e-30	c	APOBEC3A
8.49839e-36	0.649674	0.305	0.143	1.70087e-31	c	TRIM38
2.54199e-45	0.64499	0.506	0.292	5.08753e-41	c	SP100
3.06001e-73	0.640731	0.172	0.035	6.1243e-69	c	BST2
1.45636e-29	0.637365	0.108	0.031	2.91475e-25	c	VAMP5
6.1111e-62	0.636165	0.814	0.603	1.22308e-57	c	SMCHD1
8.80245e-38	0.634	0.31	0.144	1.76172e-33	c	CHMP5
1.49701e-44	0.631678	0.533	0.32	2.99612e-40	c	GBP2
4.71705e-71	0.618578	0.12	0.018	9.4407e-67	c	P2RY14
7.28248e-49	0.615809	0.253	0.09	1.45752e-44	c	DTX3L
1.20499e-41	0.609349	0.435	0.234	2.41166e-37	c	SECTM1
5.58485e-32	0.607127	0.381	0.213	1.11775e-27	c	SHISA5
7.3651e-75	0.586685	1	0.982	1.47405e-70	c	SAT1
1.0446e-63	0.583912	0.156	0.033	2.09067e-59	c	C19orf66
4.141e-07	0.583509	0.195	0.132	0.0082878	c	KLF4
3.59139e-24	0.571255	0.548	0.414	7.18782e-20	c	IFITM1
1.76264e-43	0.562932	0.243	0.089	3.52774e-39	c	PHF11
9.10512e-82	0.561136	0.167	0.03	1.8223e-77	c	HSH2D
3.1138e-25	0.549964	0.323	0.181	6.23196e-21	c	NMI
7.31345e-38	0.542545	0.12	0.031	1.46371e-33	c	GBP3
1.26281e-28	0.535814	0.168	0.062	2.52738e-24	c	HES4
2.65659e-28	0.527472	0.211	0.091	5.3169e-24	c	RBCK1
6.26799e-39	0.523902	0.16	0.049	1.25447e-34	c	APOL2
3.97571e-28	0.523507	0.273	0.134	7.95698e-24	c	ZNFX1
2.0377e-31	0.518353	0.129	0.039	4.07826e-27	c	SLFN5
1.31419e-36	0.509776	0.648	0.473	2.63023e-32	c	PLSCR1
3.77841e-57	0.505296	0.156	0.036	7.56211e-53	c	IFI35
3.7489e-24	0.496638	0.246	0.121	7.50305e-20	c	PSMB8
5.81783e-104	0.490836	0.107	0.01	1.16438e-99	c	PNPT1
8.62556e-21	0.482692	0.515	0.377	1.72632e-16	c	TAGAP
1.38595e-19	0.479363	0.118	0.045	2.77385e-15	c	GIMAP4
7.6619e-21	0.475311	0.117	0.043	1.53345e-16	c	ANKRD22
4.30311e-20	0.472487	0.562	0.431	8.61224e-16	c	FFAR2
5.90197e-21	0.472061	0.196	0.093	1.18122e-16	c	FCGR1B
7.16554e-20	0.467301	0.567	0.409	1.43411e-15	c	TXNIP
3.95548e-25	0.460134	0.188	0.08	7.9165e-21	c	DRAP1
4.1651e-19	0.459118	0.185	0.088	8.33604e-15	c	CEACAM1
1.64108e-27	0.458197	0.171	0.066	3.28445e-23	c	LYSMD2
3.67428e-12	0.452997	0.253	0.164	7.3537e-08	c	KPNB1
7.24179e-22	0.44899	0.213	0.102	1.44937e-17	c	FAM8A1
4.19648e-21	0.442631	0.505	0.359	8.39884e-17	c	CCR1
5.21614e-64	0.437824	0.968	0.917	1.04396e-59	c	HLA-E
5.0382e-14	0.437354	0.27	0.17	1.00835e-09	c	FCGR3A
5.91627e-17	0.435923	0.221	0.12	1.18408e-12	c	AC116366.1
1.06165e-19	0.434946	0.15	0.064	2.12479e-15	c	PSME2
2.1019e-17	0.433187	0.328	0.204	4.20675e-13	c	RICTOR
2.36421e-27	0.432435	0.103	0.03	4.73172e-23	c	TRAFD1
5.09796e-21	0.427342	0.451	0.305	1.02031e-16	c	PSME1
2.84118e-14	0.418475	0.146	0.072	5.68635e-10	c	TIFA
1.33268e-10	0.411445	0.182	0.109	2.66723e-06	c	KCNJ2
8.84188e-29	0.41114	0.782	0.63	1.76961e-24	c	CTSS
2.79255e-33	0.408046	0.104	0.026	5.58902e-29	c	GNB4
1.36554e-22	0.406816	0.132	0.049	2.73299e-18	c	TRIM21
7.3805e-12	0.396633	0.256	0.166	1.47713e-07	c	PSTPIP2
2.85993e-15	0.395104	0.446	0.323	5.72386e-11	c	ARID4B
3.31705e-23	0.39487	0.791	0.678	6.63875e-19	c	FYB1
4.37724e-15	0.393553	0.619	0.501	8.7606e-11	c	TNFAIP6
1.69665e-20	0.390492	0.125	0.048	3.39567e-16	c	TRANK1
1.14157e-14	0.386422	0.14	0.067	2.28473e-10	c	RBBP6
6.03633e-09	0.386305	0.377	0.297	0.000120811	c	RNF19B
1.27821e-11	0.384286	0.334	0.237	2.55821e-07	c	CD164
2.35696e-55	0.382542	0.968	0.911	4.71722e-51	c	HLA-C
6.03325e-15	0.374317	0.186	0.098	1.20749e-10	c	RIPK2
8.8314e-17	0.373545	0.399	0.27	1.76752e-12	c	CIR1
1.70175e-13	0.372684	0.385	0.271	3.40589e-09	c	TRIM25
3.67903e-18	0.372674	0.15	0.066	7.3632e-14	c	TRIM56
7.57404e-08	0.366798	0.277	0.204	0.00151587	c	MIR3945HG
7.15008e-08	0.364922	0.231	0.161	0.00143102	c	CYBB
3.90698e-13	0.364446	0.587	0.495	7.81943e-09	c	ADGRE5
3.36401e-17	0.364174	0.14	0.062	6.73273e-13	c	FMR1
2.91367e-11	0.36285	0.2	0.121	5.83142e-07	c	AP5B1
4.72354e-99	0.362792	0.999	0.996	9.45369e-95	c	B2M
1.38936e-09	0.362509	0.47	0.391	2.78066e-05	c	NBN
3.1114e-19	0.360212	0.161	0.071	6.22716e-15	c	IRF9
1.21622e-11	0.360128	0.47	0.375	2.43414e-07	c	DNAJA1
4.42356e-17	0.358799	0.11	0.043	8.8533e-13	c	UNC93B1
1.03038e-61	0.358073	0.994	0.968	2.0622e-57	c	HLA-B
6.99899e-09	0.35584	0.256	0.178	0.000140078	c	CLEC4A
1.15329e-07	0.354117	0.216	0.15	0.0023082	c	ETV6
5.73536e-39	0.351978	0.976	0.936	1.14787e-34	c	HLA-A
8.12931e-10	0.351796	0.248	0.168	1.627e-05	c	RHOH
8.93525e-11	0.350843	0.516	0.427	1.7883e-06	c	CSF2RB
7.19921e-09	0.343976	0.328	0.245	0.000144085	c	STX11
7.43496e-08	0.339072	0.295	0.22	0.00148803	c	CASP1
4.58262e-11	0.338877	0.483	0.392	9.17165e-07	c	CASP4
1.14275e-09	0.335111	0.22	0.141	2.28709e-05	c	PATL1
1.32877e-07	0.326356	0.28	0.208	0.0026594	c	ARID5A
9.94586e-07	0.326122	0.282	0.217	0.0199056	c	AKAP13
3.89049e-11	0.326097	0.555	0.465	7.78643e-07	c	TAPBP
2.31885e-09	0.321052	0.12	0.064	4.64095e-05	c	VCPIP1
1.12372e-08	0.320631	0.337	0.256	0.000224902	c	MSRB1
8.17476e-18	0.317001	0.203	0.102	1.6361e-13	c	TMEM140
2.20137e-14	0.314891	0.108	0.046	4.40582e-10	c	TAP2
5.53593e-08	0.31463	0.253	0.18	0.00110796	c	CYTOR
3.70082e-09	0.307259	0.419	0.331	7.40681e-05	c	ELF1
2.22228e-08	0.306729	0.122	0.069	0.000444767	c	U62317.5
8.29406e-07	0.30612	0.207	0.145	0.0165997	c	HM13
5.09149e-16	0.304323	0.118	0.05	1.01901e-11	c	PARP10
1.24116e-06	0.303076	0.243	0.179	0.0248406	c	LACTB
4.15109e-09	0.299742	0.267	0.187	8.308e-05	c	SQOR
1.36163e-11	0.296167	0.58	0.484	2.72516e-07	c	CLEC7A
5.16992e-08	0.294098	0.519	0.448	0.00103471	c	LY96
5.17204e-10	0.291765	0.597	0.523	1.03513e-05	c	IGSF6
2.18026e-07	0.291294	0.547	0.484	0.00436356	c	C4orf3
4.29212e-07	0.291024	0.299	0.227	0.00859025	c	MIR4435-2HG
8.92261e-09	0.289781	0.435	0.351	0.000178577	c	MAFF
7.57928e-08	0.28899	0.836	0.843	0.00151692	c	KLF6
1.81527e-07	0.284713	0.471	0.388	0.00363308	c	CLEC2B
7.70997e-09	0.281899	0.134	0.075	0.000154307	c	AL136295.5
8.98735e-07	0.281529	0.14	0.087	0.0179873	c	HLA-DRA
4.91369e-09	0.280875	0.391	0.302	9.83425e-05	c	LRRK2
2.16714e-12	0.279335	0.132	0.065	4.33732e-08	c	NLRC5
1.47408e-07	0.276349	0.52	0.435	0.00295023	c	SELL
9.12447e-11	0.275345	0.616	0.527	1.82617e-06	c	TYMP
3.22898e-07	0.275315	0.373	0.301	0.00646249	c	NADK
3.49167e-11	0.274471	0.107	0.051	6.98824e-07	c	LGALS9
9.48293e-11	0.27202	0.107	0.052	1.89791e-06	c	USP25
1.71034e-06	0.269979	0.516	0.462	0.0342308	c	TNFAIP2
1.06503e-06	0.26682	0.362	0.291	0.0213155	c	HLA-F
3.00813e-09	0.264533	0.147	0.085	6.02048e-05	c	FAS
8.45167e-07	0.263107	0.523	0.472	0.0169152	c	RPL28
2.98855e-07	3.5459	0.239	0.163	0.00598128	d	HBB
7.21606e-13	3.2475	0.166	0.084	1.44422e-08	d	HBA2
4.04187e-49	1.45486	0.218	0.063	8.0894e-45	d	CXCL3
3.80962e-45	1.39554	0.107	0.019	7.62457e-41	d	SERPINB2
1.51538e-127	1.32883	0.367	0.079	3.03288e-123	d	HLA-DRA
1.44893e-20	1.31631	0.128	0.045	2.89989e-16	d	CCL2
1.83793e-149	1.29131	0.508	0.134	3.67842e-145	d	PTMA
1.54965e-165	1.27068	0.484	0.113	3.10147e-161	d	RPL13
1.08159e-178	1.25736	0.432	0.084	2.1647e-174	d	RPS12
1.89059e-213	1.22742	0.173	0.01	3.78383e-209	d	VCAN
1.20586e-89	1.22703	0.111	0.01	2.41341e-85	d	THBS1
2.50432e-207	1.22479	0.449	0.078	5.01215e-203	d	RPL18A
1.67051e-112	1.20065	0.693	0.318	3.34336e-108	d	RPLP1
2.91854e-68	1.15825	0.218	0.05	5.84117e-64	d	CTSL
1.57928e-121	1.1508	0.364	0.081	3.16077e-117	d	S100A10
7.43321e-127	1.14701	0.542	0.171	1.48768e-122	d	RPL32
2.25772e-126	1.12206	0.321	0.063	4.5186e-122	d	RPS18
7.59117e-134	1.11795	0.496	0.139	1.5193e-129	d	RPLP2
4.67073e-60	1.10299	0.239	0.064	9.348e-56	d	EREG
6.99998e-108	1.09724	0.501	0.165	1.40098e-103	d	RPS19
5.8339e-117	1.08432	0.39	0.097	1.1676e-112	d	RPL37A
3.38111e-150	1.07971	0.333	0.058	6.76696e-146	d	RPS23
1.28377e-138	1.05835	0.499	0.132	2.56934e-134	d	RPL8
5.84119e-100	1.05678	0.477	0.16	1.16906e-95	d	RPS24
3.95246e-75	1.04922	0.492	0.206	7.91045e-71	d	RPL10
1.0315e-73	1.03728	0.426	0.153	2.06444e-69	d	CD74
3.44312e-117	1.02232	0.315	0.065	6.89107e-113	d	RPS8
1.03619e-89	1.02072	0.664	0.341	2.07384e-85	d	RPS27
1.63097e-82	1.00276	0.485	0.187	3.26422e-78	d	RPS14
3.53928e-110	1.00108	0.208	0.03	7.08351e-106	d	DYNLL1
1.71775e-112	0.999994	0.463	0.136	3.4379e-108	d	RPL35A
2.90845e-133	0.974907	0.348	0.07	5.82098e-129	d	RPL36
2.05497e-178	0.956738	0.286	0.036	4.11283e-174	d	RPL23A
3.51511e-106	0.956688	0.742	0.361	7.03514e-102	d	RPS28
9.06749e-25	0.956682	0.286	0.139	1.81477e-20	d	CCL20
7.4179e-68	0.954254	0.43	0.167	1.48462e-63	d	RPS15A
1.64536e-89	0.952878	0.378	0.11	3.29302e-85	d	RPL12
7.98741e-177	0.936331	0.326	0.047	1.5986e-172	d	RPL35
4.1048e-70	0.930943	0.338	0.108	8.21534e-66	d	RPL11
1.72852e-121	0.925084	0.388	0.091	3.45946e-117	d	RPS21
7.08416e-64	0.921216	0.655	0.381	1.41782e-59	d	EEF1A1
9.73865e-85	0.920263	0.536	0.219	1.94909e-80	d	RPS29
5.51528e-66	0.916304	0.634	0.335	1.10383e-61	d	TMSB10
5.52914e-93	0.911204	0.376	0.105	1.1066e-88	d	RPS13
3.9067e-100	0.900067	0.352	0.088	7.81887e-96	d	RPL18
1.2073e-60	0.895446	0.484	0.219	2.4163e-56	d	RPS2
1.17616e-70	0.889229	0.378	0.128	2.35397e-66	d	RPS7
2.77441e-82	0.888434	0.343	0.098	5.55269e-78	d	RPL26
3.65925e-56	0.877492	0.596	0.308	7.32362e-52	d	EMP3
3.50897e-100	0.87265	0.43	0.125	7.02286e-96	d	YBX1
2.09062e-73	0.854585	0.402	0.138	4.18418e-69	d	RPL19
4.8776e-95	0.843609	0.319	0.076	9.76203e-91	d	RPL6
3.49174e-88	0.841025	0.867	0.628	6.98837e-84	d	RPL41
1.55477e-227	0.839857	0.213	0.014	3.11172e-223	d	RPL22
1.97284e-22	0.830795	0.65	0.494	3.94844e-18	d	TIMP1
4.38795e-82	0.827831	0.459	0.16	8.78203e-78	d	RPS15
2.19161e-67	0.827421	0.555	0.25	4.38628e-63	d	RPS27A
3.96032e-157	0.826234	0.248	0.03	7.92619e-153	d	ANXA2
1.04755e-53	0.825121	0.428	0.183	2.09657e-49	d	CTSB
2.49766e-53	0.824603	0.3	0.102	4.99883e-49	d	RPL15
4.24329e-62	0.820087	0.506	0.233	8.49252e-58	d	RPL21
3.59124e-58	0.817968	0.454	0.196	7.18751e-54	d	RPL38
2.4408e-67	0.816128	0.723	0.439	4.88501e-63	d	RPL39
3.42209e-45	0.813841	0.544	0.281	6.84898e-41	d	CCL4L2
6.3683e-109	0.80838	0.102	0.007	1.27455e-104	d	H1FX
6.0423e-81	0.798566	0.357	0.103	1.20931e-76	d	GPX4
7.70857e-104	0.791991	0.263	0.05	1.54279e-99	d	PPIA
3.42535e-56	0.791245	0.255	0.074	6.8555e-52	d	OLR1
9.58368e-08	0.778017	0.154	0.091	0.00191808	d	SPP1
2.49581e-75	0.776922	0.317	0.09	4.99511e-71	d	RPL29
2.69583e-87	0.772378	0.317	0.08	5.39544e-83	d	RPL14
2.31679e-50	0.768315	0.546	0.293	4.63682e-46	d	RPL34
4.22947e-26	0.759146	0.438	0.253	8.46486e-22	d	CXCL2
1.07272e-64	0.754582	0.288	0.084	2.14695e-60	d	CST3
1.20659e-62	0.753521	0.466	0.197	2.41487e-58	d	RPS25
1.04371e-54	0.747957	0.719	0.464	2.08889e-50	d	RPL28
1.34111e-56	0.741298	0.288	0.092	2.6841e-52	d	RPL7A
6.12505e-32	0.739288	0.428	0.228	1.22587e-27	d	UBB
6.78016e-55	0.736898	0.672	0.368	1.35698e-50	d	CCL3
7.57287e-90	0.735879	0.222	0.041	1.51563e-85	d	RPL3
6.63371e-16	0.733602	0.511	0.365	1.32767e-11	d	LYZ
1.28812e-50	0.731898	0.636	0.379	2.57804e-46	d	RPL30
1.51313e-49	0.731259	0.341	0.13	3.02837e-45	d	RPL24
1.68898e-71	0.730875	0.288	0.078	3.38032e-67	d	RPS20
2.4096e-58	0.728073	0.461	0.196	4.82256e-54	d	RPL9
2.68172e-104	0.718672	0.172	0.022	5.3672e-100	d	RPS4X
2.90317e-49	0.714218	0.302	0.107	5.81041e-45	d	LGALS1
1.95456e-48	0.698834	0.534	0.276	3.91185e-44	d	PFDN5
1.85831e-40	0.694945	0.343	0.145	3.71922e-36	d	RPS6
1.60885e-122	0.691936	0.231	0.033	3.21995e-118	d	ATP1B3
1.19507e-48	0.690894	0.38	0.157	2.39181e-44	d	RPS3A
1.99772e-55	0.688964	0.321	0.111	3.99823e-51	d	RPL13A
5.21604e-45	0.677749	0.321	0.126	1.04394e-40	d	RPL27
4.51542e-43	0.677483	0.343	0.141	9.03716e-39	d	RPS3
2.264e-138	0.674195	0.166	0.015	4.53117e-134	d	RPLP0
1.79417e-64	0.673601	0.281	0.08	3.59085e-60	d	RPL7
2.68474e-63	0.672712	0.326	0.103	5.37325e-59	d	OST4
1.51939e-40	0.668599	0.596	0.348	3.0409e-36	d	CCL4
1.45624e-34	0.663922	0.25	0.094	2.91453e-30	d	MAFB
2.47831e-28	0.66094	0.853	0.751	4.96009e-24	d	MT-CO1
8.34104e-88	0.658048	0.203	0.035	1.66938e-83	d	NDUFA4
7.78415e-36	0.653079	0.106	0.022	1.55792e-31	d	HLA-DQB1
3.721e-49	0.652886	0.262	0.084	7.44721e-45	d	RACK1
5.25437e-37	0.649932	0.179	0.053	1.05161e-32	d	CD9
3.49728e-37	0.647204	0.586	0.332	6.99945e-33	d	CCL3L1
8.19438e-54	0.647183	0.106	0.016	1.64002e-49	d	GSTP1
3.50931e-67	0.642147	0.173	0.032	7.02354e-63	d	RGCC
8.49286e-66	0.632391	0.165	0.03	1.69976e-61	d	HLA-DRB1
9.88424e-24	0.624546	0.757	0.657	1.97823e-19	d	VIM
2.2556e-38	0.623879	0.35	0.154	4.51435e-34	d	RPL27A
3.55105e-24	0.612432	0.584	0.416	7.10707e-20	d	RPL37
1.77265e-53	0.611514	0.244	0.071	3.54778e-49	d	BTF3
1.36076e-44	0.606716	0.766	0.544	2.72342e-40	d	SERF2
5.18534e-79	0.603887	0.163	0.025	1.03779e-74	d	RPS5
2.32672e-53	0.592002	0.213	0.055	4.6567e-49	d	TMEM158
9.29962e-56	0.591307	0.246	0.07	1.86122e-51	d	POLR2L
1.23512e-31	0.590059	0.364	0.172	2.47196e-27	d	DUSP6
2.14751e-57	0.581547	0.208	0.051	4.29803e-53	d	PRDX1
1.11386e-32	0.576198	0.184	0.06	2.22929e-28	d	ATOX1
4.37323e-33	0.574215	0.407	0.204	8.75259e-29	d	RPS26
1.51255e-32	0.574215	0.341	0.157	3.02721e-28	d	CYBB
1.45051e-74	0.562991	0.154	0.024	2.90305e-70	d	EEF1B2
8.38504e-103	0.562802	0.144	0.015	1.67818e-98	d	RPL10A
1.0807e-112	0.562255	0.158	0.017	2.16292e-108	d	RPL4
7.79656e-49	0.560692	0.213	0.059	1.5604e-44	d	ATP5MC2
7.8499e-44	0.559899	0.177	0.047	1.57108e-39	d	RPS27L
2.78422e-41	0.556763	0.246	0.083	5.57234e-37	d	RPS10
7.31469e-36	0.54985	0.608	0.384	1.46396e-31	d	RPS16
9.41244e-41	0.547974	0.276	0.1	1.88381e-36	d	TMEM258
8.15837e-66	0.54689	0.168	0.031	1.63282e-61	d	PPDPF
2.88917e-60	0.542611	0.175	0.036	5.78238e-56	d	COX7C
1.24639e-22	0.541092	0.511	0.337	2.49452e-18	d	RPS11
2.72089e-81	0.5405	0.135	0.017	5.44558e-77	d	RPSA
1.69416e-14	0.539822	0.18	0.09	3.3907e-10	d	AC020656.1
2.88091e-33	0.538278	0.577	0.336	5.76586e-29	d	JUN
8.62438e-35	0.529245	0.719	0.508	1.72608e-30	d	UBA52
6.50008e-44	0.526771	0.199	0.057	1.30093e-39	d	RPL31
5.65639e-51	0.523542	0.414	0.164	1.13207e-46	d	CD68
1.17374e-28	0.51516	0.293	0.129	2.34912e-24	d	KLF4
1.22983e-45	0.510371	0.139	0.03	2.46138e-41	d	SELENOH
4.39059e-27	0.50989	0.293	0.135	8.78733e-23	d	COX4I1
3.34029e-30	0.504218	0.239	0.094	6.68525e-26	d	ATP5MD
2.86201e-40	0.499273	0.276	0.1	5.72802e-36	d	DBI
8.49588e-12	0.498143	0.159	0.082	1.70036e-07	d	FCN1
4.0654e-52	0.495755	0.146	0.029	8.1365e-48	d	RPL5
2.25384e-36	0.494677	0.196	0.062	4.51084e-32	d	ATP5MF
2.35628e-82	0.494026	0.159	0.023	4.71587e-78	d	SSR4
5.53052e-38	0.493908	0.187	0.055	1.10688e-33	d	YBX3
5.54944e-43	0.493563	0.158	0.039	1.11066e-38	d	NCL
1.47071e-40	0.491826	0.198	0.058	2.94349e-36	d	SET
9.97518e-41	0.491602	0.903	0.74	1.99643e-36	d	ATP5F1E
1.50515e-30	0.489614	0.158	0.049	3.01241e-26	d	HSPA8
3.51732e-26	0.489436	0.435	0.248	7.03956e-22	d	RPL36AL
1.13798e-22	0.489093	0.218	0.094	2.27754e-18	d	THBD
1.69503e-13	0.486743	0.302	0.182	3.39244e-09	d	CTSC
9.6942e-21	0.48419	0.187	0.078	1.9402e-16	d	MT2A
1.49688e-26	0.482598	0.35	0.177	2.99586e-22	d	CHCHD2
3.46039e-33	0.481992	0.173	0.054	6.92563e-29	d	SEC61G
1.57584e-20	0.476889	0.34	0.183	3.1539e-16	d	COX8A
4.61112e-24	0.476663	0.18	0.068	9.2287e-20	d	HSP90AB1
3.04843e-21	0.475512	0.563	0.366	6.10112e-17	d	C15orf48
4.78577e-22	0.47385	0.34	0.179	9.57825e-18	d	COX6A1
1.42729e-21	0.47352	0.331	0.176	2.85657e-17	d	PSMA7
7.04166e-27	0.470492	0.534	0.332	1.40932e-22	d	ANXA5
4.88527e-103	0.470433	0.12	0.01	9.77738e-99	d	CD52
3.94308e-31	0.463883	0.163	0.051	7.89167e-27	d	HBEGF
1.2041e-51	0.457669	0.192	0.047	2.40989e-47	d	MTDH
1.10746e-20	0.457249	0.412	0.247	2.21647e-16	d	NACA
3.65635e-19	0.456812	0.412	0.249	7.31782e-15	d	UQCR11
2.09613e-18	0.451491	0.315	0.177	4.19519e-14	d	RPL23
2.59078e-47	0.450518	0.192	0.051	5.18519e-43	d	UQCRH
2.5976e-43	0.450115	0.192	0.053	5.19883e-39	d	ITGB1
4.01715e-28	0.449924	0.811	0.712	8.03992e-24	d	SH3BGRL3
1.44044e-21	0.4472	0.244	0.114	2.8829e-17	d	ANXA1
9.1771e-51	0.446765	0.159	0.035	1.83671e-46	d	GYPC
3.9588e-22	0.444809	0.265	0.124	7.92313e-18	d	CIB1
5.76947e-25	0.44241	0.459	0.257	1.1547e-20	d	NPC2
3.0708e-20	0.435598	0.239	0.114	6.1459e-16	d	UQCR10
6.80779e-61	0.434135	0.101	0.013	1.36251e-56	d	CD300E
6.9e-36	0.434041	0.111	0.024	1.38097e-31	d	UFC1
7.52044e-40	0.433569	0.121	0.026	1.50514e-35	d	GTF3A
1.11898e-33	0.432776	0.236	0.086	2.23954e-29	d	RBM3
1.81774e-26	0.427847	0.142	0.045	3.63802e-22	d	HMGN1
6.48587e-20	0.427226	0.364	0.209	1.29808e-15	d	ATP5MG
3.93249e-41	0.422215	0.263	0.09	7.87049e-37	d	EEF2
1.53569e-13	0.419718	0.251	0.14	3.07353e-09	d	ID2
4.03051e-26	0.419588	0.133	0.041	8.06667e-22	d	NDUFA13
9.47011e-28	0.419441	0.215	0.082	1.89535e-23	d	OTUD1
3.85907e-35	0.419022	0.532	0.281	7.72355e-31	d	LGALS3
8.50498e-31	0.418436	0.21	0.075	1.70219e-26	d	HNRNPDL
3.09956e-15	0.415809	0.227	0.117	6.20347e-11	d	HMGN2
1.89972e-15	0.415458	0.908	0.881	3.80209e-11	d	MT-ATP6
6.3566e-25	0.41457	0.196	0.076	1.27221e-20	d	TBCA
4.65406e-24	0.413562	0.744	0.601	9.31464e-20	d	FAU
9.0109e-21	0.410058	0.263	0.127	1.80344e-16	d	SH3BGRL
2.59142e-28	0.408129	0.192	0.069	5.18646e-24	d	SF3B5
5.50921e-17	0.407562	0.203	0.097	1.10261e-12	d	WDR83OS
6.95219e-17	0.407364	0.218	0.107	1.39141e-12	d	COMMD6
2.0933e-99	0.407256	0.156	0.018	4.18953e-95	d	KYNU
2.16706e-15	0.406868	0.489	0.337	4.33716e-11	d	UBL5
1.32864e-40	0.406035	0.156	0.039	2.65913e-36	d	CLEC5A
3.05634e-37	0.405284	0.135	0.033	6.11696e-33	d	XRCC6
3.5288e-61	0.398216	0.107	0.014	7.06254e-57	d	COX6C
1.83799e-16	0.397532	0.27	0.144	3.67856e-12	d	SEC61B
3.37956e-21	0.396441	0.341	0.183	6.76386e-17	d	SUMO2
4.31477e-26	0.395387	0.179	0.064	8.63557e-22	d	PSME2
4.36371e-23	0.392668	0.179	0.069	8.73352e-19	d	ATP5PF
4.56461e-128	0.391863	0.102	0.005	9.13561e-124	d	SNX9
1.04721e-41	0.38792	0.158	0.039	2.09589e-37	d	SERBP1
4.81868e-08	0.38787	0.196	0.119	0.000964411	d	TUBB4B
7.84499e-17	0.386072	0.279	0.151	1.5701e-12	d	COX7A2
4.8137e-10	0.383526	0.373	0.257	9.63414e-06	d	CALM1
2.02982e-29	0.382026	0.133	0.038	4.06249e-25	d	RNF7
7.01532e-14	0.375452	0.432	0.295	1.40405e-09	d	ELOB
1.09482e-27	0.374407	0.114	0.031	2.19116e-23	d	KCTD12
2.31293e-123	0.373465	0.101	0.005	4.62909e-119	d	AHR
1.09363e-23	0.370849	0.17	0.063	2.18879e-19	d	UQCRQ
4.33018e-24	0.370502	0.385	0.201	8.66641e-20	d	ATP6V1F
2.0551e-20	0.369353	0.279	0.138	4.11308e-16	d	SAP18
2.52088e-11	0.369253	0.262	0.158	5.0453e-07	d	HSBP1
1.36935e-18	0.367948	0.371	0.215	2.74062e-14	d	PKM
8.32048e-47	0.363848	0.133	0.027	1.66526e-42	d	MYO1G
1.61476e-29	0.363309	0.133	0.038	3.23178e-25	d	NDUFA11
7.57168e-71	0.361615	0.125	0.017	1.5154e-66	d	RAD23A
3.96384e-26	0.360022	0.215	0.085	7.93323e-22	d	ENY2
2.11173e-15	0.359381	0.236	0.124	4.22642e-11	d	CTSZ
2.07773e-18	0.359126	0.258	0.13	4.15838e-14	d	OGFRL1
2.10525e-32	0.358842	0.109	0.025	4.21345e-28	d	EIF1AX
3.18838e-38	0.358273	0.106	0.021	6.38123e-34	d	RPN2
6.21977e-28	0.356341	0.168	0.056	1.24482e-23	d	MIF
3.17094e-13	0.35515	0.366	0.234	6.34632e-09	d	SRP14
1.99961e-08	0.35504	0.347	0.247	0.000400202	d	PRDX5
1.11283e-14	0.354384	0.293	0.169	2.22721e-10	d	CALM3
3.0358e-13	0.35388	0.307	0.186	6.07586e-09	d	CD93
1.03892e-22	0.353718	0.336	0.171	2.0793e-18	d	GUK1
6.36206e-16	0.352357	0.442	0.279	1.2733e-11	d	SGK1
4.71591e-13	0.350167	0.336	0.204	9.43843e-09	d	CDKN1A
1.5374e-15	0.349613	0.173	0.079	3.07696e-11	d	CLTA
2.41504e-44	0.349263	0.137	0.029	4.83347e-40	d	UFM1
7.83019e-22	0.349143	0.792	0.654	1.56713e-17	d	CD63
4.22049e-22	0.348537	0.184	0.073	8.44688e-18	d	STMP1
5.37518e-14	0.347696	0.206	0.105	1.07579e-09	d	YY1
2.19678e-08	0.347604	0.159	0.091	0.000439663	d	PHLDA1
1.56379e-22	0.346914	0.158	0.057	3.12977e-18	d	POU2F2
2.94818e-18	0.346019	0.194	0.087	5.90049e-14	d	RBM8A
7.34598e-34	0.345213	0.123	0.03	1.47023e-29	d	KRTCAP2
6.36444e-10	0.344317	0.482	0.364	1.27378e-05	d	HSP90AA1
7.15846e-32	0.344039	0.101	0.022	1.43269e-27	d	PUF60
1.33509e-43	0.343775	0.147	0.034	2.67206e-39	d	KTN1
1.422e-27	0.343547	0.168	0.057	2.84598e-23	d	PSMD8
7.57683e-35	0.34248	0.109	0.024	1.51643e-30	d	ATP5F1D
9.8998e-18	0.34195	0.191	0.085	1.98135e-13	d	ATP6AP2
2.39074e-31	0.340397	0.146	0.042	4.78483e-27	d	SLC25A6
1.94704e-26	0.339253	0.101	0.025	3.89681e-22	d	EIF3J
3.70973e-21	0.338506	0.22	0.096	7.42466e-17	d	M6PR
1.91046e-21	0.338268	0.586	0.379	3.82359e-17	d	CD83
4.93758e-12	0.337893	0.458	0.322	9.88207e-08	d	CXCL1
1.641e-18	0.335697	0.217	0.101	3.2843e-14	d	PSMB1
1.73108e-14	0.33468	0.21	0.106	3.46459e-10	d	ATP5ME
4.53458e-28	0.333974	0.128	0.037	9.0755e-24	d	FAM96B
7.77826e-13	0.332836	0.402	0.267	1.55674e-08	d	COX6B1
3.18319e-18	0.332709	0.154	0.062	6.37083e-14	d	TOMM7
1.52973e-44	0.332428	0.118	0.023	3.0616e-40	d	COX5A
7.9095e-26	0.331328	0.102	0.027	1.58301e-21	d	CITED2
8.48666e-37	0.330637	0.125	0.029	1.69852e-32	d	ANP32B
6.02218e-14	0.330029	0.281	0.16	1.20528e-09	d	RBM25
5.20891e-19	0.329186	0.12	0.041	1.04251e-14	d	CYP1B1
3.73356e-16	0.328649	0.244	0.125	7.47235e-12	d	CAPG
2.38921e-17	0.328333	0.26	0.133	4.78176e-13	d	CDV3
5.24858e-14	0.325455	0.25	0.137	1.05045e-09	d	DAD1
1.16367e-24	0.325331	0.111	0.031	2.32897e-20	d	PFDN2
4.14446e-29	0.324679	0.165	0.053	8.29473e-25	d	C19orf53
1.14871e-19	0.323201	0.113	0.037	2.29903e-15	d	SPCS1
2.25408e-52	0.322972	0.116	0.019	4.51131e-48	d	HNRNPA1
5.88095e-13	0.322811	0.549	0.413	1.17701e-08	d	PABPC1
2.76292e-19	0.321791	0.146	0.055	5.52971e-15	d	HP1BP3
5.78161e-17	0.321479	0.338	0.189	1.15713e-12	d	MGAT1
1.0104e-71	0.320743	0.102	0.011	2.02221e-67	d	SNRPD2
7.03028e-11	0.318367	0.915	0.906	1.40704e-06	d	MT-CO3
2.34419e-07	0.318251	0.125	0.068	0.00469166	d	AREG
6.4566e-23	0.317131	0.18	0.069	1.29222e-18	d	LAIR1
3.10769e-11	0.316968	0.109	0.047	6.21973e-07	d	F3
3.04167e-14	0.316773	0.172	0.081	6.0876e-10	d	H2AFV
1.69433e-07	0.316674	0.542	0.458	0.00339104	d	ATP2B1-AS1
4.39848e-14	0.315249	0.185	0.09	8.80311e-10	d	PLXDC2
1.57881e-32	0.314831	0.137	0.037	3.15983e-28	d	SLC25A5
2.51413e-19	0.314608	0.125	0.044	5.03178e-15	d	RBX1
1.01587e-26	0.314285	0.121	0.034	2.03317e-22	d	EIF3H
1.49613e-12	0.314189	0.853	0.8	2.99436e-08	d	MT-ND2
2.24177e-07	0.314107	0.688	0.629	0.00448667	d	IL1B
4.3615e-22	0.313651	0.931	0.877	8.72911e-18	d	EIF1
1.25322e-19	0.311794	0.116	0.039	2.5082e-15	d	RNPS1
3.81723e-10	0.308698	0.243	0.146	7.63981e-06	d	TRMT112
3.75858e-16	0.308395	0.102	0.036	7.52241e-12	d	HIGD2A
2.29504e-09	0.308115	0.243	0.151	4.59329e-05	d	PPT1
5.58771e-13	0.307165	0.179	0.089	1.11832e-08	d	SLC25A3
9.22319e-64	0.306648	0.104	0.013	1.84593e-59	d	RGS10
2.4507e-19	0.306392	0.208	0.091	4.90483e-15	d	P2RX4
1.04783e-09	0.304417	0.503	0.382	2.09712e-05	d	MT-ND5
3.2175e-46	0.303854	0.101	0.016	6.4395e-42	d	ALDH2
1.15086e-20	0.303431	0.135	0.048	2.30334e-16	d	NDUFA3
3.23254e-07	0.301634	0.232	0.152	0.00646961	d	UQCRB
1.70568e-40	0.300969	0.123	0.026	3.41374e-36	d	SNRPD3
2.091e-21	0.30001	0.109	0.033	4.18492e-17	d	FIS1
1.17053e-06	0.299998	0.792	0.774	0.023427	d	MT-ND3
5.52549e-08	0.297656	0.239	0.155	0.00110587	d	DUSP2
1.17645e-12	0.297639	0.203	0.106	2.35456e-08	d	YWHAE
1.63054e-11	0.296403	0.213	0.118	3.26337e-07	d	CEP170
1.53817e-37	0.296264	0.101	0.019	3.0785e-33	d	EIF3L
2.58883e-16	0.295231	0.153	0.064	5.18127e-12	d	CDC26
1.01227e-21	0.292606	0.163	0.061	2.02596e-17	d	HINT1
5.90658e-28	0.292504	0.146	0.044	1.18214e-23	d	EDF1
4.01961e-22	0.29246	0.239	0.105	8.04484e-18	d	ATP1A1
1.83307e-20	0.292424	0.12	0.04	3.6687e-16	d	PTBP1
1.30331e-15	0.292008	0.17	0.077	2.60844e-11	d	BAG1
8.29911e-13	0.291899	0.107	0.044	1.66098e-08	d	KDELR2
2.88758e-08	0.291876	0.231	0.146	0.00057792	d	MARCKSL1
1.15009e-18	0.291471	0.149	0.058	2.30178e-14	d	SPEN
1.6666e-23	0.290468	0.196	0.077	3.33553e-19	d	PLEC
6.46935e-16	0.288943	0.433	0.269	1.29478e-11	d	GSTO1
7.55212e-22	0.286673	0.111	0.034	1.51148e-17	d	PSMA5
1.16996e-11	0.286547	0.175	0.091	2.34156e-07	d	PTPN2
3.88023e-11	0.285408	0.291	0.176	7.7659e-07	d	COX5B
7.07923e-22	0.284145	0.118	0.037	1.41684e-17	d	PSMD7
3.79621e-28	0.284035	0.686	0.478	7.59773e-24	d	CSTB
3.53551e-24	0.283851	0.123	0.037	7.07596e-20	d	AP2S1
2.51741e-09	0.283724	0.116	0.057	5.03834e-05	d	CFDP1
1.11653e-10	0.283282	0.846	0.793	2.23463e-06	d	MT-CYB
3.07129e-16	0.283037	0.106	0.037	6.14687e-12	d	TFRC
1.23558e-17	0.282777	0.154	0.063	2.47289e-13	d	MINOS1
7.03568e-46	0.282562	0.12	0.022	1.40812e-41	d	CYCS
3.58658e-15	0.282039	0.156	0.069	7.17819e-11	d	ATP5PD
1.56821e-18	0.281143	0.182	0.078	3.13862e-14	d	PRDX6
2.21521e-16	0.280199	0.165	0.071	4.43352e-12	d	TNFAIP8
7.72508e-37	0.279386	0.104	0.021	1.5461e-32	d	EIF3G
8.86373e-16	0.279239	0.206	0.099	1.77399e-11	d	YWHAH
1.43316e-12	0.278111	0.173	0.086	2.86833e-08	d	C1orf122
7.43083e-09	0.277783	0.399	0.287	0.000148721	d	MAP3K8
1.74516e-27	0.276269	0.998	0.982	3.49276e-23	d	FTL
5.35852e-21	0.27573	0.128	0.043	1.07245e-16	d	SNRPG
3.83138e-22	0.275531	0.215	0.089	7.66812e-18	d	PHLDA2
1.33885e-13	0.275332	0.187	0.092	2.67958e-09	d	RUNX1
6.96631e-13	0.273827	0.21	0.109	1.39424e-08	d	HNRNPH1
1.80997e-29	0.272204	0.123	0.033	3.62247e-25	d	SELENOS
1.55767e-14	0.269827	0.154	0.068	3.11752e-10	d	SCAND1
1.82343e-11	0.269654	0.101	0.042	3.64942e-07	d	FAM32A
3.34277e-21	0.269002	0.128	0.043	6.69022e-17	d	RPS19BP1
8.24173e-18	0.268174	0.159	0.066	1.6495e-13	d	PTGES3
9.4495e-15	0.267832	0.201	0.098	1.89122e-10	d	RIPK2
1.12188e-12	0.266005	0.144	0.066	2.24534e-08	d	NXT1
5.55451e-16	0.265461	0.201	0.095	1.11168e-11	d	RHEB
3.29893e-11	0.265041	0.101	0.042	6.60247e-07	d	LAMTOR2
2.61688e-10	0.264698	0.276	0.17	5.23741e-06	d	CSDE1
2.55082e-22	0.264445	0.127	0.041	5.10522e-18	d	NAP1L1
6.50059e-15	0.264419	0.137	0.057	1.30103e-10	d	AP2M1
2.0893e-07	0.264223	0.14	0.08	0.00418153	d	UGP2
1.05932e-33	0.264091	0.116	0.027	2.12012e-29	d	CTSH
2.73484e-10	0.263942	0.395	0.271	5.47352e-06	d	ENO1
1.26657e-21	0.263061	0.196	0.079	2.53491e-17	d	PNP
9.37835e-17	0.262088	0.265	0.135	1.87698e-12	d	PDXK
7.12953e-12	0.261116	0.132	0.06	1.4269e-07	d	SLC39A8
2.23994e-13	0.260575	0.246	0.135	4.48302e-09	d	TMEM167A
3.53882e-18	0.26048	0.104	0.034	7.0826e-14	d	DDX39A
3.13798e-19	0.259574	0.12	0.041	6.28036e-15	d	SDCCAG8
1.26267e-10	0.259456	0.144	0.071	2.5271e-06	d	SEMA6B
1.99355e-07	0.259104	0.593	0.489	0.00398989	d	TMBIM6
1.87636e-07	0.258474	0.542	0.432	0.00375536	d	TMA7
6.30668e-13	0.257735	0.302	0.179	1.26222e-08	d	SKP1
2.37989e-12	0.257611	0.159	0.078	4.76312e-08	d	RNF181
7.97055e-26	0.257455	0.121	0.035	1.59522e-21	d	BLVRB
1.64804e-11	0.257053	0.172	0.088	3.29839e-07	d	EIF3A
1.04311e-20	0.254614	0.139	0.049	2.08767e-16	d	ABRACL
8.93244e-29	0.252922	0.101	0.024	1.78774e-24	d	COPS9
1.29519e-08	0.252807	0.243	0.154	0.000259219	d	SSU72
2.28406e-16	0.250699	0.125	0.048	4.57131e-12	d	ADRM1
0	3.90508	0.739	0.03	0	e	HSPA1B
2.88585e-280	3.87182	0.88	0.214	5.77573e-276	e	HSPA1A
0	3.36182	0.794	0.112	0	e	DNAJB1
0	3.27718	0.691	0.016	0	e	HSPH1
6.25268e-217	3.1461	0.928	0.356	1.25141e-212	e	HSP90AA1
9.09236e-75	2.74109	0.464	0.149	1.81975e-70	e	HSPA6
0	2.57103	0.639	0.059	0	e	HSP90AB1
3.55519e-266	1.81412	0.456	0.043	7.11536e-262	e	HSPA8
0	1.69568	0.367	0.021	0	e	HSPD1
0	1.6831	0.39	0.019	0	e	HSPE1
2.47495e-42	1.65042	0.413	0.16	4.95337e-38	e	HSPA5
0	1.58274	0.203	0.005	0	e	BAG3
5.55022e-168	1.52596	0.232	0.017	1.11082e-163	e	HSPB1
2.19913e-238	1.34606	0.289	0.018	4.40134e-234	e	CHORDC1
1.38556e-90	1.27006	0.203	0.024	2.77307e-86	e	HILPDA
1.60624e-225	1.20744	0.301	0.021	3.21474e-221	e	STIP1
2.82136e-72	1.19483	0.266	0.05	5.64668e-68	e	ZFAND2A
6.32894e-265	1.16226	0.186	0.005	1.26667e-260	e	DNAJA4
7.56424e-45	1.14796	0.413	0.148	1.51391e-40	e	HMOX1
5.17157e-217	1.12837	0.266	0.017	1.03504e-212	e	CACYBP
2.94135e-43	1.06953	0.857	0.733	5.88682e-39	e	UBC
2.35928e-30	1.012	0.418	0.196	4.72186e-26	e	TPI1
2.85881e-32	1.00973	0.461	0.23	5.72162e-28	e	UBB
3.39743e-23	0.959494	0.312	0.134	6.79962e-19	e	PLIN2
4.57545e-29	0.923002	0.413	0.194	9.15731e-25	e	DNAJB6
4.43846e-38	0.910538	0.218	0.055	8.88314e-34	e	HSP90B1
1.03331e-69	0.910529	0.255	0.047	2.06807e-65	e	TCP1
1.83007e-10	0.896831	0.149	0.065	3.6627e-06	e	HES4
7.30796e-22	0.83021	0.272	0.113	1.46261e-17	e	HERPUD1
2.07353e-40	0.818734	0.117	0.018	4.14995e-36	e	DOPEY2
6.63592e-212	0.791196	0.158	0.005	1.32811e-207	e	FKBP4
2.44691e-23	0.745055	0.198	0.066	4.89725e-19	e	PTGES3
1.93304e-13	0.701178	0.521	0.365	3.86879e-09	e	GADD45B
2.99349e-21	0.695487	0.209	0.075	5.99117e-17	e	ATP6V1H
7.42142e-11	0.692453	0.321	0.202	1.48532e-06	e	LDHA
2.65781e-12	0.685139	0.258	0.134	5.31935e-08	e	CSF1
9.35955e-25	0.649399	0.539	0.304	1.87322e-20	e	VEGFA
2.14336e-58	0.643583	0.146	0.019	4.28972e-54	e	ALAS1
6.4371e-55	0.637339	0.123	0.015	1.28832e-50	e	CD300LB
8.39773e-17	0.62748	0.192	0.073	1.68072e-12	e	HEXA
9.96721e-22	0.62654	0.415	0.215	1.99484e-17	e	RYBP
1.60337e-14	0.616111	0.209	0.091	3.20898e-10	e	PHLDA2
2.28478e-25	0.613883	0.318	0.13	4.57275e-21	e	MAFG
6.215e-13	0.61109	0.602	0.451	1.24387e-08	e	IER5
1.18352e-25	0.583319	0.16	0.043	2.3687e-21	e	ST13
4.69811e-19	0.57214	0.562	0.375	9.4028e-15	e	DNAJA1
1.15773e-110	0.567191	0.138	0.009	2.31707e-106	e	AHSA1
1.50486e-16	0.557653	0.155	0.053	3.01183e-12	e	C9orf78
8.06079e-18	0.55592	0.132	0.04	1.61329e-13	e	MOB4
1.61779e-09	0.551453	0.269	0.16	3.23785e-05	e	CD300A
3.53052e-68	0.543406	0.115	0.01	7.06599e-64	e	CCT4
5.61552e-21	0.543209	0.791	0.602	1.12389e-16	e	SQSTM1
1.63572e-14	0.533393	0.158	0.06	3.27372e-10	e	HIST2H2BE
8.00606e-15	0.530616	0.332	0.176	1.60233e-10	e	RRAGC
2.76429e-16	0.52925	0.266	0.123	5.53245e-12	e	ZNF316
1.56201e-18	0.528721	0.384	0.197	3.1262e-14	e	SLC3A2
8.7073e-08	0.526397	0.126	0.059	0.00174268	e	SLC9A3R1
2.25811e-52	0.524412	0.123	0.015	4.51938e-48	e	FAM210A
2.0032e-12	0.523044	0.16	0.066	4.00921e-08	e	ARMCX3
1.31692e-14	0.521176	0.421	0.254	2.63568e-10	e	PLEKHB2
2.38512e-25	0.519578	0.189	0.056	4.77357e-21	e	GARS
2.57573e-07	0.515907	0.244	0.151	0.00515507	e	DNAJC3
2.5097e-16	0.509215	0.192	0.075	5.02292e-12	e	ZC3HAV1
3.2489e-12	0.508998	0.596	0.462	6.50234e-08	e	HNRNPA2B1
1.37252e-08	0.504432	0.195	0.104	0.000274695	e	EIF4A3
1.50602e-08	0.502527	0.361	0.237	0.000301415	e	BHLHE40
7.016e-08	0.498478	0.266	0.164	0.00140418	e	ZNF292
1.29121e-08	0.496402	0.195	0.104	0.000258423	e	ZNF106
8.37068e-10	0.489437	0.226	0.124	1.67531e-05	e	ERO1A
1.15969e-08	0.486752	0.35	0.233	0.0002321	e	FAM107B
6.95576e-08	0.477053	0.679	0.602	0.00139213	e	GAPDH
6.03288e-17	0.475179	0.186	0.069	1.20742e-12	e	VPS18
5.45753e-21	0.473775	0.149	0.044	1.09227e-16	e	FXR1
9.42029e-15	0.471052	0.195	0.08	1.88538e-10	e	RNMT
1.88249e-12	0.467739	0.192	0.086	3.76762e-08	e	KLHL21
2.2145e-14	0.464601	0.573	0.403	4.4321e-10	e	ATP6V1B2
1.48032e-07	0.460403	0.37	0.259	0.0029627	e	TNFSF14
2.79099e-09	0.457574	0.372	0.251	5.5859e-05	e	PLCG2
5.7649e-14	0.456421	0.536	0.341	1.15379e-09	e	JUN
3.45122e-12	0.451908	0.232	0.115	6.90728e-08	e	EAF1
9.31591e-13	0.445754	0.289	0.152	1.86449e-08	e	RSRC2
2.6634e-10	0.444752	0.16	0.073	5.33053e-06	e	TNFAIP8
2.06008e-44	0.440033	0.129	0.019	4.12303e-40	e	MRPL18
3.81862e-10	0.440011	0.507	0.38	7.64258e-06	e	CD48
4.55263e-09	0.439318	0.175	0.086	9.11162e-05	e	PLAC8
3.66159e-10	0.435823	0.138	0.059	7.3283e-06	e	MIF
3.2503e-12	0.433255	0.12	0.043	6.50515e-08	e	HES1
1.29843e-10	0.429155	0.249	0.134	2.59869e-06	e	DEDD2
6.96672e-11	0.425474	0.181	0.084	1.39432e-06	e	P4HB
3.25503e-11	0.419088	0.229	0.116	6.51461e-07	e	AMPD3
1.71344e-08	0.412352	0.158	0.077	0.000342927	e	RASGEF1B
3.14652e-11	0.411804	0.12	0.045	6.29745e-07	e	P4HA1
1.46006e-07	0.405507	0.258	0.16	0.00292217	e	NUP58
1.29468e-06	0.396738	0.129	0.065	0.0259118	e	KLHL6
4.26617e-12	0.392891	0.178	0.077	8.53831e-08	e	TRPM7
1.65301e-06	0.387954	0.287	0.188	0.0330833	e	CELF1
1.18666e-07	0.383784	0.109	0.048	0.00237498	e	HPS5
5.13934e-09	0.380636	0.135	0.059	0.000102859	e	ADNP2
8.46718e-08	0.375772	0.321	0.208	0.00169462	e	DDX3Y
1.63527e-09	0.37335	0.312	0.187	3.27283e-05	e	AFF4
7.65946e-09	0.368943	0.842	0.773	0.000153296	e	MT-ND3
1.08427e-07	0.36865	0.278	0.172	0.00217007	e	SLC20A1
7.3136e-09	0.363987	0.375	0.248	0.000146374	e	MCOLN1
2.23063e-14	0.363565	0.989	0.982	4.46438e-10	e	FTL
4.51978e-07	0.361612	0.201	0.116	0.00904589	e	DRAM1
1.75111e-07	0.360722	0.289	0.183	0.00350466	e	PNISR
2.08201e-07	0.352338	0.186	0.102	0.00416694	e	RLF
1.48563e-09	0.350395	0.158	0.072	2.97334e-05	e	ADCY3
1.77276e-09	0.348506	0.401	0.266	3.54801e-05	e	ATP6V1C1
2.79077e-07	0.339207	0.152	0.079	0.00558544	e	UNC119
2.8548e-07	0.338707	0.289	0.179	0.00571359	e	SLAMF7
9.79265e-07	0.335679	0.244	0.151	0.019599	e	HNRNPH3
1.53251e-06	0.326755	0.372	0.275	0.0306717	e	ZFAS1
3.36232e-08	0.324597	0.149	0.072	0.000672935	e	ADAM9
1.91279e-08	0.317799	0.736	0.629	0.000382826	e	ASAH1
1.32957e-11	0.314725	0.928	0.883	2.661e-07	e	MT-ND1
7.65955e-09	0.31411	0.201	0.104	0.000153298	e	AMDHD2
4.52708e-08	0.313231	0.115	0.05	0.000906049	e	SEC24A
2.31182e-06	0.309358	0.341	0.239	0.0462688	e	CD164
1.23423e-06	0.306203	0.298	0.197	0.0247019	e	NBPF19
1.31275e-10	0.305774	0.126	0.049	2.62733e-06	e	GTF2H1
2.8547e-08	0.303414	0.238	0.135	0.00057134	e	SLC25A13
6.50799e-07	0.30315	0.278	0.174	0.0130251	e	MAPK6
3.22251e-07	0.287536	0.215	0.124	0.00644953	e	CCDC93
1.43635e-07	0.277463	0.183	0.098	0.00287472	e	KLHL24
4.31991e-07	0.276209	0.304	0.195	0.00864586	e	SGTB
4.92613e-09	0.27047	0.877	0.801	9.85916e-05	e	MT-ND2
1.07853e-06	0.268502	0.229	0.135	0.0215857	e	PLPP3
4.91161e-08	0.25927	0.126	0.057	0.000983009	e	GBE1
1.08019e-06	0.258397	0.129	0.063	0.0216189	e	UBAP2L
1.63962e-07	0.257058	0.9	0.859	0.00328153	e	MT-ND4
4.82434e-07	0.254912	0.507	0.384	0.00965543	e	MT-ND5
2.78908e-08	0.254772	0.616	0.483	0.000558207	e	CSTB
1.88823e-08	0.254249	0.209	0.111	0.000377911	e	FLCN

## Sheet: Fig4C
# DE genes used by SingleR for reference-based classification of BAL neutrophils
Gene
MMP8
ANXA1
LCN2
S100A6
LRG1
IFITM1
S100A9
S100A11
R3HDM4
IFITM3
S100A8
TSPO
GDA
RDH12
IFITM2
PRR13
ADAM8
PGLYRP1
SLC2A3
ZYX
ALOX5AP
MRPL33
SLC16A3
PROK2
TALDO1
SLPI
GLRX
GPI
ANXA2
STX11
MGST1
SELL
DGAT1
PNKP
ATXN10
DHRS7
ANXA11
LBR
RFLNB
TIMP2
EMB
LSP1
CNN2
ALDH2
C19orf38
PI16
RIPOR2
VIM
ACTG1
TMCC1
SELENON
SRI
HP
KIAA1109
PDCD6
MCEMP1
GRINA
SMPDL3A
PADI4
MAX
TSPAN13
MSRA
RNF144A
LGALS3
TKT
GK
ST8SIA4
FLNA
RHOV
RPS9
CPNE2
SELPLG
NDEL1
ENTPD1
G6PD
RTP4
KCTD12
HMGB2
GYG1
TF
XDH
ATP11B
TAGLN2
ARHGAP15
SORL1
ARHGDIB
NFE2
MSRB1
RASGRP2
GNG2
KLF3
PLSCR1
FLOT1
HACD4
PYGL
SCRG1
HCST
GLIPR2
CCPG1
SUB1
IL1B
CCRL2
TNFAIP2
CSF3R
ACOD1
CLEC4D
NINJ1
MARCKS
PLA2G7
LY6E
DUSP1
FXYD5
BASP1
RNF149
BTG1
IL1R2
FGL2
PIM1
CCL4
ZFP36L1
NLRP3
ATF3
SRGN
ATP2B1
IER5
GADD45B
CSF1
CEBPB
CD14
RGS2
TGM2
IGFBP6
CLEC6A
TPD52
ZEB2
PTMA
SNAP23
GM2A
ST3GAL6
MALAT1
MIF
MARCKSL1
PTGS2
CXCL3
PTAFR
PPP1R15A
JUNB
IL1RAP
NFKBIA
MAP1LC3B
TGFBI
CASS4
PLEK
STEAP4
ISG15
CYTIP
CCR1
CDK2AP2
LRRC25
KDM6B
SMOX
IL1RN
NEURL3
ATOX1
RPS27
CST3
SLC7A11
JDP2
CARD19
NFE2L2
SNX20
ARG2
JUND
GBP2
FAU
ARL4C
PICALM
HDC
MCL1
TXNIP
TNFRSF1B
METRNL
ADGRE5
B2M
CYTH4
YPEL3
HSPA5
C5AR1
ZNF263
EHD1
OLFM4
THBS1
ID2
ASPRV1
CD177
NT5E
PHLDA1
LDHA
CPD
OSM
EIF5
HILPDA
ACTN1
GDE1
SUCO
GSN
EMP3
FOS
ADRB2
IFRD1
NKTR
ADPGK
DUSP2
LTC4S
P4HB
EGR1
PER2
SS18L2
MAN2B1
CTNNBIP1
SLC38A1
KLHDC4
LAMTOR4
CCNL1
MMP9
ROGDI
TNFAIP3
BHLHE40
PGK1
PLAUR
RAB44
CD24
RPSA
CTSV
TGIF1
ZC3H12A
TECR
DSTN
GAPDH
HSPA8
WSB1
CRISPLD2
SIN3B
NCOA4
IER2
FLOT2
HEXB
LIMD2
PYCARD
ATF1
RPS4X
ENO1
AREG
MAPK3
RPS25
DEGS1
FOSL1
ALDOA
MAFG
CSRNP1
HSP90AA1
PABPC1
TPI1
CCL3
RPS8
BTG2
TGFB1
GRK6
ACTB
CHKA
CDK5R1
IL1A
CDKN1A
ICAM1
PPIA
GNGT2
RPS19
MALT1
CA4
IER3
MAFF
C15orf48
SCIMP
CSTB
CREB5
SOD2
M6PR
SIGLEC5
RGCC
MRPL52
RPL12
RALGDS
GPR84
JAK2
RUNX1
JUN
SKIL
TNF
KLF4
RPL32
RPS28
RGS10
NFKBID
XBP1
C3
SKI
RPS26
SQSTM1
NR4A1
CD74
EGLN3
BAX
ITGAX
RPS15
RPL36
MAPKAPK2
CD63
CTSZ
RPLP2
NR4A3
EGR3
LST1
MTDH
RPS18
PMAIP1
RPS17
ZFP36
CLEC5A
SLC3A2
DYNLL1
MAP3K8
SRSF3
CXCL10
RPLP1
CLEC4E
DUSP5
DUSP16
UBC
FTL
G0S2
LTB
DENND4A
RAB20
EIF5A
VEGFA
LMNA
RBPJ
RPL10A
NFKB1
PTS
RPL14
CAMP
LTF
CYBB
SYNE1
CAPG
CKAP4
ANXA3
ACVRL1
PLBD1
TMSB10
LTB4R
APRT
AK2
KRT81
CDADC1
MAPK13
ITGAM
HMGN2
ANXA5
MGST2
HSD11B1
ARL2BP
CD81
SLC25A24
TRIOBP
PPM1M
SCP2
PCMT1
GPR27
HSP90AB1
S100A13
GOLIM4
CYFIP2
RBFA
MPC2
CDK11B
LTA4H
TXNDC17
METTL9
ZMPSTE24
RANBP9
NDUFV3
RAB3D
CLEC4A
ABHD5
S1PR4
MYL6
TINAGL1
DACH1
CCDC88C
ETHE1
MAP4K4
CPNE3
HK3
RPS20
YWHAB
WDR1
CEBPE
LASP1
RAB6A
AP3S1
CMPK1
NCF1
ABCA13
NHSL2
SQOR
CCND3
ADD3
TCP11L2
RASA2
QSOX1
BMX
CYB5R4
ACTR3
SLC27A4
HOPX
TMEM40
ABTB1
DBNL
MYH9
PGD
ZDHHC3
NCBP1
RSAD2
SLFN5
IRF7
PLAC8
ZBP1
ISG20
OASL
PSMB8
CTSS
STAT1
GBP7
OAS3
SMCHD1
TRAFD1
PARP14
PSMB9
SAMHD1
XAF1
EPSTI1
IRF1
CD274
TAPBP
TAP1
RNF213
HERC6
DDX60
PSME2
BST2
SP100
TOR1AIP1
DTX3L
IFIT2
SPPL2A
SAMD9L
NAMPT
CMPK2
DDX58
IFIH1
UPP1
PTTG1
STAT2
IRF9
IFI35
CASP4
PSME1
CHMP4B
NMI
OGFR
IL18BP
LGALS9
TAP2
UNC93B1
SHISA5
OAS2
GBP5
PSMB10
PARP10
IRF2
CCL2
TMBIM6
USP18
COX17
UBE2L6
APOBEC3B
C19orf12
RNF114
SP110
MPEG1
TNFRSF1A
KLF2
EIF2AK2
USP25
LAMP2
RAP2C
GBP4
ARL6IP1
TNRC6B
CXCR2
ZNF281

## Sheet: Fig4D_1
# DE genes cluster 1 vFLIP vs WT
p_val	avg_logFC	pct.1	pct.2	p_val_adj	gene
1.18023e-12	1.42839	0.318	0.093	2.09762e-08	Stfa3
6.52206e-15	1.23368	0.589	0.31	1.15916e-10	Stfa2
8.21509e-08	1.13359	0.469	0.301	0.00146007	Ifitm1
1.1982e-17	1.07982	0.646	0.283	2.12956e-13	BC100530
8.0749e-07	1.02012	0.336	0.177	0.0143515	Cxcl3
5.24938e-23	0.94358	0.614	0.239	9.32973e-19	2010005H15Rik
5.45824e-07	0.937405	0.227	0.088	0.00970093	Car4
1.42023e-16	0.932767	0.757	0.531	2.52418e-12	G0s2
3.69158e-34	0.83914	0.931	0.77	6.56105e-30	Clec4n
7.65887e-15	0.800292	0.608	0.367	1.36121e-10	Mif
3.57256e-19	0.789336	0.9	0.659	6.34951e-15	Gm5483
9.16781e-14	0.729197	0.565	0.327	1.6294e-09	Ltc4s
8.29578e-13	0.727682	0.551	0.31	1.47441e-08	Ceacam10
1.54907e-30	0.721187	0.876	0.593	2.75316e-26	Eif5a
1.23225e-23	0.647082	0.982	0.938	2.19007e-19	Ccrl2
2.47161e-25	0.63388	0.901	0.695	4.3928e-21	Bcl2a1a
2.31495e-22	0.63148	0.991	0.965	4.11436e-18	Il1b
7.75523e-16	0.619152	0.776	0.558	1.37834e-11	Basp1
4.14705e-14	0.614086	0.472	0.199	7.37055e-10	Scimp
2.76983e-16	0.554002	0.637	0.279	4.92282e-12	Stfa1
1.76155e-14	0.543125	0.58	0.274	3.1308e-10	Gm5416
4.16781e-09	0.514624	0.84	0.69	7.40744e-05	Stfa2l1
1.03292e-06	0.510547	0.205	0.066	0.0183581	Ltf
1.7335e-06	0.509536	0.494	0.345	0.0308094	Upp1
1.94962e-18	0.486737	0.986	0.956	3.46505e-14	Junb
3.73898e-08	0.483692	0.368	0.19	0.000664528	Pgk1
1.66527e-11	0.477559	0.67	0.447	2.95969e-07	Pgam1
6.19312e-14	0.472553	0.83	0.637	1.1007e-09	Bcl2a1d
1.61005e-09	0.458906	0.762	0.58	2.86154e-05	Ier2
6.75265e-12	0.458554	0.931	0.85	1.20015e-07	Btg2
2.56113e-07	0.4584	0.362	0.195	0.00455189	Egln3
1.45866e-19	0.456202	0.98	0.912	2.59248e-15	Bcl2a1b
1.63963e-06	0.431515	0.382	0.221	0.0291411	Tarm1
6.12526e-12	0.428465	0.805	0.668	1.08864e-07	Aldoa
2.41679e-10	0.427888	0.915	0.854	4.29535e-06	Gapdh
1.80527e-06	0.426517	0.287	0.142	0.032085	Rhoh
4.39521e-10	0.422212	0.754	0.535	7.81161e-06	Clec5a
3.1321e-28	0.416771	1	0.991	5.56668e-24	Mcl1
3.89562e-09	0.413801	0.64	0.451	6.92368e-05	Mdh2
9.03205e-22	0.410628	0.97	0.92	1.60527e-17	Rac2
1.84975e-09	0.408426	0.748	0.624	3.28756e-05	Rab20
3.38141e-07	0.406474	0.612	0.442	0.00600979	Zfp622
5.74481e-08	0.401497	0.727	0.593	0.00102103	Nr4a1
1.65384e-08	0.390457	0.68	0.513	0.000293937	Eno1
5.20763e-08	0.387955	0.572	0.376	0.000925553	Cass4
1.96032e-06	0.374282	0.675	0.553	0.0348408	Ldha
2.66914e-08	0.368767	0.418	0.221	0.000474387	Mthfsl
4.16788e-08	0.359244	0.485	0.283	0.000740757	Ccdc86
2.42717e-06	0.356878	0.244	0.102	0.0431381	Cish
2.00465e-06	0.352859	0.138	0.027	0.0356286	BC117090
1.29668e-06	0.350028	0.472	0.292	0.0230459	Egr3
5.71806e-07	0.343936	0.314	0.155	0.0101627	Eml4
1.27107e-06	0.343565	0.496	0.319	0.0225908	Slc2a1
6.25303e-08	0.338239	0.57	0.376	0.00111135	Cmtm7
1.21366e-07	0.337393	0.693	0.54	0.00215703	Arf4
1.51439e-06	0.336832	0.33	0.168	0.0269152	Ltb4r1
1.1417e-06	0.331946	0.455	0.265	0.0202914	Slfn1
2.54663e-07	0.329431	0.531	0.341	0.00452612	Pts
2.01872e-10	0.325839	0.976	0.938	3.58787e-06	Cd9
9.72962e-07	0.325746	0.574	0.407	0.0172925	Atf1
2.88855e-14	0.317452	0.958	0.876	5.13381e-10	Vasp
2.46852e-06	0.309463	0.761	0.611	0.0438731	Fcgr3
1.08366e-07	0.298594	0.734	0.531	0.00192599	Nfkbid
8.76501e-10	0.294351	0.963	0.912	1.55781e-05	Pnrc1
1.24804e-08	0.289476	0.868	0.735	0.000221813	Ncf4
1.54244e-09	0.280365	0.899	0.77	2.74138e-05	Clic1
2.76029e-06	0.276325	0.582	0.407	0.0490586	Tgfb1
2.29298e-12	0.274149	0.97	0.929	4.07532e-08	Arpc1b
1.43634e-11	0.257088	0.983	0.942	2.55281e-07	Gng5
2.45442e-07	0.255386	0.43	0.243	0.00436224	Pold4
1.64202e-08	0.248997	0.931	0.876	0.000291835	Ostf1
1.40277e-06	0.240262	0.945	0.898	0.0249313	Cotl1
7.21025e-11	0.237237	0.999	0.996	1.28148e-06	Malat1
1.49747e-06	0.231105	0.519	0.336	0.0266146	Prelid1
7.83643e-09	0.230692	0.996	0.991	0.000139277	Ubc
3.51928e-13	0.216091	0.999	0.987	6.25482e-09	Tyrobp
1.20413e-07	0.20025	0.983	0.969	0.0021401	Pfn1
5.10801e-07	0.178249	0.999	0.996	0.00907846	Ftl1
1.48471e-07	0.17375	0.999	1	0.00263878	Actb
3.32279e-07	0.16342	0.999	0.991	0.00590559	Ubb
9.92274e-12	-0.19602	0.02	0.102	1.76357e-07	Siglecg
1.44331e-06	-0.214561	0.914	0.907	0.0256519	Eif5
5.39602e-08	-0.215654	0.902	0.938	0.000959034	Iqgap1
1.3278e-06	-0.229068	0.074	0.168	0.023599	Bbx
3.56858e-08	-0.239211	0.811	0.872	0.000634244	Fus
9.60749e-07	-0.239611	0.161	0.292	0.0170754	Trp53inp1
2.64711e-07	-0.24726	0.235	0.385	0.0047047	Kansl1
1.60554e-16	-0.247816	0.298	0.562	2.85353e-12	Lcn2
1.92741e-07	-0.248409	0.084	0.19	0.00342559	Stx4a
3.82732e-07	-0.259514	0.846	0.929	0.00680229	Klf6
1.74925e-06	-0.259766	0.593	0.699	0.0310895	Csde1
6.84309e-07	-0.262873	0.229	0.372	0.0121622	Kdm5a
4.538e-07	-0.265236	0.297	0.451	0.00806538	Kmt2c
1.10293e-07	-0.279008	0.087	0.195	0.00196024	Map3k5
1.1523e-08	-0.282058	0.051	0.146	0.000204799	Rps6ka2
4.05541e-09	-0.295122	0.836	0.876	7.20767e-05	Dazap2
2.37744e-06	-0.29649	0.614	0.712	0.0422542	Atf4
1.21057e-06	-0.296988	0.164	0.283	0.0215155	Braf
8.21127e-08	-0.298405	0.167	0.305	0.00145939	Xpo6
1.35213e-06	-0.302473	0.184	0.314	0.0240314	Xylt1
3.38068e-10	-0.307673	0.06	0.173	6.00848e-06	Hgsnat
1.20268e-37	-0.311248	0.001	0.102	2.13753e-33	Scgb3a1
1.33965e-08	-0.315762	0.049	0.142	0.000238096	Rell1
2.75881e-06	-0.315872	0.253	0.376	0.0490324	Arhgap45
5.16375e-08	-0.316408	0.731	0.823	0.000917753	Syk
1.42728e-07	-0.326196	0.467	0.593	0.0025367	Dedd2
5.24895e-28	-0.3266	0.012	0.137	9.32897e-24	Scgb3a2
2.0493e-06	-0.328935	0.14	0.252	0.0364222	Arhgap17
4.15473e-09	-0.329014	0.948	0.965	7.3842e-05	Clec4d
1.79532e-07	-0.329573	0.461	0.602	0.00319083	Wsb2
6.55256e-10	-0.33153	0.62	0.743	1.16459e-05	Pabpc1
8.51344e-09	-0.333005	0.592	0.726	0.000151309	Tmem189
2.09339e-06	-0.336108	0.248	0.376	0.0372059	Hipk1
8.91187e-07	-0.338514	0.431	0.558	0.0158391	Wdr26
3.48731e-10	-0.338695	0.824	0.903	6.19799e-06	Hmgb2
5.72321e-07	-0.342451	0.178	0.305	0.0101719	Smchd1
1.14912e-06	-0.347599	0.609	0.686	0.0204233	Sema4d
1.99638e-08	-0.349004	0.164	0.305	0.000354817	Crebrf
5.7809e-09	-0.35054	0.06	0.164	0.000102744	Gas2l3
1.37373e-06	-0.356377	0.5	0.606	0.0244153	Tnfrsf1b
1.22013e-12	-0.358147	0.928	0.96	2.16854e-08	Neat1
2.68641e-10	-0.358765	0.476	0.633	4.77456e-06	Tapbp
1.01015e-06	-0.360633	0.197	0.327	0.0179533	Jaml
3.22263e-07	-0.362503	0.175	0.301	0.00572759	Ubap1
2.62714e-08	-0.362591	0.408	0.553	0.000466922	Abr
3.58488e-08	-0.365259	0.219	0.367	0.000637141	Cop1
4.4437e-07	-0.369774	0.269	0.403	0.00789779	Mef2d
6.4631e-13	-0.370515	0.835	0.925	1.14869e-08	Gsr
1.87905e-07	-0.375736	0.296	0.438	0.00333963	Grn
5.42332e-07	-0.378358	0.206	0.336	0.00963886	Nisch
5.77556e-11	-0.378999	0.371	0.558	1.02649e-06	Pag1
7.47145e-08	-0.384255	0.181	0.319	0.0013279	Elk4
1.48991e-06	-0.384702	0.388	0.513	0.0264802	Klf13
1.05272e-06	-0.385164	0.743	0.81	0.01871	H2-K1
2.71217e-11	-0.392256	0.353	0.544	4.82034e-07	Atg2a
8.90646e-08	-0.395917	0.606	0.717	0.00158294	C3
1.57698e-08	-0.399932	0.09	0.204	0.000280277	Dgkh
9.21521e-08	-0.401499	0.428	0.553	0.00163782	Lasp1
1.37122e-09	-0.401811	0.342	0.509	2.43708e-05	Fnip1
3.30005e-08	-0.40563	0.667	0.779	0.000586518	Zeb2
9.04585e-09	-0.407296	0.368	0.544	0.000160772	Cd274
1.08287e-12	-0.408244	0.809	0.881	1.92459e-08	Ptp4a1
9.52805e-09	-0.409262	0.225	0.381	0.000169342	Bach1
7.25125e-09	-0.412754	0.381	0.531	0.000128877	Creg1
3.21904e-10	-0.415437	0.235	0.412	5.72121e-06	Rassf3
2.65509e-07	-0.415766	0.115	0.23	0.00471889	Foxp1
4.0371e-09	-0.421493	0.915	0.956	7.17513e-05	Rnf149
1.94195e-09	-0.433438	0.784	0.854	3.45142e-05	Ddx3x
2.51067e-08	-0.446629	0.178	0.327	0.000446222	Traf1
1.18124e-07	-0.447384	0.858	0.903	0.00209941	mt-Co1
1.15112e-07	-0.449802	0.879	0.916	0.00204589	mt-Co3
1.72352e-08	-0.457909	0.181	0.332	0.000306321	Eif4e
9.21675e-07	-0.462223	0.485	0.624	0.0163809	Chka
2.19529e-09	-0.464629	0.543	0.655	3.90169e-05	Sorl1
3.9671e-14	-0.464894	0.509	0.686	7.05073e-10	BC005537
2.35114e-07	-0.470768	0.577	0.704	0.00417867	Psap
2.93026e-11	-0.471794	0.389	0.575	5.20795e-07	Gla
4.38604e-13	-0.482968	0.142	0.319	7.79532e-09	Dirc2
2.67886e-17	-0.488287	0.58	0.761	4.76114e-13	Serinc3
1.56826e-16	-0.48866	0.201	0.425	2.78727e-12	Vps18
5.26826e-10	-0.500989	0.407	0.575	9.36328e-06	Ly6e
5.36176e-13	-0.507774	0.302	0.496	9.52946e-09	1700017B05Rik
2.9773e-10	-0.514347	0.878	0.903	5.29156e-06	mt-Atp6
7.82663e-11	-0.536137	0.405	0.571	1.39103e-06	Mpeg1
5.68265e-14	-0.539977	0.588	0.743	1.00998e-09	Sgms2
1.22427e-13	-0.540536	0.194	0.385	2.17589e-09	Elmsan1
1.0037e-10	-0.542228	0.868	0.889	1.78387e-06	mt-Co2
1.67679e-17	-0.556913	0.505	0.712	2.98016e-13	Brd2
2.97934e-11	-0.564417	0.5	0.65	5.29518e-07	Ptpre
3.24256e-10	-0.573187	0.434	0.597	5.763e-06	mt-Nd1
9.83709e-12	-0.681783	0.148	0.31	1.74835e-07	Hbb-bs
1.83245e-12	-0.804246	0.15	0.332	3.25681e-08	Rgs1
1.89876e-77	-1.52623	0.119	0.624	3.37467e-73	BC018473
1.84952e-70	-1.7227	0.036	0.358	3.28715e-66	Chil3
1.32519e-216	-2.17826	0.062	0.819	2.35526e-212	Scgb1a1
4.11522e-105	-3.09703	0.235	0.801	7.31397e-101	Ftl1-ps1

## Sheet: Fig4D_2
# GSEA analysis cluster 1 vFLIP vs WT
pathway	pval	padj	log2err	ES	NES	size	leadingEdge
HALLMARK_FATTY_ACID_METABOLISM	3.24827e-07	6.49655e-06	0.674963	0.657743	2.90898	23	CA4,G0S2,MIF,LTC4S,ALDOA,MDH2,LDHA,PTS,XIST
HALLMARK_TNFA_SIGNALING_VIA_NFKB	2.23295e-08	8.9318e-07	0.733762	0.436771	2.75803	82	G0S2,CCRL2,IL1B,IL23A,CD69,JUNB,IER2,BTG2,MCL1,NR4A1,CSF1,IER3,EGR3,SOCS3,HBEGF,ATF3,PNRC1,EGR2,CXCL10,DUSP2,IL1A,F3,CXCL3,TNFAIP2,REL,MAFF,ICAM1,DUSP5
HALLMARK_GLYCOLYSIS	4.58296e-06	6.11062e-05	0.610527	0.52844	2.66456	33	MIF,PGK1,PGAM1,EGLN3,ALDOA,MDH2,ENO1,LDHA,IER3,TPI1,HK2,FAM162A,NT5E,PKM,DDIT4,P4HA1,NDUFV3
HALLMARK_HYPOXIA	1.89844e-05	0.000189844	0.57561	0.415767	2.42966	57	MIF,PGK1,ALDOA,GAPDH,ENO1,LDHA,IER3,SLC2A1,TPI1,HK2,ATF3,PNRC1,FAM162A,PRDX5,F3,PLIN2,MAFF,TES,PIM1,PLAUR,CDKN1A,CDKN1B,DDIT4,P4HA1
HALLMARK_INTERFERON_ALPHA_RESPONSE	0.000806074	0.00537383	0.477271	0.623081	2.19169	13	IFITM1,CCRL2,CSF1,CXCL10,IFITM2,CD47,IFI35
HALLMARK_MTORC1_SIGNALING	0.00121976	0.00570389	0.45506	0.385051	2.14326	46	PGK1,BTG2,EGLN3,ALDOA,GAPDH,ENO1,LDHA,XBP1,SLC2A1,TPI1,CD9,HK2,TES,SLC9A3R1,CDKN1A,DDIT4,P4HA1
HALLMARK_INFLAMMATORY_RESPONSE	0.00041633	0.00333064	0.498493	0.373579	2.12054	51	IFITM1,CCRL2,IL1B,CD69,BTG2,CLEC5A,FPR1,CSF1,OSM,CD14,HBEGF,CXCL10,FFAR2,IL1A,F3,ICAM1,IL10RA,PLAUR,CDKN1A
HALLMARK_APOPTOSIS	0.00128338	0.00570389	0.45506	0.354484	2.02695	50	IL1B,CD69,BTG2,MCL1,IGFBP6,IER3,EGR3,CD14,GSN,ATF3,IL1A,LMNA,BCL10,BCL2L1,TSPO,CDKN1A,CDKN1B
HALLMARK_INTERFERON_GAMMA_RESPONSE	0.00126947	0.00570389	0.45506	0.384624	2.00064	38	UPP1,CD69,FPR1,SOCS3,IRF5,CXCL10,IFITM2,TNFAIP2,IFI35,ICAM1,PSMB2,PIM1,IL10RA,CDKN1A,SRI,MYD88,BTG1,JAK2,NFKBIA,IL4R
HALLMARK_ALLOGRAFT_REJECTION	0.00349766	0.0139906	0.431708	0.378517	1.99766	39	EIF5A,IL1B,CSF1,NCF4,TGFB1,LTB,SPI1,CAPG,CD47,ICAM1,BCL10,UBE2N,ICOSLG,JAK2,IFNGR1,SRGN,IL4R
HALLMARK_IL2_STAT5_SIGNALING	0.00538837	0.0195941	0.407018	0.342704	1.86454	42	RHOH,CSF1,XBP1,CISH,HK2,CXCL10,LTB,CAPG,PLIN2,NT5E,MAFF,SPP1,PIM1,BCL2L1,IL10RA
HALLMARK_IL6_JAK_STAT3_SIGNALING	0.0141096	0.047032	0.38073	0.382465	1.82875	29	IL1B,CSF1,CD14,CD9,SOCS3,TGFB1,CXCL10,LTB,CRLF2,CXCL3,PIM1

## Sheet: Fig4E+S5D
p_val	avg_logFC	pct.1	pct.2	p_val_adj	cluster	gene
0	1.85578	0.981	0.155	0	0	Plet1
0	1.77357	0.989	0.368	0	0	Lpl
0	1.67184	0.788	0.086	0	0	Car4
0	1.60977	0.987	0.417	0	0	Ear2
0	1.56955	0.866	0.089	0	0	Ear1
0	1.52312	0.987	0.511	0	0	Abcg1
2.75074e-246	1.43803	0.798	0.365	4.88889e-242	0	Chil3
0	1.42135	0.987	0.291	0	0	Mrc1
0	1.3783	0.998	0.698	0	0	Cd9
0	1.30638	0.983	0.556	0	0	Cd164
0	1.27486	0.977	0.207	0	0	Atp6v0d2
0	1.20926	0.986	0.357	0	0	Axl
0	1.16051	0.982	0.449	0	0	Nceh1
0	1.15631	0.624	0.061	0	0	Krt79
0	1.14738	0.848	0.189	0	0	Ctsk
0	1.1411	0.768	0.081	0	0	Krt19
0	1.08538	0.933	0.327	0	0	Il18
0	1.0805	0.907	0.195	0	0	Lpin1
0	1.08012	0.974	0.422	0	0	Klhdc4
0	1.07682	0.926	0.206	0	0	Net1
0	1.074	0.979	0.509	0	0	Tcf7l2
0	1.04595	0.605	0.057	0	0	Fabp1
0	1.02545	0.974	0.589	0	0	Adipor2
0	1.01033	0.922	0.239	0	0	F7
0	1.00756	0.989	0.822	0	0	Sgk1
0	1.00643	0.752	0.07	0	0	Cidec
0	0.990681	0.981	0.504	0	0	Hebp1
0	0.972148	0.994	0.891	0	0	Ccl6
0	0.971949	0.999	0.919	0	0	Ctsd
0	0.964753	0.964	0.431	0	0	Ncoa4
0	0.939232	0.956	0.453	0	0	Dmxl2
0	0.930586	0.876	0.256	0	0	Ccnd2
0	0.921748	0.945	0.304	0	0	AU020206
0	0.906258	0.989	0.681	0	0	Ptms
0	0.892139	0.907	0.27	0	0	Mertk
0	0.883041	0.935	0.279	0	0	Dst
0	0.876574	0.987	0.754	0	0	Sept9
8.34456e-247	0.869538	0.601	0.163	1.48308e-242	0	Gdf15
0	0.849245	0.899	0.415	0	0	Plk3
0	0.845615	0.911	0.41	0	0	Cdc42ep3
0	0.833512	0.912	0.404	0	0	AI504432
0	0.833222	0.96	0.368	0	0	Itgax
0	0.817577	0.967	0.272	0	0	Slc7a2
1.17212e-136	0.813831	1	0.996	2.0832e-132	0	Gm42418
0	0.807432	0.843	0.229	0	0	Lima1
0	0.805215	0.906	0.327	0	0	Acox1
0	0.801666	0.902	0.292	0	0	Actn1
0	0.796496	0.979	0.682	0	0	Ptpn12
0	0.796456	0.976	0.683	0	0	Baz1a
0	0.796201	0.935	0.334	0	0	Sulf2
0	0.792987	0.805	0.178	0	0	Serpinb1a
0	0.785794	0.926	0.349	0	0	Olr1
0	0.785476	0.846	0.15	0	0	Ly75
0	0.785442	0.995	0.915	0	0	Sirpa
0	0.783061	0.989	0.663	0	0	Naaa
0	0.77994	0.988	0.794	0	0	Dstn
0	0.777368	0.796	0.085	0	0	Perp
0	0.776889	0.959	0.436	0	0	Pld3
0	0.77356	0.986	0.792	0	0	Aplp2
0	0.770055	0.982	0.629	0	0	Colgalt1
0	0.751882	0.933	0.458	0	0	Itpripl2
0	0.747647	0.95	0.338	0	0	Hvcn1
0	0.743647	0.968	0.68	0	0	Chp1
0	0.74222	0.996	0.922	0	0	Plin2
0	0.740781	0.96	0.371	0	0	Dab2
0	0.726152	0.817	0.147	0	0	Bcar3
0	0.724715	0.744	0.114	0	0	Cd2
0	0.717137	0.96	0.344	0	0	Ltc4s
0	0.716388	0.997	0.895	0	0	Anxa2
0	0.710565	0.855	0.227	0	0	Atxn1
9.1389e-164	0.709635	0.871	0.585	1.62426e-159	0	Chka
0	0.708674	0.861	0.25	0	0	Prkar2b
0	0.708327	0.939	0.417	0	0	Dhrs3
0	0.705351	0.979	0.709	0	0	Abhd12
0	0.704885	0.977	0.557	0	0	Trf
3.25949e-257	0.694811	0.969	0.678	5.79309e-253	0	Clic4
0	0.694693	0.964	0.646	0	0	Ctnnb1
1.02523e-283	0.693041	0.588	0.129	1.82215e-279	0	Serpine1
2.52318e-290	0.685793	0.988	0.688	4.48445e-286	0	Lmna
0	0.685666	0.835	0.219	0	0	Bhlhe41
0	0.679256	0.993	0.875	0	0	Reep5
0	0.670575	0.901	0.356	0	0	Shtn1
4.95082e-230	0.670482	0.518	0.128	8.7991e-226	0	Flt1
0	0.665284	0.671	0.077	0	0	Adcy3
0	0.6559	0.797	0.187	0	0	Frmd4a
0	0.654584	0.792	0.144	0	0	Phgdh
0	0.653936	0.681	0.081	0	0	Siglecf
2.7085e-297	0.652857	0.968	0.67	4.81383e-293	0	Lipa
0	0.65086	0.85	0.298	0	0	Pla2g15
0	0.645071	0.918	0.404	0	0	Sort1
0	0.644119	0.836	0.301	0	0	Pros1
5.84946e-247	0.641399	0.938	0.624	1.03963e-242	0	Fam129a
0	0.640945	0.775	0.109	0	0	Mgll
6.72969e-231	0.640335	0.916	0.524	1.19607e-226	0	Cebpa
0	0.631304	0.532	0.052	0	0	Acaa1b
0	0.631286	0.92	0.431	0	0	Camk1
0	0.630883	0.942	0.535	0	0	S100a1
7.42051e-251	0.629497	0.946	0.503	1.31885e-246	0	Clec4n
0	0.628005	0.912	0.382	0	0	Sh2d1b1
7.9285e-264	0.622045	0.958	0.634	1.40913e-259	0	Glul
5.74139e-282	0.6137	0.936	0.494	1.02042e-277	0	Ramp1
1.93324e-300	0.608054	0.929	0.505	3.43595e-296	0	Idh1
1.4406e-245	0.607726	0.948	0.654	2.56037e-241	0	Dock10
0	0.606523	0.833	0.259	0	0	Abcd2
9.84582e-255	0.605733	0.654	0.204	1.7499e-250	0	Egr2
0	0.603942	0.8	0.165	0	0	Pald1
0	0.603454	0.992	0.873	0	0	App
0	0.603218	0.753	0.099	0	0	Card11
1.28285e-281	0.602333	0.895	0.408	2.28001e-277	0	Pdlim1
2.96069e-275	0.599951	0.783	0.34	5.26204e-271	0	Mgst3
0	0.59968	0.837	0.29	0	0	Tfec
1.07692e-276	0.597758	0.935	0.589	1.91401e-272	0	Sla
3.64314e-302	0.597263	0.952	0.639	6.47495e-298	0	Akr1b3
9.71138e-283	0.59564	0.974	0.731	1.726e-278	0	Mapk3
0	0.595192	0.691	0.099	0	0	Adarb1
0	0.593714	0.808	0.267	0	0	Lrp12
1.12078e-258	0.591163	0.943	0.637	1.99196e-254	0	Atp13a3
7.57188e-273	0.59111	0.862	0.368	1.34575e-268	0	Il1rn
1.86084e-256	0.590585	0.986	0.726	3.30727e-252	0	Mcemp1
0	0.59033	0.874	0.363	0	0	Qdpr
1.43436e-208	0.589146	0.992	0.771	2.54928e-204	0	Tnfaip2
1.90718e-277	0.587775	0.952	0.618	3.38963e-273	0	Evl
0	0.587126	0.721	0.106	0	0	Gmpr
2.60835e-247	0.581154	0.95	0.633	4.63582e-243	0	Tmbim1
1.48471e-222	0.572485	0.935	0.609	2.63877e-218	0	Nedd9
0	0.572388	0.812	0.312	0	0	Spns1
6.89408e-212	0.568647	0.711	0.286	1.22529e-207	0	Kcnq1ot1
2.97694e-297	0.567229	0.738	0.265	5.29092e-293	0	Dhrs7b
0	0.565769	0.703	0.118	0	0	Angptl4
0	0.565364	0.71	0.076	0	0	Flvcr2
0	0.564569	0.815	0.223	0	0	Cd200r4
0	0.562951	0.884	0.352	0	0	Dapk1
5.35428e-267	0.559826	0.845	0.391	9.51617e-263	0	Rin2
4.88545e-281	0.558762	0.908	0.457	8.6829e-277	0	Ivns1abp
0	0.557574	0.862	0.355	0	0	Iqsec1
2.54639e-155	0.556803	0.984	0.748	4.5257e-151	0	Mt1
1.02533e-298	0.556434	0.6	0.138	1.82231e-294	0	Tns1
1.5681e-173	0.556093	0.811	0.395	2.78699e-169	0	Wfdc21
8.99561e-236	0.554326	0.994	0.916	1.59879e-231	0	Mpeg1
5.54978e-254	0.553937	0.956	0.666	9.86362e-250	0	Unc119
0	0.553632	0.74	0.178	0	0	Alox5
0	0.551435	0.684	0.114	0	0	B3gnt7
1.99661e-222	0.549164	0.796	0.359	3.54858e-218	0	Nabp1
3.70217e-306	0.548203	0.807	0.307	6.57987e-302	0	Bzw2
3.77423e-261	0.547893	0.95	0.66	6.70795e-257	0	Rexo2
9.57079e-215	0.546406	0.901	0.523	1.70102e-210	0	Tob1
2.38275e-259	0.542582	0.936	0.584	4.23487e-255	0	Pnpla8
1.22807e-264	0.539599	0.985	0.839	2.18265e-260	0	Canx
5.33609e-282	0.539332	0.907	0.477	9.48383e-278	0	Ski
4.14834e-256	0.537855	0.864	0.435	7.37284e-252	0	Tbc1d9
5.88934e-292	0.530313	0.819	0.331	1.04671e-287	0	Cdk6
1.94714e-198	0.525912	0.977	0.776	3.46066e-194	0	Lmo4
0	0.525864	0.498	0.059	0	0	Wwtr1
2.75765e-271	0.52352	0.774	0.283	4.90117e-267	0	Hcar2
3.3894e-53	0.520294	0.63	0.423	6.02399e-49	0	Osm
0	0.518014	0.802	0.24	0	0	Slamf9
2.02664e-225	0.514114	0.998	0.97	3.60194e-221	0	Cd44
0	0.512948	0.544	0.08	0	0	Ccdc80
1.19415e-163	0.512928	0.564	0.216	2.12236e-159	0	Kat6b
4.97737e-266	0.512539	0.872	0.444	8.84627e-262	0	Capn1
8.11797e-222	0.506589	0.661	0.248	1.44281e-217	0	Cib2
2.7249e-270	0.504521	0.734	0.253	4.84296e-266	0	Tmcc3
0	0.503556	0.644	0.064	0	0	Kcnn3
0	0.50314	0.642	0.067	0	0	Kazald1
2.60019e-236	0.502386	0.957	0.657	4.62131e-232	0	Cyb5a
5.96234e-63	0.500967	0.608	0.412	1.05969e-58	0	Xist
1.54096e-215	0.500885	0.981	0.811	2.73876e-211	0	Slc6a6
5.99665e-223	0.496136	0.835	0.413	1.06578e-218	0	Plscr1
1.33762e-254	0.495986	0.897	0.521	2.37736e-250	0	Blvra
8.95559e-264	0.49564	0.997	0.967	1.59168e-259	0	Iqgap1
1.18475e-172	0.495428	0.865	0.524	2.10565e-168	0	Maff
1.82528e-218	0.495419	0.945	0.645	3.24408e-214	0	Cyb5r3
8.44371e-213	0.493218	0.928	0.577	1.5007e-208	0	Hmgn2
5.52916e-223	0.492606	0.906	0.457	9.82697e-219	0	Vat1
3.52761e-247	0.491069	0.918	0.575	6.26962e-243	0	Snx1
0	0.490932	0.789	0.268	0	0	Qsox1
6.78534e-209	0.489255	0.965	0.736	1.20596e-204	0	Snx10
1.79884e-202	0.489099	0.91	0.608	3.19708e-198	0	Lrrc58
2.33945e-250	0.487651	0.998	0.985	4.1579e-246	0	Laptm5
1.3811e-197	0.484473	0.799	0.347	2.45463e-193	0	Ms4a8a
7.4308e-229	0.483912	0.872	0.493	1.32068e-224	0	Cpt1a
1.31924e-195	0.482625	0.869	0.463	2.34468e-191	0	Gstm1
4.2672e-205	0.482372	0.93	0.66	7.5841e-201	0	Etfb
1.93329e-142	0.480986	0.972	0.789	3.43603e-138	0	Runx1
6.14501e-220	0.480969	0.899	0.479	1.09215e-215	0	Myof
1.89203e-101	0.480341	0.913	0.674	3.36271e-97	0	Txnip
6.15201e-206	0.47831	0.894	0.525	1.0934e-201	0	Cd300lf
1.26798e-300	0.474178	0.383	0.03	2.25358e-296	0	Cpne5
3.30474e-219	0.472447	0.904	0.562	5.87352e-215	0	Atxn10
3.30075e-108	0.469747	0.992	0.94	5.86643e-104	0	Cotl1
0	0.466801	0.665	0.142	0	0	Dip2c
1.7801e-229	0.460812	0.901	0.449	3.16377e-225	0	Fcgrt
1.30755e-244	0.46013	0.997	0.965	2.32391e-240	0	Ucp2
2.59778e-135	0.459219	0.683	0.336	4.61704e-131	0	Mmp19
1.61435e-132	0.459008	0.567	0.227	2.86919e-128	0	Mt2
6.76394e-251	0.45682	0.678	0.222	1.20216e-246	0	Lsr
2.34739e-201	0.455668	0.944	0.58	4.17201e-197	0	Anxa4
1.52649e-224	0.455657	0.808	0.347	2.71303e-220	0	Hmgn1
0	0.45315	0.751	0.25	0	0	Myo7a
1.0671e-213	0.452657	0.971	0.754	1.89656e-209	0	Rtn3
1.64095e-214	0.452168	0.888	0.495	2.91645e-210	0	Tgfbr2
0	0.449088	0.576	0.066	0	0	Ffar4
0	0.447714	0.612	0.117	0	0	Cdh1
3.68996e-213	0.44758	0.984	0.867	6.55816e-209	0	Sh3bgrl
4.70335e-167	0.446847	0.906	0.623	8.35927e-163	0	Nus1
1.05934e-164	0.446434	0.823	0.48	1.88276e-160	0	Hnrnpll
5.11915e-205	0.445239	0.855	0.409	9.09827e-201	0	Mtss1
2.42007e-240	0.442068	0.466	0.093	4.3012e-236	0	Nav2
1.01854e-148	0.441967	0.811	0.423	1.81026e-144	0	Cd24a
4.96381e-201	0.440862	0.885	0.554	8.82217e-197	0	Ech1
8.39808e-185	0.440642	0.869	0.537	1.49259e-180	0	B4galt1
1.02498e-230	0.440191	0.998	0.963	1.8217e-226	0	Lcp1
3.96061e-154	0.438705	0.84	0.481	7.0392e-150	0	Zfand2a
4.10537e-165	0.438127	0.992	0.894	7.29648e-161	0	Hsp90b1
1.98771e-176	0.437429	0.977	0.8	3.53275e-172	0	Atp6v1b2
2.32818e-204	0.437347	0.996	0.976	4.13787e-200	0	mt-Nd4
4.71306e-247	0.437103	0.79	0.34	8.37653e-243	0	Abhd5
1.72669e-173	0.436455	0.855	0.525	3.06884e-169	0	Samd8
4.68354e-299	0.435734	0.728	0.218	8.32406e-295	0	Amz1
4.57783e-216	0.435518	0.336	0.041	8.13617e-212	0	Epcam
3.85296e-301	0.43551	0.811	0.244	6.84786e-297	0	Pparg
2.02429e-206	0.434596	0.823	0.369	3.59778e-202	0	Creb5
8.97764e-195	0.433851	0.823	0.404	1.5956e-190	0	Ralgds
1.61431e-290	0.431675	0.634	0.163	2.86911e-286	0	P2ry14
1.42094e-141	0.430914	0.63	0.294	2.52544e-137	0	Hmgcs1
1.82648e-214	0.43064	0.86	0.457	3.24619e-210	0	Plekhb2
1.5799e-168	0.430016	0.935	0.66	2.80796e-164	0	Rock2
0	0.428462	0.546	0.065	0	0	Slc9a4
2.16581e-171	0.428372	0.907	0.637	3.84929e-167	0	Senp2
4.56967e-168	0.428142	0.85	0.505	8.12168e-164	0	Sept11
1.1966e-163	0.425953	0.958	0.722	2.12671e-159	0	Ywhah
1.54082e-195	0.425286	0.905	0.544	2.7385e-191	0	Gsap
2.19005e-177	0.425087	0.761	0.384	3.89238e-173	0	Tor1aip2
0	0.424085	0.612	0.114	0	0	Atp10a
0	0.42366	0.594	0.077	0	0	Trim29
3.22131e-187	0.423116	0.797	0.432	5.72523e-183	0	Hsd17b4
3.19211e-141	0.421789	0.982	0.85	5.67335e-137	0	Dbi
1.03841e-281	0.421293	0.652	0.184	1.84557e-277	0	Tmem154
2.48369e-135	0.419851	0.91	0.628	4.41426e-131	0	Nrip1
2.00754e-175	0.419717	0.962	0.728	3.56799e-171	0	Camk2d
5.74904e-158	0.418702	0.995	0.968	1.02178e-153	0	mt-Nd2
1.61317e-151	0.417864	0.957	0.75	2.86709e-147	0	Hnrnph1
3.0077e-145	0.416806	0.958	0.752	5.34559e-141	0	Xbp1
1.56015e-111	0.415565	0.912	0.68	2.77285e-107	0	Trim25
4.4028e-174	0.413383	0.867	0.481	7.8251e-170	0	Ddhd1
4.14376e-193	0.413326	0.862	0.502	7.3647e-189	0	Ppt2
3.88535e-210	0.412762	0.867	0.491	6.90544e-206	0	Casp8
2.39462e-199	0.410886	0.363	0.059	4.25596e-195	0	Lepr
2.93935e-190	0.410313	0.85	0.466	5.22411e-186	0	Rps6ka3
6.19313e-208	0.408656	0.752	0.305	1.1007e-203	0	Agap1
5.26062e-203	0.408026	0.82	0.39	9.3497e-199	0	Slc29a1
1.82999e-219	0.404628	0.82	0.388	3.25244e-215	0	Mgat4b
8.18835e-121	0.404612	0.828	0.474	1.45532e-116	0	Rgs1
4.91282e-269	0.403886	0.554	0.124	8.73155e-265	0	Acot1
2.36328e-176	0.40309	0.715	0.324	4.20025e-172	0	Pcyox1
4.44001e-207	0.402589	0.517	0.138	7.89123e-203	0	Syne2
6.80779e-237	0.400069	0.786	0.339	1.20995e-232	0	Nln
0	0.399095	0.568	0.099	0	0	Mcoln3
7.90039e-190	0.39906	0.862	0.482	1.40414e-185	0	Trpv2
0	0.397936	0.578	0.079	0	0	Matn2
2.09364e-175	0.396682	0.954	0.724	3.72103e-171	0	Scarb2
3.13101e-243	0.393873	0.786	0.271	5.56475e-239	0	Lilra5
3.65742e-151	0.393483	0.967	0.772	6.50034e-147	0	Gns
6.78199e-238	0.393296	0.666	0.214	1.20536e-233	0	Cd200r1
1.0112e-113	0.392734	0.94	0.738	1.79721e-109	0	Mycbp2
0	0.392683	0.627	0.106	0	0	Sh3bgrl2
3.89513e-299	0.390746	0.455	0.059	6.92281e-295	0	Afap1
3.56447e-137	0.390669	0.984	0.881	6.33513e-133	0	Tagln2
0	0.388505	0.522	0.043	0	0	Slc6a4
2.72933e-241	0.388444	0.451	0.082	4.85083e-237	0	Syne1
6.17714e-191	0.38821	0.806	0.405	1.09786e-186	0	Klhl9
3.77086e-232	0.38772	0.737	0.292	6.70195e-228	0	F11r
2.2167e-176	0.387585	0.993	0.899	3.93974e-172	0	Anxa5
2.34586e-200	0.386675	0.991	0.898	4.1693e-196	0	Akr1a1
1.47107e-161	0.386305	0.894	0.584	2.61454e-157	0	Cenpb
2.28651e-173	0.386104	0.822	0.467	4.06381e-169	0	Psen2
0	0.385194	0.46	0.048	0	0	Mcam
5.63376e-210	0.384849	0.68	0.262	1.00129e-205	0	Abhd17c
6.31795e-208	0.383919	0.999	0.982	1.12289e-203	0	mt-Atp6
1.78985e-153	0.38376	0.984	0.871	3.18109e-149	0	Scp2
5.48804e-154	0.383109	0.996	0.978	9.75389e-150	0	mt-Cytb
5.77184e-81	0.383015	0.86	0.616	1.02583e-76	0	Lars2
1.06909e-227	0.382922	0.659	0.222	1.90009e-223	0	Tmem245
2.68509e-278	0.381595	0.516	0.101	4.77222e-274	0	Clmn
1.61657e-198	0.380348	0.682	0.261	2.87313e-194	0	Gpat3
1.10034e-197	0.379438	0.727	0.316	1.95563e-193	0	Sh3tc1
0	0.378094	0.642	0.151	0	0	Ttyh2
2.41167e-229	0.37788	0.725	0.273	4.28626e-225	0	Ptgfrn
4.6171e-87	0.377744	0.739	0.468	8.20597e-83	0	Gadd45g
3.47415e-270	0.37593	0.373	0.035	6.1746e-266	0	Gal
5.55394e-169	0.375258	1	0.999	9.87102e-165	0	Actb
2.72422e-159	0.374811	0.853	0.522	4.84176e-155	0	Gnaq
8.24729e-169	0.374404	0.888	0.492	1.46579e-164	0	Abcc5
8.68777e-285	0.370244	0.536	0.106	1.54408e-280	0	Aldoc
4.41156e-170	0.369369	0.991	0.934	7.84066e-166	0	Sdcbp
4.0274e-138	0.369239	0.226	0.028	7.15789e-134	0	Pdk4
0	0.36916	0.529	0.054	0	0	C530008M17Rik
1.27232e-163	0.36847	0.802	0.436	2.26129e-159	0	Pdia4
3.37481e-153	0.367022	0.957	0.796	5.99805e-149	0	Wdr1
1.14431e-133	0.366781	0.913	0.695	2.03378e-129	0	Naa50
1.06069e-140	0.366274	0.977	0.837	1.88517e-136	0	Atp5g3
2.22834e-292	0.364291	0.491	0.075	3.96042e-288	0	Slc39a2
1.11971e-249	0.364081	0.495	0.101	1.99007e-245	0	Rab44
9.98192e-144	0.363754	0.989	0.918	1.77409e-139	0	Myh9
7.84008e-131	0.363643	0.949	0.696	1.39342e-126	0	Gpcpd1
4.18836e-186	0.363636	0.698	0.298	7.44398e-182	0	Cttnbp2nl
9.02871e-128	0.361864	0.933	0.657	1.60467e-123	0	Reep3
4.31895e-181	0.361816	0.658	0.256	7.67607e-177	0	Man2a2
1.00954e-212	0.361653	0.515	0.134	1.79426e-208	0	Tmem64
2.69712e-148	0.361632	0.767	0.426	4.7936e-144	0	Esyt2
1.54652e-190	0.361608	0.776	0.358	2.74863e-186	0	Pnpla7
1.31669e-189	0.361242	0.845	0.45	2.34015e-185	0	Alas1
5.68358e-139	0.361229	0.85	0.526	1.01014e-134	0	Comt
1.08686e-180	0.360539	0.786	0.392	1.93168e-176	0	Arl11
8.66994e-175	0.360069	0.713	0.283	1.54091e-170	0	Fpr1
2.54738e-83	0.358648	0.971	0.851	4.52745e-79	0	Tlr2
8.78067e-156	0.357879	0.974	0.864	1.56059e-151	0	Cap1
1.52845e-137	0.35675	0.977	0.83	2.71652e-133	0	Nap1l1
1.22977e-102	0.353042	0.89	0.649	2.18567e-98	0	Zfp703
1.3456e-214	0.352466	0.418	0.077	2.39153e-210	0	Phlda3
1.67934e-278	0.351909	0.573	0.124	2.9847e-274	0	Adgrl2
2.9272e-155	0.351541	0.977	0.855	5.2025e-151	0	Bnip3l
1.29566e-104	0.351299	0.93	0.716	2.30277e-100	0	mt-Nd4l
2.78344e-302	0.351275	0.595	0.128	4.947e-298	0	Cpne8
6.54821e-115	0.350187	0.972	0.836	1.16381e-110	0	Ezr
4.64884e-143	0.349855	0.811	0.486	8.26239e-139	0	Pqlc3
7.01073e-139	0.349203	0.767	0.412	1.24602e-134	0	Zfp608
3.78231e-272	0.34842	0.638	0.181	6.7223e-268	0	Slc12a7
2.54717e-209	0.348027	0.689	0.274	4.52709e-205	0	Ctnnd1
7.47375e-134	0.347857	0.916	0.637	1.32831e-129	0	Gpr137b
5.26098e-183	0.345285	0.586	0.214	9.35034e-179	0	4931406C07Rik
6.61698e-97	0.345148	0.301	0.088	1.17604e-92	0	Xlr
9.67982e-92	0.345107	0.898	0.651	1.72039e-87	0	Rassf3
3.07998e-146	0.343503	0.83	0.504	5.47406e-142	0	Ubqln1
1.61098e-153	0.341668	0.859	0.539	2.8632e-149	0	Hadhb
2.30013e-187	0.3408	0.685	0.286	4.08802e-183	0	Rxra
1.06284e-116	0.340686	0.981	0.893	1.88898e-112	0	Akap13
1.67951e-132	0.340011	0.981	0.879	2.98499e-128	0	Tmed5
6.81831e-144	0.339201	0.825	0.385	1.21182e-139	0	Cd36
6.62639e-130	0.339041	0.935	0.674	1.17771e-125	0	Ppp1r14b
1.25575e-148	0.338755	0.959	0.772	2.23185e-144	0	Tbca
6.27645e-151	0.337697	0.789	0.366	1.11551e-146	0	Serpinb6a
1.41647e-107	0.336585	0.705	0.4	2.51749e-103	0	Ipmk
8.88305e-148	0.336358	0.93	0.513	1.57878e-143	0	Bcl2a1a
9.58398e-118	0.335292	0.795	0.486	1.70336e-113	0	Ubash3b
2.22628e-160	0.334895	0.729	0.344	3.95677e-156	0	Cav2
1.52461e-212	0.332993	0.996	0.933	2.70969e-208	0	Prdx1
4.83662e-141	0.332795	0.59	0.228	8.59612e-137	0	Pmepa1
1.58428e-113	0.330967	0.929	0.707	2.81575e-109	0	Rassf4
2.03323e-285	0.330813	0.525	0.1	3.61365e-281	0	Galnt3
1.9371e-88	0.330318	0.769	0.487	3.4428e-84	0	Phlda1
5.95211e-124	0.329693	0.893	0.615	1.05787e-119	0	Hspd1
2.41847e-181	0.328945	0.478	0.128	4.29835e-177	0	Cox6b2
7.15936e-157	0.328907	0.722	0.356	1.27243e-152	0	Fam69a
7.7309e-166	0.328581	0.664	0.289	1.37401e-161	0	Eepd1
5.1958e-187	0.328385	0.584	0.197	9.23449e-183	0	Plekhg1
1.33349e-99	0.328265	0.906	0.704	2.37002e-95	0	Furin
1.88228e-136	0.327646	0.902	0.639	3.34537e-132	0	Hcfc1r1
3.14052e-116	0.326841	0.995	0.975	5.58164e-112	0	mt-Nd1
3.18029e-138	0.326779	0.829	0.529	5.65232e-134	0	Ddb1
1.23329e-59	0.32593	0.967	0.844	2.19193e-55	0	Bhlhe40
1.86429e-132	0.325653	0.992	0.948	3.3134e-128	0	Cd47
6.61222e-94	0.324579	0.796	0.497	1.17519e-89	0	Rasgef1b
2.16491e-110	0.324432	0.934	0.634	3.8477e-106	0	Bst1
1.71036e-152	0.324016	0.775	0.376	3.03982e-148	0	Tbxas1
1.92086e-139	0.323773	0.984	0.888	3.41395e-135	0	Ywhab
4.12703e-136	0.323602	0.979	0.808	7.33497e-132	0	Hexa
1.45413e-156	0.323343	0.739	0.388	2.58442e-152	0	Lpcat3
2.10769e-204	0.322141	0.581	0.179	3.746e-200	0	Scimp
2.59871e-109	0.322116	0.978	0.908	4.61869e-105	0	Ptp4a1
1.12629e-156	0.321816	0.756	0.376	2.00175e-152	0	Fam168a
2.27078e-106	0.321596	0.919	0.723	4.03587e-102	0	Hprt
5.25962e-77	0.320412	0.23	0.061	9.34792e-73	0	Ereg
1.14773e-128	0.320355	0.882	0.605	2.03986e-124	0	Ogdh
7.61725e-106	0.319526	0.977	0.82	1.35381e-101	0	Cd302
1.46589e-79	0.318982	0.961	0.808	2.60532e-75	0	Fosb
1.58525e-130	0.318919	0.764	0.434	2.81747e-126	0	Far1
6.4767e-221	0.318027	0.572	0.173	1.1511e-216	0	Tmem238
4.23974e-149	0.317013	0.694	0.336	7.53528e-145	0	Dip2b
5.37761e-153	0.316005	0.994	0.934	9.55762e-149	0	Tmbim6
1.89616e-144	0.315013	0.684	0.289	3.37004e-140	0	Rhoc
6.74967e-117	0.31445	0.929	0.717	1.19962e-112	0	Pon2
1.47987e-117	0.314188	0.909	0.693	2.63017e-113	0	Chic2
9.11671e-101	0.313833	0.978	0.91	1.62031e-96	0	mt-Nd5
1.0539e-178	0.313589	0.637	0.252	1.8731e-174	0	Cluh
6.97201e-152	0.312839	0.774	0.399	1.23914e-147	0	Tbrg1
2.77101e-303	0.311761	0.501	0.072	4.92491e-299	0	Slco2b1
1.61972e-131	0.311457	0.76	0.421	2.87873e-127	0	Luzp1
5.42445e-112	0.31075	0.87	0.612	9.64087e-108	0	Svil
1.16165e-198	0.309889	0.451	0.105	2.06461e-194	0	Nt5e
9.07555e-116	0.309814	0.925	0.699	1.613e-111	0	Caprin1
1.7508e-117	0.309712	0.897	0.644	3.1117e-113	0	Mapk1
1.83247e-89	0.30844	0.842	0.585	3.25684e-85	0	Noct
6.05611e-122	0.308176	0.986	0.912	1.07635e-117	0	Ptbp3
9.76302e-129	0.308053	0.268	0.05	1.73518e-124	0	Ch25h
6.40697e-125	0.307866	0.848	0.57	1.13871e-120	0	Hadha
4.92768e-111	0.306868	0.935	0.671	8.75796e-107	0	Pygl
1.21021e-99	0.30649	0.935	0.71	2.15091e-95	0	Cndp2
1.89573e-112	0.306432	0.932	0.693	3.36928e-108	0	Hpcal1
8.60515e-119	0.306356	0.918	0.668	1.52939e-114	0	Gsto1
1.17274e-144	0.30558	0.62	0.277	2.08432e-140	0	Ttc39b
1.3263e-114	0.305135	0.781	0.468	2.35724e-110	0	Lpp
6.25964e-125	0.304683	0.867	0.583	1.11253e-120	0	Etfa
1.49225e-100	0.304665	0.989	0.912	2.65217e-96	0	Calr
8.24603e-111	0.303734	0.58	0.275	1.46557e-106	0	Hivep3
4.67739e-93	0.303667	0.855	0.625	8.31313e-89	0	Glrx5
6.77206e-164	0.303336	0.823	0.427	1.2036e-159	0	Hip1
4.02758e-116	0.30318	0.864	0.585	7.15822e-112	0	Rragc
4.21054e-97	0.302394	0.887	0.627	7.4834e-93	0	Rpn1
4.14987e-211	0.300825	0.413	0.078	7.37556e-207	0	Mical2
1.48769e-139	0.300094	0.809	0.474	2.64407e-135	0	Lypla2
6.15568e-134	0.29973	0.781	0.435	1.09405e-129	0	Aebp2
4.0663e-123	0.29838	0.969	0.836	7.22703e-119	0	Rab14
1.06574e-186	0.297903	0.581	0.194	1.89414e-182	0	Plcb2
4.01389e-61	0.29729	0.977	0.879	7.13389e-57	0	Irf2bp2
7.93889e-214	0.297008	0.431	0.088	1.41098e-209	0	Tmem216
1.45827e-95	0.296409	0.901	0.657	2.59179e-91	0	Larp4b
1.18301e-134	0.296317	0.749	0.361	2.10257e-130	0	Nrp2
7.35479e-146	0.295975	0.699	0.338	1.30717e-141	0	Slc36a4
2.57722e-216	0.295866	0.518	0.135	4.58049e-212	0	Zbtb4
1.11667e-166	0.29559	0.713	0.32	1.98466e-162	0	Parvg
5.85279e-127	0.295529	0.487	0.18	1.04022e-122	0	Fbxo32
1.41491e-124	0.295444	0.969	0.817	2.51471e-120	0	Arl6ip1
3.48488e-120	0.295359	0.833	0.512	6.19367e-116	0	Atp6v1c1
7.59039e-147	0.294902	0.564	0.229	1.34904e-142	0	Arhgap5
5.29031e-113	0.294829	0.857	0.586	9.40246e-109	0	Arf3
6.48176e-128	0.294678	0.992	0.932	1.152e-123	0	Actr2
1.23126e-100	0.294657	0.934	0.67	2.18833e-96	0	Cd84
5.00357e-150	0.294542	0.999	0.982	8.89285e-146	0	mt-Co1
7.89564e-101	0.291821	0.917	0.697	1.40329e-96	0	Eif5b
5.42848e-67	0.290856	0.984	0.915	9.64804e-63	0	mt-Nd3
4.55651e-111	0.290647	0.882	0.616	8.09829e-107	0	Plgrkt
3.10024e-115	0.290509	0.8	0.483	5.51007e-111	0	Dnase2a
4.6654e-84	0.290173	0.938	0.731	8.29181e-80	0	Pdia6
1.47533e-73	0.28964	0.463	0.233	2.6221e-69	0	Cyp51
4.37396e-134	0.288927	0.666	0.319	7.77384e-130	0	Atp6v0a1
1.60886e-163	0.287119	0.595	0.234	2.85943e-159	0	C2cd2l
1.1631e-85	0.28705	0.982	0.873	2.06717e-81	0	Pdia3
1.76776e-126	0.286285	0.686	0.345	3.14184e-122	0	Sh3pxd2b
1.79394e-135	0.285189	0.7	0.37	3.18837e-131	0	Emc8
9.9277e-116	0.285136	0.855	0.576	1.76445e-111	0	Ppp3r1
1.25319e-208	0.28405	0.434	0.09	2.22729e-204	0	Gpr155
2.86803e-152	0.283791	0.731	0.373	5.09735e-148	0	Acads
2.29208e-154	0.283751	0.615	0.239	4.07372e-150	0	Lhfpl2
2.29582e-126	0.283594	0.733	0.389	4.08036e-122	0	Itpr2
4.63999e-97	0.283333	0.71	0.404	8.24666e-93	0	Hist1h2bc
1.05228e-102	0.283262	0.906	0.629	1.87022e-98	0	Tpp1
5.48863e-167	0.282824	0.57	0.198	9.75495e-163	0	Ppp1r12b
1.30426e-84	0.282783	0.982	0.847	2.31806e-80	0	Aprt
4.71336e-123	0.281896	0.78	0.455	8.37706e-119	0	Tnfrsf21
8.16805e-123	0.281847	0.821	0.509	1.45171e-118	0	Tspan14
4.6911e-154	0.281703	0.62	0.261	8.33749e-150	0	Galnt6
3.57032e-96	0.28016	0.899	0.649	6.34553e-92	0	Aamp
5.48726e-112	0.279534	0.736	0.438	9.7525e-108	0	Acadm
2.99727e-91	0.27909	0.984	0.862	5.32705e-87	0	Eif3a
7.80256e-91	0.278945	0.396	0.159	1.38675e-86	0	Idi1
5.46283e-138	0.278771	0.666	0.322	9.70909e-134	0	Nagk
1.10113e-196	0.278544	0.375	0.064	1.95703e-192	0	Ffar2
2.1168e-92	0.278217	0.874	0.649	3.76218e-88	0	Ddx46
2.01266e-92	0.278122	0.989	0.919	3.57709e-88	0	Hnrnpa2b1
7.77908e-87	0.278036	0.966	0.708	1.38258e-82	0	Mgst1
5.30769e-78	0.277758	0.72	0.45	9.43336e-74	0	Irs2
3.02805e-194	0.277288	0.554	0.17	5.38176e-190	0	Mmd
1.19703e-76	0.276616	0.728	0.453	2.12748e-72	0	Klf7
2.07123e-77	0.27654	0.945	0.75	3.6812e-73	0	Chd4
2.23471e-71	0.275783	0.947	0.816	3.97176e-67	0	Top1
6.6063e-99	0.275632	0.864	0.607	1.17414e-94	0	Rnf13
1.97713e-98	0.275049	0.743	0.468	3.51396e-94	0	Ccny
3.17736e-125	0.274708	0.796	0.453	5.64713e-121	0	Asph
4.10332e-94	0.274646	0.813	0.52	7.29283e-90	0	Dpysl2
2.04235e-96	0.273727	0.855	0.48	3.62986e-92	0	Fpr2
2.25116e-152	0.273478	0.581	0.233	4.00099e-148	0	Camk2g
3.94073e-230	0.273254	0.419	0.069	7.00385e-226	0	Kctd12b
1.29834e-177	0.273144	0.634	0.226	2.30754e-173	0	Jup
4.927e-112	0.27273	0.912	0.549	8.75675e-108	0	Bcl2a1d
2.95172e-100	0.272441	0.803	0.508	5.24609e-96	0	mt-Atp8
1.44365e-118	0.272256	0.737	0.399	2.56581e-114	0	Renbp
1.64825e-109	0.272008	0.516	0.227	2.92943e-105	0	Myo9a
3.46786e-93	0.271926	0.947	0.791	6.16342e-89	0	Atp6v0d1
6.23065e-187	0.271595	0.506	0.133	1.10737e-182	0	Rhof
9.61966e-69	0.270768	0.897	0.686	1.7097e-64	0	Rab11fip1
1.43646e-77	0.270383	0.94	0.746	2.55302e-73	0	Myadm
1.0364e-86	0.270083	0.844	0.575	1.842e-82	0	Arhgap31
1.29351e-113	0.269503	0.98	0.844	2.29896e-109	0	Creg1
2.70901e-296	0.269416	0.387	0.032	4.81473e-292	0	Vstm2a
1.3662e-140	0.268176	0.638	0.28	2.42815e-136	0	Myo1e
8.27034e-100	0.267625	0.744	0.454	1.46989e-95	0	Npepps
1.03252e-107	0.267319	0.705	0.403	1.83509e-103	0	Acat1
1.1455e-126	0.266922	0.691	0.349	2.03589e-122	0	Hdac4
6.33014e-107	0.266684	0.583	0.289	1.12506e-102	0	Mvd
9.28048e-183	0.266636	0.546	0.182	1.64942e-178	0	Gmds
7.10647e-193	0.266272	0.527	0.157	1.26303e-188	0	Fam118b
7.52474e-79	0.265729	0.885	0.664	1.33737e-74	0	Ppt1
2.59367e-96	0.264793	0.666	0.378	4.60972e-92	0	Nucb2
2.07015e-112	0.264311	0.991	0.952	3.67927e-108	0	Arpc5
4.21657e-120	0.264198	0.736	0.421	7.49411e-116	0	Plin3
2.45876e-86	0.264038	0.896	0.653	4.36995e-82	0	Sypl
1.46457e-216	0.263932	0.811	0.319	2.60297e-212	0	Spp1
4.67272e-160	0.263765	0.515	0.168	8.30482e-156	0	Socs2
2.54502e-252	0.263258	0.456	0.08	4.52326e-248	0	Cracr2b
8.66734e-85	0.263248	0.837	0.539	1.54045e-80	0	Clec4a2
2.30735e-159	0.262466	0.472	0.127	4.10086e-155	0	Adrb1
9.11534e-182	0.262266	0.497	0.145	1.62007e-177	0	Pde4d
8.81624e-224	0.261997	0.51	0.121	1.56691e-219	0	Cd22
3.92338e-154	0.261801	0.549	0.198	6.97302e-150	0	Capn15
1.06047e-92	0.261353	0.95	0.81	1.88477e-88	0	Lamtor2
1.61595e-89	0.260993	0.904	0.683	2.87202e-85	0	Srsf6
5.38212e-78	0.260447	0.984	0.942	9.56565e-74	0	Eif5a
5.60779e-89	0.260369	0.771	0.497	9.96672e-85	0	Fndc3b
4.09953e-191	0.260334	0.556	0.179	7.28609e-187	0	Lyrm4
2.96214e-88	0.259936	0.928	0.743	5.26461e-84	0	Prcp
2.78063e-197	0.259794	0.451	0.104	4.94201e-193	0	Prune2
6.44595e-74	0.259641	0.965	0.833	1.14564e-69	0	Fos
3.10148e-98	0.259542	0.907	0.622	5.51227e-94	0	Hspa9
6.46927e-200	0.25918	0.5	0.136	1.14978e-195	0	Il1rl2
3.2691e-92	0.258924	0.864	0.57	5.81017e-88	0	Fam105a
1.53688e-69	0.258615	0.834	0.576	2.73149e-65	0	Rhob
3.70637e-76	0.258469	0.928	0.753	6.58733e-72	0	Atp6v1a
6.08956e-122	0.258421	0.667	0.342	1.0823e-117	0	Sec24a
2.13001e-101	0.258421	0.859	0.581	3.78566e-97	0	Polr2a
1.24895e-84	0.257864	0.945	0.759	2.21976e-80	0	Ptges3
3.71316e-95	0.257355	0.943	0.651	6.59939e-91	0	H2-DMa
3.64273e-113	0.256965	0.769	0.425	6.47422e-109	0	Ggta1
2.49963e-66	0.256828	0.954	0.801	4.44259e-62	0	Csf2rb
2.81925e-160	0.25667	0.53	0.182	5.01066e-156	0	Deptor
2.3674e-95	0.256411	0.807	0.535	4.20758e-91	0	Eif2s3x
1.36931e-94	0.256362	0.886	0.623	2.43368e-90	0	Ddx39b
1.9707e-127	0.256057	0.637	0.308	3.50252e-123	0	Tusc3
3.74423e-123	0.256003	0.784	0.451	6.65462e-119	0	Cat
1.347e-82	0.255814	0.908	0.691	2.39402e-78	0	Ccni
3.9146e-83	0.255684	0.818	0.553	6.95743e-79	0	Krcc1
1.4559e-157	0.255526	0.501	0.162	2.58757e-153	0	Mum1
2.90575e-117	0.255446	0.821	0.489	5.16439e-113	0	Gcnt2
1.48289e-127	0.255352	0.646	0.296	2.63553e-123	0	Mical1
2.10991e-98	0.25448	0.875	0.571	3.74995e-94	0	Tgfbr1
3.52796e-85	0.254397	0.991	0.906	6.27024e-81	0	Cox5a
2.3547e-217	0.253758	0.465	0.102	4.185e-213	0	Tmem138
1.5249e-159	0.252636	0.467	0.129	2.7102e-155	0	Cav1
2.46593e-89	0.2524	0.697	0.417	4.3827e-85	0	Plekhm2
1.22373e-132	0.252036	0.52	0.205	2.17493e-128	0	St7
2.46488e-88	0.251902	0.938	0.75	4.38083e-84	0	B4galnt1
1.29858e-119	0.251878	0.661	0.338	2.30796e-115	0	Papd5
3.55654e-135	0.25181	0.633	0.293	6.32104e-131	0	Rab3d
2.65261e-85	0.251025	0.83	0.574	4.71448e-81	0	Dnajb9
2.40498e-83	0.251002	0.973	0.872	4.27438e-79	0	Lrrfip1
6.87758e-86	0.250835	0.918	0.71	1.22235e-81	0	G3bp1
6.25567e-208	0.25074	0.434	0.089	1.11182e-203	0	Rras2
2.36011e-103	0.250583	0.758	0.461	4.19462e-99	0	Sfxn3
1.82449e-58	0.250144	0.973	0.888	3.24266e-54	0	Sqstm1
0	2.2466	0.646	0.09	0	1	C1qa
0	2.21246	0.678	0.119	0	1	C1qb
1.61699e-297	2.10885	0.737	0.293	2.87388e-293	1	H2-Eb1
0	2.038	0.66	0.09	0	1	C1qc
1.9184e-282	1.97155	0.767	0.358	3.40957e-278	1	H2-Aa
0	1.89623	0.918	0.561	0	1	Cd74
9.02751e-261	1.85911	0.783	0.407	1.60446e-256	1	H2-Ab1
3.66992e-155	1.71872	0.322	0.064	6.52255e-151	1	Arg1
1.3757e-229	1.57967	0.868	0.503	2.44504e-225	1	Apoe
4.11372e-80	1.5313	0.567	0.334	7.31132e-76	1	Saa3
7.65596e-113	1.3316	0.328	0.092	1.36069e-108	1	Pf4
9.30848e-90	1.22964	0.492	0.233	1.6544e-85	1	Ccl4
0	1.09319	0.819	0.272	0	1	Aif1
1.70393e-66	1.08767	0.302	0.115	3.02839e-62	1	Lyz1
0	1.07743	0.663	0.161	0	1	Tmem176b
1.51272e-65	1.06235	0.328	0.141	2.68856e-61	1	Chil1
0	0.967282	0.61	0.134	0	1	Tmem176a
2.03365e-272	0.957714	0.676	0.21	3.61441e-268	1	Sdc4
6.73157e-51	0.947567	0.799	0.699	1.1964e-46	1	Fn1
3.77368e-201	0.943823	0.629	0.239	6.70696e-197	1	Ecm1
2.21989e-164	0.933232	0.801	0.553	3.94541e-160	1	Cfp
1.49066e-118	0.908307	0.218	0.033	2.64934e-114	1	Ccl7
1.35179e-111	0.902943	0.259	0.058	2.40253e-107	1	C4b
8.02698e-55	0.848979	0.429	0.232	1.42664e-50	1	Ccl2
1.38571e-244	0.842742	0.738	0.291	2.46281e-240	1	Cxcl16
7.33173e-121	0.829661	0.207	0.029	1.30307e-116	1	Fcna
0	0.793869	0.669	0.125	0	1	C3ar1
2.00965e-212	0.783273	0.799	0.374	3.57175e-208	1	Marcksl1
2.39901e-155	0.781382	0.721	0.388	4.26377e-151	1	Timp2
5.885e-140	0.76629	0.733	0.463	1.04594e-135	1	H2-DMb1
2.76043e-11	0.757933	0.825	0.748	4.90612e-07	1	Selenop
4.91439e-122	0.755377	0.587	0.285	8.73435e-118	1	Pltp
7.67949e-16	0.749009	0.551	0.484	1.36488e-11	1	AW112010
4.095e-165	0.747978	0.864	0.47	7.27804e-161	1	Mafb
7.87968e-204	0.745498	0.896	0.596	1.40045e-199	1	Fcgr2b
6.60443e-70	0.719174	0.484	0.279	1.1738e-65	1	Gbp2
5.49142e-133	0.709605	0.175	0.013	9.7599e-129	1	Ccl24
7.07158e-86	0.68356	0.647	0.433	1.25683e-81	1	Sdc3
1.19483e-29	0.646937	0.435	0.272	2.12358e-25	1	Retnlg
4.69642e-157	0.645319	0.545	0.189	8.34695e-153	1	Maf
9.79011e-82	0.645312	0.892	0.761	1.74e-77	1	Lgmn
5.63384e-93	0.624152	0.507	0.24	1.0013e-88	1	Acod1
5.48224e-89	0.622656	0.377	0.149	9.74358e-85	1	Ms4a7
1.21685e-282	0.614776	0.569	0.122	2.16272e-278	1	Stab1
6.3422e-77	0.606978	0.363	0.144	1.1272e-72	1	Cxcl10
3.1441e-88	0.605125	0.271	0.076	5.58801e-84	1	Ccl5
6.37164e-60	0.603189	0.909	0.792	1.13243e-55	1	Cxcl2
4.90747e-134	0.602429	0.74	0.448	8.72205e-130	1	Msr1
1.15316e-99	0.588626	0.845	0.683	2.04952e-95	1	H2-DMa
7.51681e-172	0.583502	0.496	0.155	1.33596e-167	1	Gatm
1.43396e-108	0.583363	0.909	0.617	2.54858e-104	1	Itgam
2.66375e-78	0.581978	0.961	0.831	4.73428e-74	1	Crip1
7.27987e-196	0.577792	0.22	0.009	1.29385e-191	1	Folr2
7.74458e-98	0.573217	0.667	0.386	1.37644e-93	1	Basp1
4.9809e-129	0.571305	0.967	0.876	8.85255e-125	1	Cd14
2.906e-76	0.565504	0.198	0.046	5.16483e-72	1	Ednrb
5.72188e-08	0.564948	0.118	0.074	0.00101695	1	Serpinb2
1.17092e-58	0.545926	0.883	0.67	2.08107e-54	1	Wfdc17
4.38566e-122	0.541617	0.663	0.34	7.79464e-118	1	Abca1
6.63376e-94	0.527401	0.359	0.122	1.17902e-89	1	Ptgs2
1.52225e-163	0.524071	0.773	0.46	2.70549e-159	1	Anxa3
4.24034e-87	0.522024	0.624	0.334	7.53635e-83	1	Cfh
3.58253e-85	0.517202	0.244	0.063	6.36724e-81	1	Ly6a
3.64468e-126	0.514901	0.522	0.215	6.47769e-122	1	Cd38
3.77025e-170	0.513333	0.676	0.313	6.70087e-166	1	Sash1
2.3548e-132	0.512699	0.885	0.581	4.18519e-128	1	Ninj1
5.22567e-69	0.512484	0.632	0.36	9.28758e-65	1	Thbs1
5.05256e-143	0.508187	0.834	0.496	8.97991e-139	1	Ly86
6.93948e-93	0.495729	0.85	0.612	1.23335e-88	1	Ier3
1.40959e-193	0.491479	0.269	0.025	2.50526e-189	1	Cp
6.28018e-152	0.48362	0.823	0.53	1.11618e-147	1	Rgs10
1.45981e-53	0.482613	0.658	0.425	2.59452e-49	1	Ifi27l2a
4.83542e-222	0.481901	0.578	0.163	8.594e-218	1	Ccr5
4.82763e-76	0.467923	0.34	0.132	8.58015e-72	1	Pmp22
6.78918e-142	0.466631	0.232	0.029	1.20664e-137	1	Igfbp4
4.72537e-151	0.465689	0.962	0.852	8.3984e-147	1	Unc93b1
8.56255e-70	0.457298	0.996	0.975	1.52182e-65	1	H2-K1
2.69124e-128	0.448476	0.636	0.326	4.78314e-124	1	Dok2
3.65372e-59	0.448321	0.829	0.557	6.49376e-55	1	Ifitm3
5.87958e-16	0.445878	0.743	0.694	1.04498e-11	1	C3
5.7312e-55	0.445621	0.872	0.717	1.01861e-50	1	Ppp1r15a
1.35467e-47	0.438001	0.312	0.15	2.40765e-43	1	Igf1
1.50336e-118	0.432845	0.16	0.013	2.67193e-114	1	Ccl12
2.05283e-87	0.430179	0.848	0.688	3.6485e-83	1	Hexb
2.10805e-54	0.429279	0.975	0.958	3.74663e-50	1	Prdx5
1.55998e-79	0.428006	0.137	0.018	2.77256e-75	1	Fcrls
2.28985e-17	0.427281	0.774	0.656	4.06976e-13	1	S100a9
5.26311e-42	0.423707	0.757	0.607	9.35412e-38	1	Il1b
9.71402e-85	0.421703	0.677	0.428	1.72647e-80	1	Lgals3bp
3.65715e-72	0.412106	0.85	0.687	6.49985e-68	1	Nfkbiz
2.38749e-68	0.405305	0.973	0.921	4.24328e-64	1	Emp3
9.91698e-92	0.400574	0.989	0.948	1.76255e-87	1	Srgn
8.40013e-122	0.397102	0.625	0.278	1.49296e-117	1	Runx3
2.85532e-106	0.397033	0.822	0.588	5.07477e-102	1	Rbpj
1.94545e-246	0.396754	0.421	0.064	3.45765e-242	1	Tmem37
4.2727e-94	0.396497	0.71	0.428	7.59386e-90	1	Man1a
2.37996e-109	0.395135	0.396	0.13	4.22991e-105	1	Vegfa
2.03867e-99	0.391042	0.137	0.011	3.62332e-95	1	Mgl2
1.89465e-112	0.389558	0.961	0.864	3.36736e-108	1	Ctsh
1.20896e-90	0.386532	0.429	0.174	2.14869e-86	1	Isg15
2.83941e-101	0.386072	0.775	0.526	5.04648e-97	1	Adam15
2.20468e-144	0.385804	0.625	0.251	3.91838e-140	1	Gas7
1.04005e-78	0.381971	0.803	0.592	1.84848e-74	1	Bst2
1.28339e-82	0.379354	0.907	0.797	2.28097e-78	1	Fcgr3
2.69688e-131	0.377074	0.607	0.238	4.79317e-127	1	Mmp14
2.38668e-116	0.375708	0.971	0.866	4.24184e-112	1	Csf1r
2.1066e-76	0.374994	0.81	0.643	3.74406e-72	1	Ms4a6d
3.74086e-90	0.374145	0.102	0.004	6.64864e-86	1	Timd4
8.27066e-64	0.373215	0.903	0.816	1.46994e-59	1	Psmb8
1.10155e-164	0.371239	0.435	0.117	1.95778e-160	1	Frmd4b
2.57773e-07	0.370537	0.412	0.334	0.0045814	1	Egr1
3.51713e-80	0.364965	0.517	0.266	6.251e-76	1	Ass1
7.41424e-17	0.364793	0.368	0.248	1.31773e-12	1	Ifitm1
5.23174e-52	0.36342	0.802	0.606	9.29838e-48	1	Ccl9
9.03826e-105	0.363334	0.625	0.338	1.60637e-100	1	Got1
1.96012e-40	0.362248	0.798	0.676	3.48371e-36	1	Adgre1
3.03353e-104	0.359804	0.469	0.192	5.3915e-100	1	Ptgs1
6.99092e-174	0.357778	0.659	0.255	1.2425e-169	1	Lacc1
8.56672e-39	0.352765	0.363	0.217	1.52256e-34	1	Plxdc2
3.94273e-61	0.352306	0.803	0.583	7.00741e-57	1	Gadd45b
1.24442e-46	0.351848	0.805	0.685	2.2117e-42	1	Mif
2.84697e-35	0.343879	0.169	0.063	5.05991e-31	1	Il6
1.64982e-34	0.343366	0.406	0.238	2.93222e-30	1	Il1r2
4.45846e-159	0.34326	0.707	0.3	7.92402e-155	1	Lat2
4.29172e-34	0.343133	0.727	0.577	7.62767e-30	1	Odc1
2.56467e-89	0.338618	0.631	0.351	4.55818e-85	1	Fcgr1
1.50112e-40	0.338041	0.298	0.153	2.66794e-36	1	Itga6
7.2534e-58	0.336886	0.78	0.619	1.28915e-53	1	Blvrb
5.67087e-13	0.33642	0.562	0.464	1.00788e-08	1	Ltc4s
1.59369e-57	0.335437	0.978	0.928	2.83246e-53	1	Ctsc
1.36534e-88	0.332761	0.835	0.537	2.42662e-84	1	Ptafr
7.03088e-61	0.332247	0.949	0.757	1.2496e-56	1	Ifitm2
3.05161e-51	0.331034	0.779	0.602	5.42363e-47	1	Clec4d
8.53115e-58	0.329292	0.542	0.28	1.51624e-53	1	Cx3cr1
2.17225e-75	0.32912	0.894	0.764	3.86073e-71	1	Ehd1
7.11589e-98	0.329095	0.149	0.015	1.26471e-93	1	Gas6
3.75745e-139	0.328228	0.456	0.147	6.67812e-135	1	Gbp3
5.63755e-46	0.326717	0.701	0.532	1.00196e-41	1	Trem2
1.6335e-92	0.324909	0.469	0.192	2.90322e-88	1	Ckb
8.56491e-78	0.324433	0.837	0.576	1.52224e-73	1	Socs3
5.15573e-120	0.324408	0.536	0.226	9.16329e-116	1	Aoah
2.16992e-38	0.322763	0.961	0.875	3.85661e-34	1	Grn
1.89086e-47	0.320555	0.166	0.05	3.36063e-43	1	Mmp9
1.59578e-72	0.318842	0.862	0.727	2.83618e-68	1	Cyfip1
6.33781e-67	0.31838	0.564	0.311	1.12642e-62	1	Nr4a2
4.16117e-92	0.318254	0.677	0.419	7.39565e-88	1	Lgals9
2.09111e-68	0.313998	0.931	0.811	3.71653e-64	1	Gna13
6.67241e-43	0.313139	0.813	0.679	1.18589e-38	1	C5ar1
2.58295e-67	0.312779	0.465	0.237	4.59067e-63	1	Fam46c
7.62918e-40	0.311571	0.845	0.684	1.35593e-35	1	Ccrl2
2.29525e-43	0.307448	0.851	0.714	4.07934e-39	1	Kctd12
1.47073e-205	0.307215	0.488	0.116	2.61392e-201	1	Pdlim4
4.0298e-82	0.305897	0.779	0.522	7.16216e-78	1	Plekho1
3.1167e-113	0.303603	0.137	0.008	5.5393e-109	1	Fgfr1
1.28305e-48	0.302057	0.811	0.638	2.28037e-44	1	Pid1
5.0107e-87	0.30169	0.738	0.417	8.90551e-83	1	Cd86
2.78135e-86	0.29795	0.782	0.51	4.94329e-82	1	Lpcat2
1.42019e-65	0.297258	0.649	0.417	2.5241e-61	1	Tbxas1
2.43758e-51	0.294842	0.143	0.035	4.33231e-47	1	Cbr2
1.64446e-47	0.291946	0.828	0.709	2.9227e-43	1	Psmb10
2.36081e-170	0.289748	0.444	0.116	4.19587e-166	1	Fam213b
1.1145e-80	0.289473	0.495	0.222	1.9808e-76	1	Fgl2
2.53288e-41	0.288797	0.868	0.743	4.5017e-37	1	Pycard
1.61385e-87	0.288718	0.574	0.303	2.8683e-83	1	Slc7a8
2.14591e-69	0.288329	0.513	0.269	3.81393e-65	1	Baiap2
6.48998e-72	0.287403	0.165	0.032	1.15346e-67	1	Rsad2
8.30332e-71	0.286299	0.914	0.71	1.47575e-66	1	Ptpn18
1.02517e-59	0.280176	0.702	0.492	1.82204e-55	1	Rab20
6.77855e-46	0.278647	0.443	0.256	1.20475e-41	1	Rgl1
1.30454e-111	0.2772	0.153	0.012	2.31856e-107	1	Bmp2
2.44477e-44	0.276668	0.655	0.44	4.34508e-40	1	Etv3
1.34817e-57	0.275841	0.559	0.33	2.39611e-53	1	Tcf4
2.70198e-73	0.275756	0.211	0.053	4.80222e-69	1	Clec10a
3.35681e-109	0.275678	0.39	0.127	5.96606e-105	1	Phf11b
4.0336e-43	0.275593	0.956	0.934	7.16892e-39	1	Cd52
8.84479e-39	0.27515	0.868	0.772	1.57198e-34	1	Psme2
4.62424e-148	0.27342	0.606	0.223	8.21866e-144	1	Cmklr1
2.06511e-18	0.272735	0.604	0.531	3.67032e-14	1	Stat1
2.31189e-51	0.271647	0.634	0.421	4.10893e-47	1	Rab7b
7.82633e-77	0.269775	0.59	0.322	1.39097e-72	1	Zfhx3
2.18485e-08	0.269436	0.314	0.245	0.000388314	1	Cxcl1
1.56103e-58	0.268273	0.616	0.399	2.77442e-54	1	Tap1
8.24957e-76	0.266661	0.575	0.327	1.4662e-71	1	Bin1
2.14684e-98	0.266202	0.79	0.433	3.81557e-94	1	Lrrc25
2.66166e-47	0.266004	0.682	0.491	4.73057e-43	1	Clec12a
1.67462e-104	0.264681	0.692	0.348	2.97631e-100	1	Neurl3
9.97116e-121	0.264468	0.257	0.049	1.77217e-116	1	Ccnd1
3.10032e-103	0.263759	0.508	0.205	5.5102e-99	1	Gpr65
1.45515e-38	0.260644	0.496	0.304	2.58624e-34	1	AA467197
1.60689e-24	0.260486	0.746	0.61	2.85593e-20	1	Emp1
1.79874e-15	0.258983	0.637	0.47	3.1969e-11	1	Dab2
7.94122e-63	0.256116	0.822	0.535	1.41139e-58	1	Pla2g7
1.43456e-40	0.254573	0.999	0.996	2.54965e-36	1	B2m
6.99817e-37	0.25319	0.81	0.592	1.24378e-32	1	S100a4
4.60952e-27	0.253149	0.825	0.732	8.19251e-23	1	H2-T23
6.81754e-74	0.252727	0.283	0.094	1.21168e-69	1	Tnfsf9
8.29938e-43	0.250987	0.997	0.988	1.47505e-38	1	H2-D1
0	1.70739	0.832	0.135	0	2	Ace
0	1.70406	0.986	0.733	0	2	Nr4a1
0	1.60845	0.859	0.226	0	2	Pglyrp1
0	1.60459	0.905	0.45	0	2	Dusp16
0	1.52797	0.882	0.227	0	2	Treml4
0	1.49719	0.918	0.28	0	2	Adgre4
0	1.47381	0.891	0.338	0	2	Pou2f2
0	1.447	0.646	0.077	0	2	Slc12a2
2.66449e-87	1.41912	0.58	0.352	4.73559e-83	2	Hspa1b
0	1.41441	0.808	0.242	0	2	Spn
0	1.39082	0.94	0.687	0	2	Itga4
0	1.36582	0.97	0.808	0	2	Gngt2
0	1.36379	0.725	0.075	0	2	Eno3
0	1.32899	0.968	0.842	0	2	Itgal
0	1.30308	0.845	0.371	0	2	Grk3
9.2857e-264	1.25513	0.675	0.255	1.65035e-259	2	Dusp2
4.09281e-59	1.22767	0.573	0.419	7.27415e-55	2	Hspa1a
1.00254e-305	1.16062	0.787	0.395	1.78182e-301	2	Cd300ld
7.32115e-170	1.14745	0.792	0.595	1.30119e-165	2	Cxcr4
3.40447e-247	1.12098	0.708	0.32	6.05076e-243	2	Traf1
0	1.11878	0.912	0.701	0	2	Myo1g
3.71778e-243	1.09554	0.634	0.234	6.60761e-239	2	Stap1
0	1.05689	0.959	0.709	0	2	Lst1
0	1.05502	0.522	0.04	0	2	Cd300e
1.78994e-208	1.05004	0.622	0.225	3.18126e-204	2	Ly6i
7.83386e-302	1.02934	0.701	0.265	1.39231e-297	2	Cyfip2
6.95351e-09	1.0223	0.132	0.228	0.000123585	2	Marco
3.33551e-275	1.01255	0.897	0.766	5.92821e-271	2	Samsn1
1.41746e-235	1.00406	0.748	0.43	2.51924e-231	2	Osgin2
4.16744e-285	1.00118	0.884	0.688	7.40679e-281	2	Stk10
1.59442e-243	0.998542	0.899	0.859	2.83377e-239	2	Anp32a
1.72809e-298	0.977724	0.944	0.585	3.07133e-294	2	Adgre5
2.62252e-144	0.971529	0.698	0.452	4.66101e-140	2	Fcgr4
4.14869e-267	0.959126	0.916	0.621	7.37347e-263	2	Marcks
0	0.951505	0.985	0.867	0	2	Csf1r
4.50767e-282	0.948715	0.925	0.58	8.01148e-278	2	Fyb
3.34532e-294	0.940582	0.973	0.844	5.94565e-290	2	Cytip
1.60055e-203	0.936766	0.728	0.432	2.84465e-199	2	Smpdl3b
5.71134e-267	0.934357	0.922	0.612	1.01508e-262	2	Napsa
4.73172e-232	0.902706	0.806	0.493	8.40968e-228	2	Limd2
2.74772e-99	0.898397	0.779	0.671	4.88352e-95	2	Zfp36l1
0	0.895132	0.995	0.986	0	2	Cst3
5.36428e-192	0.889951	0.976	0.97	9.53394e-188	2	Sat1
6.64207e-239	0.888691	0.953	0.419	1.1805e-234	2	Plac8
2.46432e-198	0.884399	0.804	0.643	4.37984e-194	2	Ankrd44
3.50959e-173	0.882357	0.673	0.401	6.23759e-169	2	Spata13
2.94808e-172	0.876293	0.646	0.364	5.23962e-168	2	Hfe
8.0924e-224	0.864508	0.42	0.077	1.43826e-219	2	Hes1
1.71502e-165	0.858483	0.896	0.855	3.0481e-161	2	Rel
6.24806e-194	0.855842	0.73	0.384	1.11047e-189	2	Gpr141
3.80278e-277	0.850637	0.616	0.183	6.75868e-273	2	Rap1gap2
1.08736e-184	0.839052	0.784	0.598	1.93256e-180	2	Lair1
3.13031e-165	0.833797	0.724	0.512	5.5635e-161	2	Mbp
2.07309e-136	0.823908	0.747	0.594	3.6845e-132	2	Cyth3
0	0.823736	0.994	0.971	0	2	Rap1b
2.89006e-174	0.822205	0.828	0.593	5.1365e-170	2	Arl4c
2.02437e-45	0.820995	0.646	0.626	3.5979e-41	2	Cd83
0	0.810325	0.994	0.971	0	2	Msn
7.99518e-171	0.809057	0.673	0.379	1.42098e-166	2	Ccdc88c
3.0714e-164	0.807255	0.889	0.845	5.4588e-160	2	Stk17b
1.12099e-97	0.806977	0.606	0.42	1.99234e-93	2	Pmaip1
1.12993e-192	0.792577	0.639	0.288	2.00823e-188	2	Rasgrp2
4.7921e-159	0.78958	0.605	0.318	8.517e-155	2	Trem3
3.49915e-61	0.788757	0.755	0.54	6.21904e-57	2	Hp
2.5666e-104	0.786172	0.628	0.465	4.56163e-100	2	Gfpt1
7.07889e-186	0.776679	0.878	0.867	1.25813e-181	2	Nfe2l2
2.70924e-119	0.767465	0.515	0.249	4.81512e-115	2	Krt80
9.48547e-218	0.760171	0.678	0.256	1.68585e-213	2	Cx3cr1
0	0.758443	0.99	0.964	0	2	Ptprc
8.13303e-142	0.757348	0.791	0.773	1.44548e-137	2	Ppp1cb
7.75051e-113	0.755984	0.504	0.249	1.3775e-108	2	Cbfa2t3
1.2125e-188	0.755882	0.795	0.617	2.15498e-184	2	Ptprj
2.23054e-182	0.754224	0.738	0.47	3.96434e-178	2	Sema4d
2.54743e-137	0.754028	0.792	0.739	4.52755e-133	2	Kpna4
3.68416e-148	0.753682	0.844	0.697	6.54786e-144	2	Tgm2
1.61573e-210	0.751096	1	0.971	2.87164e-206	2	Malat1
1.35071e-136	0.749962	0.758	0.6	2.40062e-132	2	Klf3
2.09691e-106	0.748139	0.679	0.488	3.72683e-102	2	Vps37b
3.06864e-101	0.746584	0.876	0.734	5.45389e-97	2	Klf2
3.10236e-94	0.746176	0.585	0.368	5.51382e-90	2	Mef2c
1.55975e-112	0.745306	0.659	0.504	2.77214e-108	2	Cdkn1b
2.3072e-192	0.744683	0.582	0.237	4.10058e-188	2	Ceacam1
3.97972e-121	0.740636	0.748	0.651	7.07315e-117	2	Nfat5
9.08079e-149	0.739744	0.707	0.501	1.61393e-144	2	Rbpms
1.94074e-163	0.733161	0.804	0.727	3.44928e-159	2	Raf1
5.73584e-89	0.726571	0.708	0.611	1.01943e-84	2	Arhgef3
2.12366e-227	0.724744	0.994	0.948	3.77438e-223	2	Srgn
8.6206e-218	0.724056	0.99	0.975	1.53214e-213	2	Btg1
8.83308e-72	0.723089	0.65	0.579	1.5699e-67	2	Tmcc1
4.01659e-248	0.722184	0.954	0.947	7.13868e-244	2	Efhd2
6.55369e-136	0.721367	0.641	0.415	1.16479e-131	2	Slc44a2
1.74818e-138	0.717789	0.809	0.774	3.10704e-134	2	Hck
5.01129e-89	0.713166	0.753	0.605	8.90656e-85	2	Socs3
2.57011e-104	0.712804	0.655	0.536	4.56785e-100	2	Cd82
3.56049e-80	0.710581	0.781	0.606	6.32806e-76	2	Il1b
1.58431e-95	0.710117	0.735	0.683	2.8158e-91	2	Smc6
2.35856e-85	0.708541	0.791	0.724	4.19186e-81	2	Dusp5
1.71338e-168	0.708114	0.7	0.383	3.04519e-164	2	Sorl1
2.97382e-196	0.706841	0.987	0.957	5.28536e-192	2	Pim1
4.3958e-140	0.705669	0.646	0.375	7.81266e-136	2	Rnase6
5.30613e-100	0.705293	0.895	0.84	9.43059e-96	2	Rgs2
4.87028e-157	0.704289	0.734	0.482	8.65595e-153	2	Gpr132
4.26542e-92	0.699088	0.661	0.562	7.58093e-88	2	Herc4
3.87632e-158	0.697674	0.775	0.508	6.88938e-154	2	Slc11a1
1.02679e-98	0.696544	0.774	0.556	1.82492e-94	2	Pla2g7
5.29988e-135	0.69608	0.835	0.766	9.41948e-131	2	Rnf19b
8.21546e-135	0.696071	0.517	0.233	1.46013e-130	2	Zfyve9
1.73417e-206	0.694827	0.982	0.913	3.08214e-202	2	Ly6e
2.25829e-144	0.694117	0.604	0.325	4.01365e-140	2	Fam49a
5.87359e-179	0.693728	0.916	0.864	1.04391e-174	2	Cd300c2
2.27214e-115	0.691173	0.769	0.698	4.03827e-111	2	Sgms1
1.33235e-84	0.690653	0.632	0.514	2.36799e-80	2	Filip1l
3.34312e-239	0.688281	0.928	0.932	5.94172e-235	2	Rap1a
3.55316e-146	0.686835	0.877	0.841	6.31504e-142	2	Kdm6b
3.6447e-163	0.686243	0.858	0.82	6.47772e-159	2	Stk24
8.84879e-304	0.682878	0.999	0.987	1.5727e-299	2	Cebpb
2.15304e-159	0.678726	0.846	0.792	3.8266e-155	2	Map4k4
3.54544e-81	0.67638	0.69	0.642	6.30132e-77	2	Ssh2
6.12387e-162	0.674376	0.854	0.819	1.0884e-157	2	Tnfrsf1b
1.50298e-211	0.674019	0.928	0.891	2.67125e-207	2	Tln1
1.21036e-189	0.671245	0.878	0.802	2.15116e-185	2	Fgr
4.0719e-152	0.671064	0.881	0.845	7.23698e-148	2	Ifngr1
5.4865e-101	0.670427	0.742	0.679	9.75115e-97	2	Smchd1
4.18538e-45	0.668431	0.541	0.409	7.43868e-41	2	Plk2
5.33789e-99	0.665395	0.622	0.487	9.48704e-95	2	Clip1
8.64106e-157	0.660952	0.575	0.254	1.53578e-152	2	Arhgef10l
1.39024e-56	0.655976	0.918	0.9	2.47088e-52	2	Dusp1
2.77607e-111	0.655564	0.664	0.523	4.93392e-107	2	Rras
2.90163e-93	0.6537	0.638	0.485	5.15707e-89	2	Sik1
6.70913e-125	0.650902	0.861	0.827	1.19241e-120	2	Ets2
5.02977e-156	0.650878	0.905	0.909	8.93942e-152	2	Ptpn1
3.08726e-98	0.650323	0.607	0.428	5.48699e-94	2	Cdc42ep2
5.97857e-255	0.645804	0.408	0.057	1.06257e-250	2	Heg1
1.54897e-164	0.645754	0.849	0.83	2.75298e-160	2	Nadk
2.0632e-106	0.640396	0.763	0.645	3.66692e-102	2	Rassf5
1.24083e-147	0.640246	0.567	0.275	2.20533e-143	2	Abi3
6.08427e-185	0.639789	0.943	0.875	1.08136e-180	2	Gsr
3.15207e-99	0.63839	0.77	0.72	5.60218e-95	2	Il17ra
7.68272e-159	0.637387	0.902	0.924	1.36545e-154	2	Prr13
4.55912e-91	0.635408	0.817	0.816	8.10293e-87	2	Dennd4a
4.10639e-57	0.635276	0.785	0.708	7.29829e-53	2	Nfkbiz
8.73376e-196	0.634458	0.322	0.045	1.55225e-191	2	Ets1
6.33747e-92	0.630006	0.77	0.72	1.12636e-87	2	Trem1
3.71937e-116	0.628951	0.707	0.6	6.61044e-112	2	Agpat4
1.89485e-52	0.625969	0.511	0.371	3.36771e-48	2	Tnip3
2.89104e-207	0.625699	0.987	0.939	5.13825e-203	2	Coro1a
3.16926e-109	0.622906	0.819	0.828	5.63273e-105	2	Ppp2r5a
3.89474e-38	0.61922	0.575	0.531	6.92212e-34	2	Fam46a
9.84219e-102	0.617501	0.473	0.239	1.74925e-97	2	Bcl6
1.21535e-91	0.616891	0.727	0.637	2.16004e-87	2	Pag1
2.99915e-97	0.615016	0.521	0.314	5.33039e-93	2	Cblb
1.29405e-142	0.613059	0.732	0.421	2.29992e-138	2	Clec4a1
1.87294e-130	0.612529	0.808	0.765	3.32878e-126	2	Fmnl1
8.19807e-157	0.610658	0.926	0.91	1.45704e-152	2	Gm2a
2.34914e-107	0.610412	0.752	0.696	4.17512e-103	2	Kras
2.53706e-107	0.610057	0.985	0.978	4.50912e-103	2	Jund
1.53967e-73	0.609966	0.595	0.495	2.73645e-69	2	Crlf3
7.90525e-70	0.60922	0.853	0.834	1.405e-65	2	Malt1
5.45479e-202	0.608719	0.954	0.93	9.6948e-198	2	Flna
2.39893e-116	0.606631	0.868	0.874	4.26362e-112	2	Clk1
4.41967e-102	0.606186	0.743	0.717	7.85508e-98	2	Arhgef1
1.01228e-80	0.606035	0.961	0.938	1.79913e-76	2	Klf4
5.21991e-118	0.605866	0.837	0.761	9.27734e-114	2	Clec4a3
1.13987e-147	0.603661	0.922	0.888	2.02589e-143	2	Mef2a
4.63871e-115	0.602928	0.863	0.847	8.24438e-111	2	Wsb1
1.21716e-64	0.601581	0.273	0.1	2.16326e-60	2	Hpgd
9.7424e-82	0.601575	0.705	0.673	1.73152e-77	2	Stk38
3.79377e-141	0.600273	0.98	0.954	6.74266e-137	2	Zeb2
3.1211e-67	0.59946	0.657	0.58	5.54713e-63	2	Cyp4f18
8.71434e-121	0.598538	0.874	0.825	1.5488e-116	2	Metrnl
1.09202e-41	0.591327	0.559	0.492	1.94084e-37	2	Ptger4
1.93223e-127	0.590413	0.829	0.707	3.43415e-123	2	Cd300a
1.56863e-97	0.586053	0.754	0.756	2.78793e-93	2	Tab2
1.29771e-109	0.585276	0.581	0.337	2.30643e-105	2	Arl5c
1.22251e-62	0.583968	0.502	0.36	2.17276e-58	2	Fyn
9.41271e-77	0.57957	0.621	0.491	1.67292e-72	2	Themis2
9.41265e-78	0.578354	0.68	0.61	1.67291e-73	2	Nrros
5.41496e-91	0.576975	0.888	0.831	9.62401e-87	2	Btg2
1.58209e-114	0.57555	0.922	0.908	2.81185e-110	2	Fus
1.65016e-30	0.567608	0.602	0.587	2.93283e-26	2	Cks2
8.31646e-78	0.565555	0.732	0.712	1.47808e-73	2	Zc3hav1
6.8591e-60	0.565246	0.514	0.409	1.21907e-55	2	Plagl2
2.63957e-117	0.561793	0.44	0.178	4.69131e-113	2	Ldlrad3
3.89846e-55	0.559466	0.695	0.696	6.92873e-51	2	Map3k8
4.61027e-97	0.556879	0.546	0.321	8.19383e-93	2	Prkcb
1.53467e-82	0.556379	0.779	0.778	2.72756e-78	2	Arhgap17
1.00811e-64	0.554651	0.685	0.682	1.79172e-60	2	Mef2d
6.20646e-138	0.554556	0.403	0.128	1.10307e-133	2	Mdm1
4.24819e-248	0.549962	0.998	0.997	7.5503e-244	2	B2m
1.23506e-84	0.549903	0.792	0.739	2.19507e-80	2	Pilra
3.35394e-114	0.549516	0.937	0.93	5.96096e-110	2	Itgb2
7.1222e-214	0.54944	0.254	0.015	1.26583e-209	2	Ikzf3
2.57924e-21	0.549047	0.559	0.555	4.58408e-17	2	Gadd45a
1.08526e-95	0.547999	0.797	0.806	1.92884e-91	2	Ikbkb
2.92565e-13	0.546416	0.508	0.482	5.19976e-09	2	Cd36
3.76109e-77	0.544192	0.831	0.791	6.68459e-73	2	Pde4b
2.77226e-58	0.543705	0.623	0.56	4.92714e-54	2	Il10ra
1.46112e-191	0.542043	0.97	0.962	2.59686e-187	2	Ywhaz
5.01136e-76	0.540265	0.498	0.306	8.90669e-72	2	Cd244
5.3678e-128	0.537032	0.878	0.901	9.54019e-124	2	Atp1a1
1.50909e-78	0.536567	0.554	0.391	2.6821e-74	2	Pilrb2
2.6221e-57	0.534866	0.674	0.552	4.66026e-53	2	Tppp3
1.6842e-74	0.534372	0.959	0.933	2.99334e-70	2	Neat1
3.70671e-57	0.5328	0.713	0.722	6.58794e-53	2	Tet2
5.339e-73	0.53236	0.675	0.638	9.489e-69	2	Nab1
2.90413e-54	0.528969	0.927	0.916	5.16152e-50	2	Zfp36
2.14185e-102	0.528769	0.231	0.048	3.80671e-98	2	Pecam1
8.74547e-42	0.528562	0.728	0.773	1.55433e-37	2	2810474O19Rik
6.55993e-119	0.527708	0.854	0.854	1.1659e-114	2	Zmiz1
4.82482e-52	0.527335	0.695	0.703	8.57516e-48	2	Foxn3
5.99852e-63	0.527217	0.835	0.846	1.06612e-58	2	Ier2
3.76254e-28	0.526391	0.462	0.358	6.68716e-24	2	Gm42031
2.67966e-69	0.525718	0.71	0.703	4.76256e-65	2	Birc6
7.19716e-71	0.525195	0.497	0.331	1.27915e-66	2	Cbx4
6.63869e-87	0.524736	0.684	0.572	1.1799e-82	2	Ccnd3
3.27162e-129	0.524128	0.374	0.109	5.81465e-125	2	Nxpe4
9.88371e-54	0.523176	0.639	0.582	1.75663e-49	2	Nupr1
4.75885e-92	0.520906	0.381	0.158	8.4579e-88	2	Map3k14
1.03914e-54	0.519123	0.629	0.563	1.84686e-50	2	Slc16a3
2.1388e-77	0.518841	0.728	0.718	3.80129e-73	2	Pip4k2a
1.98888e-20	0.518759	0.119	0.049	3.53484e-16	2	Il10
4.44166e-57	0.518717	0.451	0.283	7.89416e-53	2	Tspan13
6.1422e-114	0.51633	0.952	0.763	1.09165e-109	2	Ifitm2
3.83113e-58	0.515172	0.646	0.629	6.80907e-54	2	Ikzf1
6.3974e-45	0.513808	0.646	0.676	1.13701e-40	2	Naga
4.10694e-31	0.513145	0.597	0.581	7.29927e-27	2	Adrb2
2.36911e-65	0.512425	0.757	0.765	4.21062e-61	2	Trps1
1.17664e-90	0.511349	0.493	0.267	2.09125e-86	2	Susd3
5.02496e-77	0.511318	0.63	0.48	8.93085e-73	2	Cnn2
2.82628e-60	0.508801	0.485	0.341	5.02315e-56	2	Tmc6
3.87052e-59	0.507394	0.546	0.437	6.87908e-55	2	Nuak2
1.29523e-40	0.506115	0.517	0.433	2.30202e-36	2	Gm6377
4.06149e-42	0.505064	0.552	0.501	7.21849e-38	2	Hexim1
3.19143e-91	0.503669	0.697	0.432	5.67212e-87	2	Plbd1
6.59414e-79	0.503655	0.684	0.542	1.17198e-74	2	Lpcat2
1.63902e-12	0.503218	0.201	0.138	2.91303e-08	2	Upp1
4.44794e-110	0.503017	0.316	0.091	7.90533e-106	2	Bcl2
2.2689e-110	0.502799	0.888	0.895	4.03252e-106	2	Rac2
8.71647e-30	0.502538	0.47	0.413	1.54918e-25	2	Pcnx
3.17143e-69	0.502069	0.554	0.334	5.63659e-65	2	Ltb4r1
7.42642e-82	0.501541	0.373	0.16	1.3199e-77	2	Fam43a
7.04096e-59	0.501275	0.661	0.657	1.25139e-54	2	Eif4g3
6.80992e-112	0.500294	0.894	0.9	1.21033e-107	2	Prkcd
9.41406e-108	0.497978	0.724	0.377	1.67316e-103	2	Ifitm6
1.79196e-74	0.496713	0.733	0.643	3.18484e-70	2	Jarid2
5.14003e-76	0.496073	0.804	0.842	9.13538e-72	2	Stat3
4.81892e-155	0.496028	0.996	0.982	8.56467e-151	2	Ubc
2.64999e-50	0.493025	0.505	0.403	4.70983e-46	2	Dock5
2.18638e-182	0.491156	0.994	0.989	3.88585e-178	2	H2-D1
2.004e-40	0.49058	0.841	0.874	3.56171e-36	2	Id2
1.72073e-97	0.488602	0.903	0.889	3.05825e-93	2	Samhd1
3.02087e-55	0.488507	0.449	0.306	5.369e-51	2	Ebi3
8.3199e-91	0.487956	0.839	0.713	1.4787e-86	2	Clec4e
7.41719e-38	0.487469	0.462	0.367	1.31826e-33	2	Fgd4
1.41185e-57	0.487357	0.797	0.803	2.50929e-53	2	Trib1
2.61317e-80	0.487242	0.905	0.864	4.64439e-76	2	Bhlhe40
1.05974e-185	0.482257	0.994	0.994	1.88347e-181	2	Fcer1g
1.45954e-52	0.481667	0.633	0.599	2.59403e-48	2	Birc3
2.76002e-65	0.480885	0.743	0.807	4.90538e-61	2	Ppp1r2
1.93535e-57	0.48035	0.68	0.655	3.4397e-53	2	Ptk2b
1.18773e-76	0.478694	0.794	0.814	2.11095e-72	2	Dock2
1.55333e-65	0.478422	0.319	0.141	2.76073e-61	2	Ripor2
1.16343e-67	0.476324	0.792	0.837	2.06776e-63	2	Ndel1
1.0849e-226	0.474425	0.278	0.018	1.92819e-222	2	S1pr5
4.81489e-149	0.473756	0.951	0.962	8.55751e-145	2	Spi1
3.48525e-44	0.473717	0.641	0.637	6.19433e-40	2	Mxi1
1.31629e-35	0.472807	0.482	0.42	2.33944e-31	2	Sec14l1
1.37106e-93	0.471763	0.815	0.87	2.43678e-89	2	Grk2
6.06627e-42	0.467762	0.689	0.757	1.07816e-37	2	Rsrc2
1.32789e-99	0.46625	0.845	0.887	2.36006e-95	2	Adipor1
2.3049e-45	0.464532	0.696	0.721	4.0965e-41	2	Il6ra
3.86858e-20	0.461819	0.558	0.568	6.87563e-16	2	Gcnt2
1.15851e-104	0.461078	0.922	0.939	2.05903e-100	2	Sf3b1
9.95894e-91	0.458899	0.863	0.795	1.77e-86	2	Pld4
3.74428e-41	0.454236	0.51	0.429	6.65471e-37	2	Lrrc8c
1.24486e-32	0.452506	0.499	0.444	2.21249e-28	2	Arid3a
1.33088e-35	0.451824	0.561	0.555	2.36538e-31	2	Cirbp
3.24987e-56	0.451549	0.701	0.732	5.77599e-52	2	Ppp1r12a
2.70496e-116	0.451063	0.976	0.902	4.80752e-112	2	Lsp1
2.29476e-31	0.450355	0.569	0.574	4.07847e-27	2	Tnip1
3.65007e-76	0.447581	0.889	0.899	6.48726e-72	2	Smpdl3a
1.02137e-33	0.447465	0.626	0.657	1.81527e-29	2	Retreg1
2.78886e-127	0.444267	0.932	0.952	4.95664e-123	2	Myl12b
6.76933e-78	0.444005	0.952	0.944	1.20311e-73	2	Ccnl1
1.02296e-31	0.443325	0.597	0.618	1.8181e-27	2	Adcy7
2.01824e-45	0.44302	0.671	0.678	3.58701e-41	2	Pbxip1
2.60655e-35	0.441124	0.716	0.776	4.63262e-31	2	Slc38a2
9.39981e-37	0.439723	0.609	0.614	1.67063e-32	2	Midn
4.76406e-103	0.438719	0.9	0.925	8.46717e-99	2	Lyn
1.6671e-146	0.436744	0.991	0.987	2.96294e-142	2	Calm1
1.29611e-68	0.436547	0.769	0.816	2.30358e-64	2	Lcp2
2.09879e-28	0.43613	0.476	0.42	3.73018e-24	2	Lfng
2.68149e-50	0.435125	0.773	0.775	4.76582e-46	2	Ncf4
2.25841e-59	0.435003	0.521	0.353	4.01387e-55	2	Gm21188
1.02785e-33	0.434748	0.629	0.669	1.8268e-29	2	Per1
1.03454e-104	0.434055	0.942	0.539	1.83868e-100	2	Ifitm3
4.14114e-24	0.434043	0.663	0.706	7.36006e-20	2	Foxp1
5.69439e-25	0.433635	0.656	0.716	1.01206e-20	2	Slc38a1
4.31286e-33	0.433136	0.7	0.785	7.66524e-29	2	N4bp1
2.8688e-47	0.43205	0.659	0.665	5.09872e-43	2	Notch2
4.07493e-46	0.431426	0.929	0.951	7.24238e-42	2	Hsp90aa1
3.41434e-108	0.431166	0.298	0.08	6.0683e-104	2	Tiam2
6.64892e-154	0.430852	0.992	0.997	1.18171e-149	2	Rps27
1.74607e-85	0.430434	0.849	0.891	3.10328e-81	2	Mapkapk2
3.11728e-30	0.429898	0.789	0.847	5.54035e-26	2	Rilpl2
1.69278e-74	0.428786	0.766	0.801	3.00857e-70	2	Myo1f
2.37669e-129	0.428672	0.975	0.959	4.22409e-125	2	Rbm39
5.59293e-53	0.428499	0.749	0.795	9.94032e-49	2	Nfam1
7.59452e-15	0.428347	0.54	0.571	1.34977e-10	2	Tsc22d3
1.17478e-45	0.42611	0.911	0.931	2.08794e-41	2	Atp2b1
2.72697e-24	0.423469	0.658	0.706	4.84665e-20	2	Klf10
3.22233e-39	0.422606	0.608	0.596	5.72705e-35	2	Ap1s2
1.17756e-25	0.421228	0.532	0.545	2.09288e-21	2	Elmo1
6.51852e-36	0.420701	0.657	0.718	1.15854e-31	2	Mafg
3.73982e-36	0.420308	0.354	0.235	6.64677e-32	2	Sipa1l1
8.70285e-53	0.419252	0.745	0.807	1.54676e-48	2	Pten
9.2287e-23	0.417587	0.441	0.405	1.64022e-18	2	Tbpl1
3.71999e-55	0.415508	0.331	0.168	6.61153e-51	2	Rasgrp1
4.47704e-34	0.415141	0.72	0.777	7.95704e-30	2	Tgif1
4.43741e-30	0.415016	0.392	0.3	7.88661e-26	2	Ripk2
6.85131e-65	0.413799	0.905	0.919	1.21768e-60	2	Ddx3x
1.50766e-32	0.413398	0.474	0.401	2.67956e-28	2	Csgalnact2
6.58582e-74	0.412131	0.967	0.942	1.1705e-69	2	Nfkbia
4.57874e-23	0.411932	0.532	0.557	8.13779e-19	2	Itch
7.03826e-111	0.411281	0.972	0.966	1.25091e-106	2	Srsf5
5.92998e-43	0.409489	0.294	0.155	1.05393e-38	2	Dgkh
1.16054e-131	0.409411	0.284	0.056	2.06263e-127	2	Ltb
4.43793e-45	0.408952	0.738	0.795	7.88753e-41	2	Tpm4
1.59546e-19	0.406033	0.323	0.245	2.83561e-15	2	Arrdc3
1.53396e-27	0.405811	0.641	0.714	2.7263e-23	2	Mkln1
1.56073e-34	0.405672	0.732	0.822	2.77389e-30	2	Ppp1r15b
8.26642e-61	0.404671	0.838	0.851	1.46919e-56	2	Ptpre
7.44007e-42	0.403493	0.401	0.275	1.32232e-37	2	Pilrb1
1.145e-51	0.402388	0.718	0.783	2.03501e-47	2	Tsc22d4
3.07868e-26	0.401551	0.546	0.565	5.47174e-22	2	Napg
4.74537e-34	0.401223	0.649	0.703	8.43395e-30	2	Nsd3
6.84174e-40	0.399295	0.583	0.519	1.21598e-35	2	Il2rg
1.29985e-36	0.399007	0.66	0.622	2.31022e-32	2	Cd274
1.24084e-22	0.39891	0.449	0.414	2.20534e-18	2	Lrmp
9.78556e-21	0.398754	0.431	0.4	1.73919e-16	2	Ppm1h
3.29435e-39	0.397866	0.7	0.783	5.85506e-35	2	Ppp2r5c
1.2558e-20	0.39715	0.394	0.351	2.23193e-16	2	Ccm2
5.69804e-62	0.397103	0.352	0.176	1.01271e-57	2	Pot1b
3.53563e-69	0.396151	0.868	0.9	6.28388e-65	2	Klf13
8.17805e-54	0.396056	0.332	0.171	1.45348e-49	2	Cep85l
9.7463e-53	0.396041	0.823	0.872	1.73221e-48	2	Zfand5
2.65975e-35	0.39557	0.263	0.14	4.72717e-31	2	Skint3
9.69629e-55	0.394892	0.86	0.906	1.72332e-50	2	Tra2b
1.03156e-28	0.39488	0.436	0.374	1.83338e-24	2	Htra2
1.01101e-31	0.394151	0.632	0.708	1.79688e-27	2	Sh3kbp1
3.31432e-33	0.393802	0.235	0.121	5.89054e-29	2	L1cam
5.42158e-27	0.390588	0.61	0.655	9.63577e-23	2	Uvrag
8.57588e-22	0.390518	0.392	0.333	1.52419e-17	2	Dedd2
3.73494e-28	0.388393	0.516	0.476	6.63812e-24	2	Prkch
3.07614e-41	0.387704	0.88	0.903	5.46722e-37	2	Ier5
3.34036e-19	0.386526	0.426	0.4	5.93682e-15	2	Irak3
5.19872e-29	0.385921	0.784	0.847	9.23968e-25	2	Celf2
6.70606e-23	0.385711	0.469	0.437	1.19187e-18	2	Rasa3
3.89291e-40	0.385339	0.721	0.784	6.91887e-36	2	Eif4a2
1.23927e-39	0.38522	0.68	0.675	2.20256e-35	2	Irf5
2.51004e-39	0.385101	0.628	0.588	4.46109e-35	2	Plxnb2
8.78977e-24	0.384953	0.9	0.929	1.56221e-19	2	Zfp36l2
2.85404e-49	0.384388	0.327	0.173	5.07249e-45	2	Hsd11b1
4.91611e-18	0.383994	0.545	0.612	8.73739e-14	2	Atp2c1
2.25078e-27	0.38353	0.54	0.537	4.00031e-23	2	Arap1
6.83224e-75	0.381959	0.864	0.9	1.21429e-70	2	Itgb1
5.86564e-68	0.381649	0.327	0.143	1.0425e-63	2	Gm5547
2.93141e-64	0.380712	0.849	0.867	5.21e-60	2	Zyx
1.1677e-52	0.380155	0.7	0.604	2.07535e-48	2	AB124611
1.21479e-156	0.380029	0.184	0.009	2.15904e-152	2	Gjb2
1.88367e-80	0.378415	0.844	0.642	3.34785e-76	2	Itgam
2.77143e-23	0.377685	0.518	0.503	4.92566e-19	2	Itgav
2.13771e-39	0.377514	0.916	0.941	3.79935e-35	2	Ifrd1
6.24144e-14	0.377022	0.801	0.888	1.10929e-09	2	Atf3
3.33323e-21	0.376683	0.443	0.411	5.92415e-17	2	Slc12a6
1.05087e-12	0.376559	0.454	0.468	1.86771e-08	2	Havcr2
1.95468e-10	0.376326	0.397	0.405	3.47406e-06	2	Gk
1.50864e-30	0.376031	0.361	0.259	2.68131e-26	2	6430548M08Rik
2.07203e-26	0.37535	0.716	0.759	3.68262e-22	2	Ppp1r15a
4.98913e-24	0.374546	0.495	0.469	8.86718e-20	2	Tifa
3.07244e-33	0.374233	0.777	0.833	5.46065e-29	2	Nfil3
7.42302e-19	0.374176	0.608	0.688	1.31929e-14	2	Sbno2
8.21048e-35	0.373672	0.567	0.504	1.45925e-30	2	Adssl1
1.14837e-37	0.370925	0.408	0.29	2.04101e-33	2	Tmem51
1.44932e-30	0.370889	0.503	0.425	2.57587e-26	2	Ptpro
3.10613e-21	0.370644	0.268	0.174	5.52052e-17	2	Pdgfb
1.29852e-20	0.370265	0.528	0.554	2.30786e-16	2	Foxn2
3.08443e-51	0.368752	0.823	0.877	5.48195e-47	2	Apbb1ip
3.34057e-23	0.368168	0.537	0.534	5.9372e-19	2	Acer3
1.09154e-63	0.365963	0.264	0.098	1.93999e-59	2	Gm15987
4.13307e-21	0.36524	0.405	0.355	7.34571e-17	2	Sdhaf1
1.45229e-20	0.365011	0.616	0.681	2.58115e-16	2	Fem1c
2.62094e-27	0.364571	0.664	0.752	4.65819e-23	2	Ak2
7.66044e-112	0.364485	0.985	0.978	1.36149e-107	2	Ddx5
1.40503e-24	0.364359	0.61	0.653	2.49717e-20	2	Arhgap45
5.08289e-25	0.362781	0.619	0.598	9.03381e-21	2	Ptafr
3.3113e-131	0.36249	0.22	0.029	5.88518e-127	2	Wnt6
4.41964e-63	0.360964	0.905	0.932	7.85502e-59	2	Serinc3
1.47272e-18	0.360769	0.386	0.328	2.61747e-14	2	Bbc3
3.8171e-29	0.36047	0.645	0.726	6.78414e-25	2	Inpp5d
1.96499e-44	0.360408	0.782	0.871	3.49237e-40	2	Ptpn6
5.05625e-10	0.360241	0.38	0.376	8.98647e-06	2	Spred1
4.36443e-112	0.360157	0.993	0.993	7.75689e-108	2	H3f3a
3.13944e-14	0.360046	0.476	0.471	5.57972e-10	2	Irf1
2.13283e-43	0.359787	0.26	0.124	3.79069e-39	2	Sh2d3c
7.75829e-81	0.35908	0.949	0.951	1.37888e-76	2	Rnf149
9.95644e-52	0.358825	0.973	0.966	1.76956e-47	2	Junb
8.94918e-35	0.358604	0.689	0.673	1.59054e-30	2	Pid1
2.83312e-24	0.357975	0.702	0.779	5.03531e-20	2	Rsrp1
1.03e-24	0.357424	0.44	0.361	1.83062e-20	2	Gpr35
2.39524e-56	0.356747	0.905	0.946	4.25706e-52	2	Ptp4a2
1.3574e-26	0.356567	0.678	0.781	2.41251e-22	2	Arf6
2.57013e-09	0.356069	0.513	0.578	4.5679e-05	2	Klhl24
1.35996e-28	0.35603	0.764	0.878	2.41705e-24	2	Sfr1
1.02475e-107	0.355634	0.947	0.97	1.82129e-103	2	Capzb
2.14524e-15	0.355195	0.59	0.684	3.81274e-11	2	Coq10b
1.27718e-41	0.355	0.753	0.82	2.26993e-37	2	Bcl10
7.86401e-17	0.352577	0.601	0.695	1.39767e-12	2	Ccdc50
1.39015e-98	0.351973	0.992	0.975	2.47072e-94	2	Cybb
3.54147e-16	0.351144	0.611	0.691	6.29425e-12	2	Nufip2
2.23721e-35	0.349992	0.754	0.827	3.97619e-31	2	Arhgap30
6.83915e-40	0.349926	0.357	0.21	1.21552e-35	2	Pi16
5.17471e-10	0.349687	0.349	0.335	9.197e-06	2	Ikbke
8.91905e-15	0.349318	0.702	0.723	1.58518e-10	2	Ccrl2
1.62185e-18	0.348957	0.708	0.8	2.88252e-14	2	Camk2d
1.08255e-18	0.348098	0.485	0.491	1.92402e-14	2	Cyp4f16
1.47861e-23	0.347121	0.692	0.801	2.62794e-19	2	Cbl
2.07672e-11	0.346195	0.305	0.268	3.69095e-07	2	Klf11
2.68292e-06	0.345889	0.348	0.357	0.0476836	2	Xylt1
1.11055e-06	0.344823	0.383	0.398	0.0197377	2	St8sia4
1.74526e-19	0.344767	0.692	0.786	3.10185e-15	2	Lnpep
1.24063e-06	0.344585	0.486	0.565	0.0220497	2	Lyst
4.2579e-23	0.344134	0.681	0.782	7.56756e-19	2	Zbtb7a
3.67496e-19	0.34408	0.597	0.668	6.53151e-15	2	Mier1
1.43152e-16	0.344017	0.565	0.631	2.54424e-12	2	Galnt1
1.33765e-22	0.343919	0.361	0.287	2.3774e-18	2	Tbc1d2b
3.56457e-17	0.343903	0.53	0.582	6.33531e-13	2	Tmem38b
8.06364e-23	0.343736	0.627	0.713	1.43315e-18	2	Ube2f
7.97545e-25	0.343595	0.367	0.278	1.41748e-20	2	Zcchc11
1.73547e-97	0.342003	0.986	0.991	3.08445e-93	2	Gpx1
2.0996e-16	0.341689	0.621	0.73	3.73161e-12	2	Phf3
4.19946e-26	0.340555	0.722	0.813	7.4637e-22	2	Kmt2e
3.57507e-39	0.340329	0.898	0.93	6.35397e-35	2	Ptp4a1
7.54023e-11	0.339677	0.362	0.347	1.34012e-06	2	Oxr1
2.67918e-15	0.339459	0.597	0.696	4.76171e-11	2	Tpp2
2.53946e-22	0.339367	0.459	0.4	4.51338e-18	2	Runx2
2.53496e-11	0.33903	0.453	0.493	4.50538e-07	2	Rb1
1.98422e-128	0.33899	0.996	0.998	3.52655e-124	2	Fau
3.63347e-12	0.338887	0.533	0.61	6.45776e-08	2	Ttc7
2.12408e-72	0.338785	0.938	0.963	3.77512e-68	2	Dazap2
2.13518e-46	0.337735	0.262	0.122	3.79485e-42	2	Rps6ka2
4.82081e-47	0.337568	0.801	0.887	8.56803e-43	2	Hcls1
5.1681e-10	0.336492	0.459	0.492	9.18527e-06	2	Ogfrl1
2.51051e-19	0.334844	0.715	0.764	4.46193e-15	2	Gpcpd1
6.71247e-15	0.334765	0.523	0.597	1.19301e-10	2	Pdha1
6.9174e-22	0.334353	0.782	0.872	1.22943e-17	2	Vasp
2.1619e-17	0.333877	0.428	0.394	3.84235e-13	2	Lats2
2.48761e-07	0.333073	0.476	0.517	0.00442122	2	4930523C07Rik
6.3272e-18	0.332163	0.572	0.631	1.12453e-13	2	Dok3
9.70124e-25	0.330785	0.607	0.661	1.7242e-20	2	Plcg2
2.7753e-58	0.329471	0.984	0.978	4.93253e-54	2	H2-K1
9.17573e-12	0.329264	0.354	0.318	1.6308e-07	2	Gfod1
1.43353e-56	0.329179	0.305	0.139	2.54781e-52	2	Smagp
1.58827e-08	0.328658	0.432	0.476	0.000282283	2	Slc15a4
3.20257e-20	0.328132	0.75	0.84	5.69192e-16	2	Skil
2.44879e-25	0.3281	0.302	0.206	4.35224e-21	2	Ptp4a3
6.98712e-21	0.327268	0.576	0.639	1.24182e-16	2	Map2k1
3.36413e-41	0.327044	0.281	0.146	5.97908e-37	2	Kif21b
1.08018e-32	0.326235	0.71	0.814	1.9198e-28	2	Rab10
1.11399e-12	0.325548	0.516	0.548	1.9799e-08	2	Apobec1
3.42914e-42	0.32545	0.874	0.909	6.09461e-38	2	Tmed5
1.11117e-32	0.325229	0.862	0.926	1.97488e-28	2	Litaf
3.42942e-17	0.325123	0.496	0.522	6.0951e-13	2	Sh3bp1
3.74414e-21	0.325051	0.689	0.786	6.65445e-17	2	Plekho2
4.46725e-48	0.324476	0.275	0.127	7.93964e-44	2	Tbc1d8
4.16359e-22	0.324438	0.579	0.606	7.39994e-18	2	Bin2
5.16943e-74	0.324343	0.924	0.954	9.18763e-70	2	Fam49b
6.21431e-13	0.323821	0.487	0.488	1.10447e-08	2	Cd86
1.77821e-47	0.323598	0.256	0.114	3.1604e-43	2	Inpp1
8.92611e-08	0.323344	0.451	0.505	0.00158644	2	Nin
1.5148e-10	0.323168	0.581	0.702	2.69226e-06	2	Ehbp1l1
1.33046e-38	0.322215	0.823	0.894	2.36463e-34	2	Qk
7.98704e-10	0.322044	0.426	0.423	1.41954e-05	2	Neurl3
2.77383e-21	0.321948	0.669	0.773	4.92992e-17	2	Hectd1
1.94195e-12	0.320738	0.63	0.741	3.45143e-08	2	Git2
1.06138e-08	0.320483	0.49	0.525	0.000188639	2	Hip1
1.27659e-20	0.319412	0.665	0.783	2.26889e-16	2	Tnfrsf1a
1.11148e-24	0.318044	0.411	0.324	1.97543e-20	2	Stx11
1.84517e-21	0.317862	0.792	0.797	3.27942e-17	2	Tnfaip3
2.43219e-08	0.317692	0.582	0.714	0.000432273	2	Mapre2
1.73118e-21	0.317627	0.695	0.797	3.07682e-17	2	Thrap3
5.78161e-12	0.317402	0.662	0.774	1.02757e-07	2	Macf1
1.51202e-18	0.31605	0.552	0.571	2.68732e-14	2	Ifnar1
1.30018e-34	0.31587	0.858	0.906	2.31081e-30	2	Brd2
2.74753e-15	0.315714	0.58	0.666	4.88318e-11	2	Susd6
3.4842e-17	0.314318	0.273	0.19	6.19246e-13	2	Adrb1
7.74211e-10	0.314275	0.451	0.482	1.376e-05	2	Map3k1
1.57117e-09	0.314175	0.444	0.485	2.79244e-05	2	Pitpnm1
1.6743e-39	0.314084	0.878	0.9	2.97574e-35	2	Lrrfip1
7.63878e-18	0.313749	0.489	0.48	1.35764e-13	2	Bri3bp
5.2068e-13	0.31371	0.365	0.332	9.25405e-09	2	Vav3
9.0232e-14	0.313168	0.597	0.702	1.60369e-09	2	Kansl1
6.006e-07	0.313145	0.34	0.331	0.0106745	2	Gm26532
2.23778e-12	0.31312	0.527	0.596	3.9772e-08	2	Rbm5
2.50591e-114	0.312954	0.992	0.995	4.45376e-110	2	Eif1
2.5242e-12	0.312578	0.49	0.536	4.48626e-08	2	Slc8b1
5.07575e-28	0.311683	0.57	0.498	9.02112e-24	2	Lrrc25
7.12834e-08	0.311144	0.469	0.536	0.00126692	2	Fbxl3
6.84675e-07	0.311018	0.346	0.334	0.0121687	2	Mylip
1.62639e-09	0.31084	0.586	0.71	2.89059e-05	2	Smg1
1.83461e-17	0.310214	0.664	0.787	3.26066e-13	2	Nipbl
9.18616e-53	0.31001	0.839	0.592	1.63266e-48	2	S100a4
1.74081e-39	0.309995	0.862	0.915	3.09394e-35	2	Luc7l2
1.25733e-36	0.308441	0.271	0.141	2.23465e-32	2	Lifr
3.42096e-23	0.307873	0.342	0.247	6.08007e-19	2	Lyl1
1.38294e-12	0.307733	0.545	0.626	2.45791e-08	2	Dennd5a
9.00116e-15	0.306949	0.228	0.161	1.59978e-10	2	Hgf
2.55323e-37	0.306781	0.851	0.919	4.53786e-33	2	Srrm2
3.12769e-12	0.306606	0.543	0.626	5.55884e-08	2	Nup98
3.15873e-27	0.304933	0.808	0.889	5.61401e-23	2	Ddx6
8.30045e-18	0.303973	0.354	0.297	1.47524e-13	2	Tmem131l
5.08406e-26	0.303895	0.918	0.956	9.0359e-22	2	Plek
8.18318e-22	0.302885	0.447	0.377	1.4544e-17	2	Cdkn2d
3.45421e-10	0.302533	0.56	0.649	6.13916e-06	2	Fam117b
4.70173e-25	0.302464	0.712	0.847	8.35639e-21	2	Nptn
9.3342e-24	0.3019	0.273	0.178	1.65897e-19	2	Sept6
1.27542e-14	0.301623	0.268	0.19	2.2668e-10	2	Id3
3.58105e-14	0.301075	0.598	0.671	6.3646e-10	2	Fam107b
2.65085e-37	0.300396	0.877	0.931	4.71136e-33	2	Son
3.10419e-10	0.300349	0.368	0.333	5.51707e-06	2	Atp1a3
1.12888e-10	0.300235	0.403	0.405	2.00637e-06	2	Klhl2
1.35021e-103	0.299996	0.976	0.985	2.39972e-99	2	Rhoa
6.85519e-27	0.298935	0.285	0.181	1.21837e-22	2	Adora2a
1.15808e-12	0.298152	0.607	0.724	2.05826e-08	2	Mknk2
7.63464e-13	0.298109	0.307	0.257	1.35691e-08	2	Megf9
4.04799e-25	0.298102	0.773	0.875	7.19449e-21	2	Tpr
1.96996e-115	0.297108	0.992	0.983	3.50121e-111	2	Ctsb
3.4817e-08	0.296888	0.456	0.482	0.000618803	2	Lncpint
9.78297e-12	0.296835	0.913	0.974	1.73873e-07	2	Prdx5
1.66458e-30	0.296578	0.736	0.834	2.95846e-26	2	Wasf2
1.30669e-09	0.295938	0.411	0.432	2.32238e-05	2	Phyh
3.17528e-10	0.295587	0.415	0.383	5.64343e-06	2	Lilra5
9.70718e-11	0.295204	0.538	0.632	1.72526e-06	2	Crk
2.79637e-15	0.294122	0.602	0.704	4.96999e-11	2	Snx20
3.77092e-29	0.293148	0.711	0.738	6.70205e-25	2	Igsf6
9.00113e-31	0.292642	0.797	0.892	1.59977e-26	2	Man2b1
1.72589e-29	0.292624	0.276	0.163	3.06742e-25	2	Rgs3
4.42755e-11	0.292305	0.58	0.692	7.86909e-07	2	Ccnl2
5.22268e-10	0.291741	0.59	0.701	9.28227e-06	2	Fcho2
7.27843e-20	0.291331	0.725	0.831	1.2936e-15	2	March7
2.21038e-21	0.291205	0.734	0.825	3.9285e-17	2	Bach1
3.91053e-11	0.290231	0.467	0.501	6.95018e-07	2	St3gal4
1.94879e-53	0.290105	0.857	0.935	3.46358e-49	2	Snrpb
2.02536e-118	0.290089	0.149	0.009	3.59967e-114	2	Tgfbr3
7.83402e-11	0.289975	0.573	0.687	1.39234e-06	2	Stk40
3.25333e-12	0.289675	0.551	0.632	5.78214e-08	2	Ncor2
2.87642e-12	0.289261	0.676	0.797	5.11226e-08	2	Tra2a
1.78141e-18	0.288427	0.781	0.877	3.1661e-14	2	Spag9
8.23669e-09	0.287005	0.198	0.149	0.000146391	2	H2-Q6
4.21156e-16	0.286948	0.618	0.754	7.48521e-12	2	Lrp10
3.01735e-117	0.286648	0.146	0.009	5.36273e-113	2	Tgm3
6.21214e-22	0.286059	0.868	0.908	1.10408e-17	2	Pnrc1
3.52302e-07	0.285579	0.482	0.562	0.00626146	2	D1Ertd622e
7.96569e-10	0.285342	0.521	0.597	1.41574e-05	2	Sgk3
4.42671e-15	0.285228	0.694	0.823	7.8676e-11	2	Tacc1
4.8502e-27	0.285216	0.794	0.898	8.62025e-23	2	Pafah1b1
1.77998e-16	0.284945	0.199	0.122	3.16355e-12	2	Grasp
1.54186e-41	0.284728	0.241	0.109	2.74034e-37	2	St3gal5
2.3458e-23	0.284345	0.744	0.864	4.1692e-19	2	Zfp706
9.54354e-11	0.284091	0.509	0.575	1.69617e-06	2	Tank
7.52128e-09	0.28335	0.481	0.546	0.000133676	2	Etv6
1.93432e-06	0.282546	0.495	0.592	0.0343786	2	Rc3h1
1.90701e-11	0.28196	0.578	0.698	3.38933e-07	2	Csk
6.20615e-15	0.281264	0.725	0.851	1.10302e-10	2	Ncor1
1.64978e-09	0.278131	0.54	0.635	2.93216e-05	2	Stk4
2.56808e-06	0.277131	0.414	0.463	0.0456425	2	Klhl5
2.06721e-17	0.276749	0.777	0.871	3.67405e-13	2	Degs1
1.66076e-12	0.276399	0.599	0.64	2.95167e-08	2	Cpd
3.72655e-09	0.275836	0.604	0.716	6.6232e-05	2	Lrrc8d
4.92e-39	0.275518	0.784	0.727	8.74431e-35	2	Emilin2
1.46174e-13	0.274973	0.304	0.248	2.59795e-09	2	Nod1
4.42809e-16	0.274937	0.619	0.731	7.87005e-12	2	Pkn1
9.81529e-22	0.274727	0.237	0.148	1.74447e-17	2	Gm43848
6.21479e-10	0.274359	0.475	0.527	1.10456e-05	2	Gsdmd
1.26285e-18	0.274329	0.604	0.556	2.24446e-14	2	Ifi204
7.35052e-20	0.273818	0.754	0.867	1.30641e-15	2	Mob1a
1.55434e-14	0.273647	0.679	0.738	2.76253e-10	2	Kdm7a
6.70267e-11	0.273121	0.577	0.675	1.19127e-06	2	Dbnl
6.19158e-28	0.272797	0.743	0.837	1.10043e-23	2	Ccdc12
5.62658e-42	0.272242	0.887	0.934	1.00001e-37	2	Tpd52
7.07936e-10	0.271972	0.586	0.699	1.25821e-05	2	Mapk14
1.00102e-69	0.271126	0.957	0.978	1.77911e-65	2	Ube2d3
3.67267e-10	0.270155	0.562	0.669	6.52744e-06	2	Hbp1
1.38154e-12	0.2701	0.68	0.824	2.45541e-08	2	Brd4
1.84962e-12	0.270078	0.446	0.447	3.28733e-08	2	Tmem243
7.51945e-08	0.26989	0.53	0.622	0.00133643	2	Nr3c1
2.30772e-10	0.269735	0.532	0.611	4.10151e-06	2	Cmip
6.21512e-26	0.269351	0.241	0.14	1.10461e-21	2	Lpcat4
3.00738e-07	0.268751	0.575	0.696	0.00534501	2	Zc3h7a
2.51417e-06	0.268189	0.628	0.78	0.0446844	2	Ythdc1
1.20839e-06	0.267881	0.37	0.365	0.0214767	2	Arhgap15
1.35264e-22	0.267038	0.77	0.876	2.40404e-18	2	Srrm1
1.74646e-15	0.266867	0.643	0.766	3.10398e-11	2	Syf2
9.91137e-51	0.266639	0.949	0.961	1.76155e-46	2	Cd47
3.25312e-49	0.266082	0.987	0.971	5.78177e-45	2	Iqgap1
2.12644e-22	0.266079	0.776	0.881	3.77932e-18	2	Wdr26
1.92462e-09	0.265133	0.33	0.302	3.42062e-05	2	Vcl
2.75245e-13	0.264253	0.739	0.858	4.89192e-09	2	Prrc2c
1.87946e-30	0.263953	0.757	0.879	3.34037e-26	2	Rhog
9.45738e-22	0.263676	0.298	0.199	1.68086e-17	2	Ptpn22
3.76339e-07	0.263666	0.378	0.397	0.00668866	2	Map3k3
3.17187e-17	0.261971	0.532	0.452	5.63737e-13	2	Marcksl1
1.72865e-06	0.260989	0.396	0.42	0.0307234	2	Grk6
3.66655e-10	0.26059	0.604	0.669	6.51657e-06	2	Add3
6.67611e-15	0.25815	0.764	0.868	1.18655e-10	2	Cdk2ap2
3.18631e-31	0.257202	0.851	0.925	5.66303e-27	2	Ubl3
1.33522e-12	0.256543	0.441	0.403	2.37308e-08	2	Xdh
3.12077e-19	0.255556	0.678	0.64	5.54655e-15	2	Ninj1
5.11706e-12	0.253616	0.257	0.18	9.09455e-08	2	Fabp4
1.3114e-09	0.252439	0.795	0.891	2.33075e-05	2	Ankrd11
4.67895e-23	0.250281	0.207	0.116	8.3159e-19	2	Sirpb1a
4.28937e-57	0.250277	0.988	0.99	7.6235e-53	2	Pfn1
5.38607e-95	2.10248	0.819	0.705	9.57267e-91	3	S100a8
0	1.57665	0.884	0.327	0	3	Thbs1
0	1.57456	0.942	0.178	0	3	Ly6c2
0	1.44213	0.969	0.281	0	3	Ccr2
0	1.397	0.868	0.109	0	3	F13a1
0	1.29976	0.998	0.779	0	3	S100a6
6.80519e-48	1.26694	0.766	0.665	1.20949e-43	3	S100a9
5.80107e-199	1.26131	0.51	0.14	1.03102e-194	3	Lcn2
0	1.22741	0.99	0.429	0	3	Plac8
1.41014e-15	1.22082	0.216	0.135	2.50624e-11	3	Stfa1
0	1.15939	0.972	0.339	0	3	Ifitm6
0	1.11276	0.642	0.096	0	3	Vcan
1.50743e-302	1.09702	0.989	0.57	2.67916e-298	3	S100a4
0	1.08153	0.682	0.138	0	3	Mmp8
1.27721e-169	1.05198	0.8	0.412	2.26998e-165	3	Ifi27l2a
0	1.02743	0.981	0.627	0	3	Ms4a6c
1.73783e-282	1.02443	0.992	0.542	3.08864e-278	3	Ifitm3
0	1.01334	0.998	0.967	0	3	Tmsb10
0	1.01202	0.966	0.608	0	3	Emb
0	0.991431	0.698	0.07	0	3	Sell
0	0.979484	0.81	0.145	0	3	Ms4a4c
3.98136e-237	0.849619	0.989	0.762	7.07608e-233	3	Ifitm2
0	0.8443	0.814	0.236	0	3	Ms4a6b
1.40733e-251	0.833693	0.871	0.445	2.50125e-247	3	Hopx
8.46239e-104	0.828182	0.527	0.239	1.50402e-99	3	Lrg1
2.9486e-225	0.810523	0.979	0.664	5.24055e-221	3	Wfdc17
0	0.779698	0.78	0.151	0	3	Gm9733
2.15401e-281	0.759749	0.982	0.69	3.82832e-277	3	Emilin2
1.56268e-234	0.75938	0.975	0.865	2.77735e-230	3	Tspo
7.55985e-285	0.752424	0.998	0.939	1.34361e-280	3	Coro1a
5.48247e-268	0.726328	0.982	0.709	9.74399e-264	3	Ptpn18
1.07255e-203	0.715012	0.99	0.931	1.90625e-199	3	S100a11
0	0.704416	0.786	0.203	0	3	Itgb7
0	0.696175	0.994	0.951	0	3	Alox5ap
0	0.689925	0.577	0.07	0	3	Prtn3
0	0.688675	0.992	0.961	0	3	Arhgdib
3.45858e-231	0.669915	0.996	0.928	6.14694e-227	3	Cd52
1.53387e-219	0.668477	0.913	0.496	2.72615e-215	3	Ifi204
3.34324e-74	0.647391	0.478	0.234	5.94193e-70	3	Ifitm1
2.17272e-239	0.642877	0.946	0.391	3.86157e-235	3	Plbd1
4.23171e-257	0.632167	0.982	0.893	7.52102e-253	3	Sec61b
4.07689e-236	0.625511	0.715	0.248	7.24585e-232	3	Rhov
1.22615e-210	0.624383	0.968	0.613	2.17924e-206	3	Napsa
1.77995e-177	0.623141	0.955	0.73	3.16351e-173	3	Mgst1
9.18835e-240	0.610976	0.821	0.287	1.63305e-235	3	Ltb4r1
3.29167e-189	0.594394	0.989	0.872	5.85029e-185	3	Samhd1
1.21535e-233	0.590991	0.987	0.912	2.16005e-229	3	Tpd52
3.1149e-240	0.590255	0.989	0.929	5.5361e-236	3	Sub1
6.39261e-228	0.587243	0.987	0.896	1.13616e-223	3	Mrpl33
4.14902e-117	0.583398	0.822	0.587	7.37406e-113	3	Ccr1
1.33264e-126	0.582124	0.992	0.833	2.3685e-122	3	Crip1
1.07555e-125	0.581461	0.868	0.494	1.91157e-121	3	Mafb
7.90662e-275	0.571735	0.997	0.993	1.40524e-270	3	H3f3a
6.07907e-202	0.571427	0.929	0.562	1.08043e-197	3	AB124611
1.19561e-168	0.56206	0.982	0.869	2.12495e-164	3	Gsr
2.44408e-185	0.546549	0.922	0.634	4.34386e-181	3	Vsir
6.15757e-181	0.543814	0.906	0.503	1.09438e-176	3	Ly86
2.13895e-218	0.543635	0.98	0.502	3.80156e-214	3	Hp
5.58603e-101	0.542232	0.948	0.816	9.92806e-97	3	Anxa1
1.76668e-238	0.535681	0.689	0.202	3.13993e-234	3	Mefv
3.24721e-189	0.530733	0.979	0.84	5.77126e-185	3	Zyx
1.47254e-186	0.528477	0.947	0.696	2.61714e-182	3	Aldh2
3.68468e-154	0.522483	0.93	0.686	6.54878e-150	3	Kdm7a
7.29987e-206	0.522053	0.983	0.882	1.29741e-201	3	Psma7
6.07454e-193	0.519578	0.992	0.934	1.07963e-188	3	Sec61g
2.48041e-132	0.518279	0.793	0.485	4.40844e-128	3	Sgms2
1.51395e-131	0.517615	0.916	0.721	2.69075e-127	3	Pirb
5.09825e-178	0.515811	0.976	0.846	9.06111e-174	3	Gmfg
8.84642e-145	0.507614	0.999	0.912	1.57227e-140	3	Ly6e
6.69718e-162	0.503013	0.994	0.954	1.19029e-157	3	H2afz
1.98227e-34	0.501052	0.219	0.094	3.5231e-30	3	Stfa3
5.99542e-139	0.496957	0.947	0.74	1.06557e-134	3	Ncf4
4.10052e-183	0.496438	0.989	0.968	7.28785e-179	3	Rbm3
5.683e-272	0.496199	1	0.995	1.01004e-267	3	Rpsa
1.21915e-176	0.489336	0.621	0.215	2.1668e-172	3	Fgl2
5.65265e-250	0.486063	0.999	0.993	1.00465e-245	3	Rplp0
1.20944e-165	0.482719	0.985	0.773	2.14953e-161	3	Pld4
5.72469e-21	0.478838	0.575	0.474	1.01745e-16	3	Wfdc21
5.24668e-167	0.47761	0.976	0.871	9.32492e-163	3	H2afj
3.11898e-186	0.473183	0.76	0.35	5.54336e-182	3	Pstpip1
2.29973e-264	0.469908	0.57	0.122	4.08732e-260	3	AI839979
1.61099e-176	0.469441	0.694	0.289	2.86321e-172	3	Lbr
1.03993e-306	0.467316	1	0.996	1.84827e-302	3	Rps9
9.4976e-139	0.466928	0.923	0.65	1.68801e-134	3	Card19
5.01604e-203	0.46684	0.989	0.939	8.915e-199	3	Eif3f
2.66399e-110	0.463434	0.97	0.867	4.7347e-106	3	Slfn2
5.89531e-114	0.459217	0.975	0.847	1.04777e-109	3	S100a10
2.14768e-112	0.45818	0.612	0.289	3.81707e-108	3	Ifi203
9.65656e-145	0.455969	0.892	0.629	1.71626e-140	3	Evi2a
1.79655e-110	0.455462	0.532	0.224	3.193e-106	3	Il1r2
5.21987e-125	0.453974	0.865	0.569	9.27728e-121	3	Ifi207
1.17062e-257	0.452566	1	0.991	2.08055e-253	3	Rpl28
7.48328e-179	0.451154	0.84	0.366	1.33e-174	3	Sorl1
6.81589e-62	0.4498	0.802	0.608	1.21139e-57	3	Emp1
5.15888e-145	0.445052	0.451	0.127	9.16889e-141	3	Slfn5
1.37195e-135	0.442313	0.911	0.61	2.43837e-131	3	Jarid2
7.83582e-138	0.438714	0.984	0.88	1.39266e-133	3	Smpdl3a
1.79577e-245	0.438673	1	0.994	3.19162e-241	3	Rpl18a
3.96722e-139	0.437952	0.932	0.762	7.05094e-135	3	Sec11c
1.39908e-147	0.437598	0.637	0.258	2.48659e-143	3	Adora2b
2.98086e-88	0.437459	0.858	0.696	5.29788e-84	3	Gyg
3.88273e-135	0.435782	0.974	0.877	6.90077e-131	3	Rac2
1.4996e-145	0.434641	0.928	0.794	2.66524e-141	3	Ndufb11
1.75765e-135	0.434026	0.956	0.828	3.12387e-131	3	Rpl36al
6.59412e-126	0.428523	0.97	0.592	1.17197e-121	3	Adgre5
4.75018e-233	0.427341	0.993	0.976	8.4425e-229	3	Sem1
5.59382e-111	0.427241	0.972	0.807	9.94189e-107	3	Metrnl
3.68166e-127	0.425691	1	0.963	6.54342e-123	3	Vim
4.81475e-136	0.425234	0.964	0.852	8.55726e-132	3	H2afy
3.63236e-164	0.421316	0.704	0.298	6.45579e-160	3	Arhgap15
1.11442e-146	0.421124	0.827	0.509	1.98066e-142	3	Mcub
1.36392e-127	0.420969	0.994	0.901	2.4241e-123	3	Lsp1
9.18951e-77	0.418571	0.969	0.881	1.63325e-72	3	Cd14
2.92694e-73	0.417533	0.833	0.661	5.20206e-69	3	Sirpb1c
2.7245e-164	0.41657	0.999	0.996	4.84226e-160	3	Actg1
2.57982e-164	0.413782	0.995	0.942	4.58512e-160	3	Npc2
8.48142e-154	0.413646	0.622	0.277	1.5074e-149	3	Ethe1
6.46946e-95	0.412223	0.996	0.924	1.14982e-90	3	Ahnak
1.01209e-88	0.411357	0.774	0.543	1.79879e-84	3	Pira2
1.05653e-97	0.410254	0.68	0.384	1.87777e-93	3	Mndal
3.91651e-213	0.409101	0.996	0.99	6.96081e-209	3	Rpl10
3.74216e-143	0.409018	0.972	0.867	6.65094e-139	3	Erp29
1.51145e-129	0.407356	0.895	0.708	2.6863e-125	3	Sys1
1.82053e-123	0.406641	0.976	0.871	3.23563e-119	3	Hmgb2
3.81838e-89	0.406443	0.942	0.796	6.78641e-85	3	Gda
1.75351e-130	0.40485	0.607	0.268	3.11651e-126	3	Ckap4
7.26387e-132	0.404545	0.9	0.632	1.29101e-127	3	Irf5
6.56041e-121	0.404163	0.785	0.489	1.16598e-116	3	Hacd4
4.51912e-128	0.401699	0.642	0.272	8.03184e-124	3	Gas7
9.92839e-117	0.400106	0.661	0.337	1.76457e-112	3	Cdkn2d
1.06489e-136	0.398753	0.925	0.753	1.89262e-132	3	Supt4a
1.22873e-111	0.397489	0.947	0.784	2.18383e-107	3	Lamtor4
2.14936e-130	0.396623	0.772	0.405	3.82006e-126	3	Epsti1
7.60606e-195	0.395563	0.587	0.163	1.35183e-190	3	Tiam1
6.51422e-147	0.393236	0.99	0.955	1.15777e-142	3	Taldo1
3.61402e-204	0.392368	0.996	0.99	6.4232e-200	3	Rpl18
4.35164e-108	0.391092	0.939	0.742	7.73418e-104	3	Prdx6
3.1005e-172	0.388131	0.998	0.982	5.51051e-168	3	Rpl10a
5.51058e-210	0.386096	0.999	0.989	9.79396e-206	3	Rps5
3.20133e-130	0.385379	0.943	0.794	5.68972e-126	3	Ccdc12
3.25169e-119	0.383786	0.804	0.479	5.77922e-115	3	Tmpo
3.27817e-191	0.383024	0.991	0.962	5.8263e-187	3	Btf3
1.41427e-97	0.381829	0.855	0.617	2.51359e-93	3	Add3
7.80371e-141	0.378377	0.742	0.344	1.38695e-136	3	Xdh
7.01013e-43	0.377067	0.446	0.262	1.24591e-38	3	Cd93
2.44633e-96	0.37699	0.771	0.517	4.34787e-92	3	Glipr2
2.70899e-112	0.374368	0.653	0.33	4.81468e-108	3	Sp100
2.60124e-173	0.372218	1	0.987	4.62318e-169	3	Rps26
7.72435e-88	0.371889	0.911	0.743	1.37285e-83	3	Pycard
1.80367e-125	0.371527	0.993	0.96	3.20567e-121	3	Msrb1
6.6332e-82	0.371476	0.927	0.807	1.17892e-77	3	Fam96a
3.67775e-116	0.370486	0.677	0.317	6.53646e-112	3	Zbp1
1.04076e-202	0.369665	0.291	0.027	1.84975e-198	3	Cd177
8.14235e-204	0.368836	1	0.997	1.44714e-199	3	Fau
5.78398e-114	0.368048	0.63	0.306	1.02799e-109	3	Bcl3
1.58297e-108	0.367425	0.92	0.679	2.81342e-104	3	Cmtm7
2.37568e-132	0.366694	0.799	0.381	4.2223e-128	3	Gpr141
1.96338e-121	0.365268	0.992	0.939	3.48952e-117	3	Pkm
4.11798e-214	0.364902	0.622	0.161	7.31889e-210	3	Pi16
9.49288e-106	0.364547	0.95	0.833	1.68717e-101	3	Ifngr1
1.65772e-66	0.364406	0.896	0.69	2.94627e-62	3	Ldlr
2.3342e-122	0.362937	0.75	0.435	4.14858e-118	3	Gng2
7.74333e-109	0.362515	0.748	0.422	1.37622e-104	3	BC028528
2.75356e-128	0.360309	0.976	0.893	4.8939e-124	3	D8Ertd738e
5.00303e-135	0.356712	0.826	0.446	8.89188e-131	3	Cnn2
3.59536e-131	0.35457	0.974	0.901	6.39003e-127	3	Eif3h
3.39895e-113	0.353249	0.549	0.254	6.04095e-109	3	Casp6
6.30846e-166	0.352385	0.998	0.985	1.1212e-161	3	Rps18
1.13753e-63	0.351654	0.481	0.249	2.02174e-59	3	Kcnn4
8.27922e-187	0.351463	1	0.993	1.47147e-182	3	Rps12
4.91921e-206	0.350869	1	0.995	8.74292e-202	3	Rps16
4.68026e-124	0.349272	0.484	0.163	8.31823e-120	3	Lpar6
2.29689e-127	0.347958	0.985	0.916	4.08226e-123	3	Scand1
3.58513e-116	0.347918	0.818	0.45	6.37185e-112	3	Lrrc25
3.06638e-95	0.347118	0.846	0.668	5.44988e-91	3	Cope
1.51217e-96	0.346963	0.811	0.478	2.68758e-92	3	Clec12a
5.02739e-189	0.346653	1	0.997	8.93518e-185	3	Rpl13
4.05628e-164	0.345468	1	0.994	7.20923e-160	3	Rpl27a
1.95839e-142	0.345378	0.676	0.273	3.48064e-138	3	Atp1a3
1.53376e-87	0.343163	0.985	0.816	2.72595e-83	3	Tgfbi
1.27338e-95	0.342986	0.944	0.813	2.26318e-91	3	Psmb8
1.18256e-191	0.340786	0.998	0.996	2.10176e-187	3	Rps27a
3.46015e-143	0.338848	0.436	0.118	6.14973e-139	3	Ifi209
6.96997e-105	0.338619	0.984	0.712	1.23877e-100	3	Lst1
5.97164e-171	0.338544	0.999	0.992	1.06134e-166	3	Rpl9
6.81194e-200	0.336071	1	0.993	1.21069e-195	3	Rps10
2.41636e-83	0.335185	0.9	0.795	4.2946e-79	3	Prelid1
7.54068e-101	0.335063	0.954	0.585	1.3402e-96	3	Fyb
1.69042e-137	0.334903	0.986	0.941	3.00438e-133	3	Atp5h
4.83624e-101	0.334441	0.644	0.296	8.59545e-97	3	Runx3
1.07525e-97	0.333905	0.47	0.19	1.91105e-93	3	Ifi211
8.54467e-162	0.33367	0.994	0.976	1.51864e-157	3	Rpl7a
4.5512e-75	0.332852	0.993	0.95	8.08884e-71	3	Srgn
1.09822e-89	0.331811	0.888	0.66	1.95186e-85	3	Foxp1
2.28575e-88	0.328899	0.532	0.245	4.06247e-84	3	Ahr
2.5345e-110	0.32887	0.984	0.918	4.50456e-106	3	Ncf2
2.85595e-138	0.328757	1	0.993	5.07589e-134	3	Tyrobp
7.08484e-89	0.325967	0.897	0.73	1.25919e-84	3	Nop53
8.85483e-110	0.325964	0.979	0.913	1.57377e-105	3	Ppp1ca
5.61238e-83	0.325746	0.639	0.394	9.97488e-79	3	Flot1
3.48514e-113	0.325666	0.547	0.229	6.19414e-109	3	Plcb1
1.26594e-30	0.325658	0.771	0.664	2.24996e-26	3	Gm26917
3.62269e-141	0.324703	0.426	0.114	6.4386e-137	3	Ndrg1
6.56721e-188	0.323522	1	0.995	1.16719e-183	3	Rpl19
7.52796e-86	0.322441	0.968	0.885	1.33794e-81	3	Serp1
2.592e-152	0.322213	0.999	0.993	4.60677e-148	3	Rpl32
3.26253e-92	0.322009	0.877	0.703	5.79849e-88	3	Mrpl30
2.83996e-59	0.320943	0.65	0.431	5.04746e-55	3	Rab7b
3.8243e-101	0.319284	0.666	0.348	6.79692e-97	3	Arhgap26
5.87637e-164	0.318918	0.998	0.993	1.04441e-159	3	Rps15a
8.5273e-105	0.318429	0.978	0.897	1.51556e-100	3	Atp5f1
6.33728e-84	0.316401	0.693	0.454	1.12633e-79	3	Anxa6
7.24089e-113	0.316028	0.971	0.907	1.28692e-108	3	Eif3k
4.68788e-87	0.315128	0.977	0.885	8.33177e-83	3	Ppib
2.38223e-78	0.314654	0.965	0.861	4.23394e-74	3	Ndufa4
2.59853e-159	0.314416	1	0.99	4.61836e-155	3	Rpl11
5.44184e-134	0.313448	0.993	0.971	9.67179e-130	3	Naca
6.33334e-67	0.313009	0.923	0.784	1.12562e-62	3	Bach1
3.29932e-154	0.313004	0.997	0.992	5.86389e-150	3	Rpl39
1.27649e-54	0.311696	0.544	0.349	2.26871e-50	3	Uck2
7.52981e-66	0.311458	0.807	0.568	1.33827e-61	3	Clec4a2
1.67159e-126	0.311072	1	0.997	2.97092e-122	3	Rpl41
2.5848e-91	0.309052	0.973	0.857	4.59397e-87	3	Unc93b1
8.58804e-136	0.308872	0.371	0.088	1.52635e-131	3	Slfn1
4.79684e-94	0.307838	0.82	0.549	8.52543e-90	3	Ccnd3
4.05503e-95	0.307636	0.974	0.895	7.207e-91	3	Pomp
6.36038e-105	0.305803	0.749	0.428	1.13043e-100	3	Bri3bp
7.77711e-15	0.305493	0.667	0.599	1.38223e-10	3	Odc1
1.91556e-94	0.30413	0.965	0.884	3.40453e-90	3	Atp5c1
6.43666e-90	0.303663	0.956	0.875	1.14399e-85	3	Srp9
4.04712e-77	0.302318	0.819	0.628	7.19294e-73	3	Fes
3.8574e-87	0.302187	0.833	0.637	6.85575e-83	3	Ndufs8
5.90575e-150	0.30192	1	0.992	1.04963e-145	3	Rpl8
3.62054e-93	0.301612	0.963	0.852	6.43478e-89	3	Uba52
5.1649e-77	0.300945	0.958	0.881	9.17958e-73	3	Klf13
3.8336e-79	0.299699	0.966	0.864	6.81346e-75	3	Rnh1
6.06016e-63	0.299697	0.883	0.744	1.07707e-58	3	Sod1
5.888e-80	0.298893	0.891	0.734	1.04647e-75	3	Tnfrsf1a
3.69554e-96	0.298471	0.957	0.875	6.56808e-92	3	Ndufa6
2.27893e-82	0.296516	0.932	0.801	4.05035e-78	3	Ndufb10
4.0444e-52	0.296439	0.855	0.722	7.18811e-48	3	Pnp
2.18253e-150	0.296313	0.527	0.157	3.87901e-146	3	Ptpn22
1.33641e-84	0.296018	0.786	0.564	2.3752e-80	3	Bin2
6.38903e-81	0.295412	0.962	0.858	1.13552e-76	3	Eif3e
7.85177e-101	0.295015	0.987	0.94	1.3955e-96	3	Fam49b
5.7218e-153	0.294998	0.998	0.99	1.01694e-148	3	Rps3
2.34741e-114	0.294729	0.997	0.98	4.17205e-110	3	Rps6
5.33178e-82	0.29421	0.976	0.895	9.47617e-78	3	Cox5b
9.6415e-131	0.293926	0.996	0.987	1.71358e-126	3	Rpl21
3.92714e-83	0.293546	0.993	0.965	6.9797e-79	3	Fxyd5
1.325e-78	0.293004	0.975	0.868	2.35492e-74	3	Ctsh
1.97091e-126	0.292617	0.997	0.983	3.5029e-122	3	Arpc1b
4.40671e-146	0.291415	0.999	0.993	7.83205e-142	3	Rpl34
2.356e-110	0.290154	0.854	0.407	4.18732e-106	3	Clec4a1
4.08853e-87	0.289663	0.836	0.606	7.26654e-83	3	Arhgap45
9.29829e-103	0.289626	0.992	0.965	1.65259e-98	3	Rpl4
8.65273e-77	0.289449	0.925	0.692	1.53785e-72	3	Cd300a
1.05087e-96	0.289322	0.694	0.368	1.8677e-92	3	Csf3r
2.6161e-139	0.287889	0.337	0.068	4.64959e-135	3	Jaml
1.41981e-75	0.286701	0.734	0.52	2.52343e-71	3	Dnajc15
2.00153e-74	0.286559	0.909	0.787	3.55733e-70	3	Snrpg
3.5093e-63	0.285916	0.732	0.547	6.23707e-59	3	Rnaseh2c
9.79716e-103	0.285849	0.864	0.492	1.74125e-98	3	Limd2
3.56624e-79	0.285496	0.754	0.509	6.33827e-75	3	Siva1
1.64203e-149	0.284729	0.356	0.073	2.91837e-145	3	Igfbp6
8.58871e-125	0.284545	0.998	0.995	1.52647e-120	3	Rps20
7.75538e-129	0.283182	0.995	0.989	1.37836e-124	3	Rps7
3.77725e-94	0.282444	0.553	0.247	6.7133e-90	3	Adam8
1.1151e-96	0.281797	0.503	0.192	1.98187e-92	3	Irf7
4.45893e-65	0.281199	0.906	0.788	7.92486e-61	3	Tmem258
4.64893e-81	0.28066	0.757	0.468	8.26254e-77	3	Adssl1
4.90212e-128	0.279003	0.999	0.994	8.71253e-124	3	Rpl37
3.36812e-128	0.278647	0.996	0.984	5.98615e-124	3	Rpl22
1.18076e-112	0.27863	0.99	0.966	2.09856e-108	3	Arpc3
6.76058e-145	0.278363	0.415	0.108	1.20156e-140	3	Tarm1
1.74223e-72	0.277836	0.909	0.766	3.09647e-68	3	Eif3m
2.12144e-56	0.276929	0.914	0.805	3.77044e-52	3	Mrpl52
3.16944e-110	0.276697	0.985	0.952	5.63305e-106	3	Uqcrh
4.17033e-82	0.275818	0.97	0.884	7.41192e-78	3	Tln1
1.48395e-75	0.275362	0.949	0.868	2.63743e-71	3	Psmb1
9.59014e-84	0.274736	0.977	0.909	1.70446e-79	3	Lyn
1.16543e-55	0.274571	0.592	0.389	2.07132e-51	3	Smox
1.75342e-103	0.274214	0.981	0.934	3.11635e-99	3	Arf5
3.82368e-79	0.273683	0.599	0.355	6.79583e-75	3	Dusp22
1.33985e-129	0.272707	0.999	0.991	2.38131e-125	3	Rps4x
7.39709e-92	0.272244	0.998	0.989	1.31468e-87	3	Rps28
7.36511e-71	0.271467	0.802	0.641	1.309e-66	3	Arpc1a
5.78683e-47	0.271414	0.792	0.644	1.02849e-42	3	Fem1c
4.76602e-38	0.271053	0.833	0.696	8.47065e-34	3	Plec
2.69126e-40	0.270885	0.826	0.683	4.78318e-36	3	Glrx
1.02888e-64	0.269111	0.717	0.469	1.82863e-60	3	Smim3
6.3076e-75	0.268744	0.966	0.886	1.12105e-70	3	Gpi1
6.18792e-64	0.268286	0.57	0.347	1.09978e-59	3	Zfp263
9.15962e-32	0.267974	0.459	0.304	1.62794e-27	3	Raph1
1.33348e-55	0.267482	0.887	0.783	2.36999e-51	3	Tmem256
3.01678e-80	0.265466	0.828	0.591	5.36173e-76	3	Klf3
1.5795e-101	0.264413	0.994	0.976	2.80724e-97	3	Oaz1
7.48367e-52	0.264361	0.837	0.703	1.33007e-47	3	Ostc
1.86566e-27	0.263421	0.831	0.751	3.31584e-23	3	2810474O19Rik
1.39124e-57	0.262385	0.811	0.66	2.47265e-53	3	Mtch1
1.88689e-59	0.260142	0.771	0.597	3.35358e-55	3	Ssbp4
1.98417e-50	0.260033	0.884	0.757	3.52646e-46	3	Map2k3
4.10102e-43	0.259295	0.961	0.862	7.28875e-39	3	Aprt
4.06913e-102	0.259127	0.999	0.985	7.23207e-98	3	Rpl15
2.20576e-81	0.258934	0.991	0.961	3.9203e-77	3	Actr3
5.89477e-58	0.258092	0.791	0.646	1.04768e-53	3	Timm10b
8.88346e-42	0.257939	0.881	0.783	1.57886e-37	3	Hif1a
1.46788e-64	0.257411	0.876	0.696	2.60886e-60	3	Ypel3
2.99824e-47	0.257024	0.731	0.581	5.32877e-43	3	Adss
3.93055e-91	0.256676	0.991	0.966	6.98577e-87	3	Rpl29
5.70752e-77	0.256633	0.985	0.934	1.0144e-72	3	Rpl27
4.36098e-63	0.256601	0.563	0.321	7.75077e-59	3	Gm5150
4.98418e-99	0.255489	0.998	0.967	8.85838e-95	3	Lgals3
8.44522e-73	0.255485	0.926	0.694	1.50097e-68	3	Igsf6
2.12275e-54	0.255143	0.858	0.738	3.77276e-50	3	Tmem167
2.62299e-59	0.254434	0.853	0.704	4.66185e-55	3	Asap1
2.62791e-42	0.253232	0.747	0.581	4.67058e-38	3	Fam129b
6.6143e-44	0.252931	0.574	0.381	1.17556e-39	3	Fcgr1
2.52351e-68	0.252032	0.954	0.857	4.48504e-64	3	Fis1
7.02824e-56	0.251663	0.833	0.687	1.24913e-51	3	Clint1
3.79932e-56	0.251082	0.785	0.626	6.75253e-52	3	Ap2a2
3.36135e-60	0.251009	0.87	0.738	5.97412e-56	3	Higd2a
7.95029e-68	0.250033	0.964	0.841	1.41301e-63	3	Eno1
4.44617e-85	2.33275	0.43	0.157	7.90218e-81	4	Cxcl3
4.63671e-267	1.91938	0.835	0.292	8.24082e-263	4	Gpnmb
3.66029e-79	1.72557	0.709	0.396	6.50543e-75	4	Spp1
4.55638e-263	1.68398	0.508	0.073	8.09805e-259	4	Inhba
8.34405e-153	1.66154	0.914	0.606	1.48299e-148	4	Fabp5
1.80167e-31	1.6033	0.3	0.14	3.20211e-27	4	Mmp12
1.17464e-147	1.53393	0.264	0.029	2.08769e-143	4	H2-M2
4.64698e-119	1.5326	0.577	0.218	8.25907e-115	4	Cxcl1
8.14059e-131	1.47928	0.71	0.298	1.44683e-126	4	AA467197
8.04823e-240	1.38615	0.895	0.384	1.43041e-235	4	Cd63
5.91551e-179	1.22681	0.84	0.375	1.05136e-174	4	Il1a
1.70296e-178	1.15225	0.989	0.818	3.02667e-174	4	Ctsl
4.93951e-13	1.07928	0.779	0.732	8.77899e-09	4	Clec4e
4.56762e-204	1.04727	0.739	0.256	8.11803e-200	4	Chchd10
1.67558e-90	1.0066	0.945	0.801	2.97801e-86	4	Cxcl2
6.50254e-182	1.00428	0.999	0.929	1.1557e-177	4	Ctsd
2.55167e-231	0.976929	0.997	0.881	4.53509e-227	4	Cstb
1.45811e-122	0.958904	0.831	0.379	2.5915e-118	4	Slc7a2
2.51504e-221	0.930704	1	1	4.46998e-217	4	Fth1
3.37199e-262	0.893647	0.605	0.114	5.99304e-258	4	Syngr1
3.20078e-163	0.875942	0.538	0.145	5.68874e-159	4	Clmp
3.63119e-98	0.873935	0.528	0.198	6.45372e-94	4	Serf1
1.00075e-41	0.819475	0.369	0.167	1.77863e-37	4	Mfge8
1.34327e-227	0.816711	0.999	0.955	2.38739e-223	4	Ctsz
3.11804e-91	0.813976	0.971	0.83	5.5417e-87	4	Esd
5.19172e-42	0.810863	0.734	0.499	9.22725e-38	4	Ccl3
1.22102e-70	0.7976	0.379	0.133	2.17011e-66	4	Ptges
1.32471e-95	0.787164	0.799	0.46	2.3544e-91	4	Acp5
9.50001e-109	0.773024	0.847	0.504	1.68844e-104	4	Hilpda
3.05313e-206	0.772949	0.974	0.623	5.42633e-202	4	Anxa4
1.00846e-203	0.764046	0.96	0.507	1.79234e-199	4	Vat1
4.66806e-93	0.762868	0.863	0.588	8.29654e-89	4	Slc7a11
1.55384e-250	0.75973	0.652	0.152	2.76163e-246	4	Anpep
1.4823e-51	0.754355	0.961	0.835	2.6345e-47	4	Sod2
6.51631e-83	0.740218	0.992	0.942	1.15814e-78	4	Prdx1
9.79764e-17	0.729948	0.515	0.368	1.74133e-12	4	Saa3
2.20434e-27	0.715158	0.806	0.582	3.91778e-23	4	Ftl1-ps1
1.32898e-101	0.698459	0.836	0.534	2.36199e-97	4	Trem2
5.12842e-133	0.695898	0.821	0.401	9.11474e-129	4	Nrp2
1.00554e-135	0.680884	0.695	0.269	1.78714e-131	4	Mmp14
6.66931e-100	0.680068	1	0.969	1.18534e-95	4	Lgals3
6.33723e-70	0.673631	0.81	0.505	1.12632e-65	4	Alas1
2.00588e-85	0.663455	0.859	0.612	3.56504e-81	4	Clec4d
7.12014e-122	0.648324	0.484	0.137	1.26546e-117	4	Pmp22
2.48188e-71	0.647331	0.75	0.48	4.41104e-67	4	Cd24a
1.18021e-130	0.647297	0.921	0.508	2.09759e-126	4	Pld3
2.78943e-21	0.645227	0.218	0.101	4.95766e-17	4	2010005H15Rik
6.39135e-26	0.641604	0.476	0.283	1.13593e-21	4	Mt2
1.74059e-123	0.629105	0.972	0.779	3.09355e-119	4	Grina
2.35258e-120	0.628314	1	0.983	4.18124e-116	4	Ctsb
1.37351e-84	0.623703	0.999	0.99	2.44114e-80	4	Psap
1.00379e-47	0.62289	0.458	0.237	1.78403e-43	4	Cfb
6.66562e-144	0.619151	0.989	0.886	1.18468e-139	4	Cd68
3.07747e-74	0.61853	0.678	0.296	5.46958e-70	4	Ctsk
9.90456e-97	0.596579	0.971	0.725	1.76034e-92	4	Bcl2a1b
1.05135e-88	0.585997	0.978	0.862	1.86857e-84	4	Creg1
8.95004e-114	0.581467	0.752	0.341	1.59069e-109	4	Cxcl16
2.10609e-140	0.576914	1	0.999	3.74316e-136	4	Ftl1
7.49973e-123	0.559457	0.91	0.531	1.33293e-118	4	Myof
2.83888e-64	0.559235	0.431	0.177	5.04555e-60	4	Cav1
9.9744e-208	0.546715	0.426	0.06	1.77275e-203	4	Il7r
3.53472e-81	0.545754	0.757	0.334	6.28227e-77	4	Atp6v0d2
1.51427e-08	0.544923	0.695	0.633	0.000269131	4	Il1b
3.30624e-122	0.541158	0.527	0.168	5.87618e-118	4	Pdpn
1.77061e-74	0.538066	0.136	0.015	3.14691e-70	4	Il23a
8.28093e-112	0.53743	0.946	0.653	1.47177e-107	4	Hspa9
1.07372e-129	0.535453	0.897	0.423	1.90833e-125	4	Hvcn1
7.73321e-52	0.534813	0.752	0.507	1.37442e-47	4	Acsl1
1.57955e-117	0.531426	0.925	0.629	2.80734e-113	4	Gde1
9.42698e-139	0.530363	0.993	0.9	1.67546e-134	4	Atp6v1g1
4.36048e-140	0.527613	0.771	0.305	7.74989e-136	4	Cd200r4
1.22998e-97	0.523953	1	0.987	2.18604e-93	4	Cyba
4.99844e-94	0.517014	0.983	0.775	8.88373e-90	4	Capg
3.55177e-143	0.515418	0.796	0.303	6.31257e-139	4	Bhlhe41
2.67955e-106	0.513711	0.988	0.829	4.76237e-102	4	Hexa
9.49072e-52	0.512091	0.784	0.526	1.68679e-47	4	Gstm1
3.68724e-95	0.512043	0.922	0.674	6.55334e-91	4	Bst1
3.68884e-125	0.510488	0.915	0.542	6.55618e-121	4	Atp6v1c1
9.93312e-128	0.505773	0.954	0.658	1.76541e-123	4	Tpp1
1.60239e-117	0.504945	0.999	0.954	2.84793e-113	4	Txn1
3.2909e-84	0.504836	0.986	0.738	5.84892e-80	4	Cd9
2.17922e-68	0.500298	0.996	0.988	3.87313e-64	4	Ctss
7.62297e-17	0.498965	0.283	0.16	1.35483e-12	4	Ptgs2
6.45866e-56	0.498569	0.857	0.571	1.1479e-51	4	Clec4n
1.2005e-48	0.496493	0.816	0.52	2.13365e-44	4	Rgs1
4.41222e-117	0.491162	0.996	0.945	7.84183e-113	4	Atp6v0b
1.18763e-216	0.491132	0.583	0.122	2.11077e-212	4	Ahnak2
4.92977e-198	0.489069	0.247	0.013	8.76169e-194	4	Slc1a2
2.92822e-101	0.48685	0.981	0.865	5.20432e-97	4	Atp6v1e1
5.71998e-41	0.486079	0.872	0.668	1.01661e-36	4	Rgcc
1.16534e-80	0.480241	0.9	0.57	2.07115e-76	4	Bcl2a1a
2.0382e-32	0.477103	0.904	0.775	3.6225e-28	4	Lgmn
3.03804e-66	0.47357	0.166	0.027	5.39951e-62	4	Orm1
1.63029e-89	0.473522	0.933	0.67	2.89751e-85	4	Gpr137b
1.59906e-07	0.469232	0.225	0.147	0.002842	4	Lyz1
1.79064e-52	0.464595	0.784	0.467	3.18251e-48	4	Itgax
1.38667e-48	0.463196	0.716	0.452	2.46453e-44	4	Lgals3bp
3.22195e-152	0.457634	0.847	0.386	5.72637e-148	4	Uap1l1
3.64045e-95	0.457258	0.969	0.779	6.47017e-91	4	Psmb6
1.57935e-18	0.456942	0.379	0.22	2.80698e-14	4	Gm5483
5.17011e-50	0.456915	0.856	0.598	9.18884e-46	4	S100a1
2.78693e-88	0.453124	0.971	0.796	4.95321e-84	4	Gns
3.52768e-28	0.452074	0.731	0.528	6.26975e-24	4	Phlda1
3.3766e-27	0.450891	0.606	0.391	6.00123e-23	4	Mmp19
1.2914e-110	0.44556	0.997	0.911	2.2952e-106	4	Anxa5
1.60902e-129	0.444278	0.757	0.343	2.85972e-125	4	Clcn7
1.33682e-77	0.442426	0.757	0.472	2.37593e-73	4	Gng12
1.43259e-41	0.441161	0.903	0.716	2.54614e-37	4	Lipa
1.25029e-52	0.438384	0.857	0.636	2.22215e-48	4	Fcgr2b
3.99269e-70	0.436487	0.989	0.844	7.09622e-66	4	Sgk1
1.56113e-92	0.435233	0.684	0.339	2.77459e-88	4	Alcam
1.64013e-243	0.427048	0.545	0.093	2.915e-239	4	Slc6a8
5.11099e-26	0.425665	0.822	0.644	9.08376e-22	4	Ier3
2.18127e-60	0.425033	0.885	0.599	3.87676e-56	4	Bcl2a1d
1.0948e-27	0.419241	0.935	0.812	1.9458e-23	4	Lgals1
7.36459e-56	0.41857	0.993	0.931	1.30891e-51	4	Plin2
1.4681e-105	0.415136	0.785	0.386	2.60925e-101	4	Cav2
3.94139e-52	0.41202	0.814	0.594	7.00504e-48	4	Lrpap1
9.83947e-131	0.407655	0.713	0.274	1.74877e-126	4	Lhfpl2
3.51967e-107	0.406112	0.992	0.908	6.2555e-103	4	Atp6v0e
2.05902e-61	0.405315	0.922	0.683	3.6595e-57	4	Mif
1.44047e-53	0.403726	0.574	0.278	2.56014e-49	4	Sdc4
2.50613e-96	0.401756	0.802	0.433	4.45414e-92	4	Myo5a
1.23713e-108	0.400694	0.63	0.265	2.19875e-104	4	Il11ra1
1.28433e-120	0.399368	0.999	0.969	2.28263e-116	4	Lamp1
9.88546e-94	0.398796	0.947	0.68	1.75694e-89	4	Sgpl1
1.73305e-79	0.397511	0.968	0.77	3.08015e-75	4	Atp6v1a
3.93833e-70	0.395759	0.161	0.024	6.99959e-66	4	Fstl1
2.21272e-76	0.394736	0.999	0.88	3.93266e-72	4	Grn
1.21976e-89	0.394384	0.997	0.909	2.16787e-85	4	Akr1a1
1.56208e-106	0.393927	0.374	0.095	2.77629e-102	4	Procr
1.23791e-116	0.388697	0.87	0.481	2.20014e-112	4	Dtnbp1
6.60715e-81	0.38679	0.391	0.121	1.17429e-76	4	Sdc1
1.36922e-89	0.385096	0.725	0.334	2.43352e-85	4	Rhoc
8.67088e-68	0.382925	0.979	0.871	1.54108e-63	4	Psmd8
9.21649e-47	0.376596	0.53	0.268	1.63805e-42	4	Acod1
2.40819e-45	0.372142	0.911	0.694	4.28007e-41	4	Ccrl2
7.07297e-53	0.371861	0.925	0.72	1.25708e-48	4	Krtcap2
5.22962e-62	0.363159	0.936	0.758	9.2946e-58	4	Soat1
1.76271e-109	0.361345	0.626	0.251	3.13287e-105	4	Slc27a1
1.22989e-81	0.360005	0.992	0.918	2.18589e-77	4	Atp6v1f
2.66541e-69	0.359139	0.99	0.912	4.73723e-65	4	Bri3
6.67594e-73	0.358848	0.714	0.393	1.18652e-68	4	Clec5a
5.3349e-89	0.355221	0.714	0.342	9.48171e-85	4	Fam20c
1.16146e-96	0.353787	0.764	0.36	2.06427e-92	4	Agap1
2.33967e-55	0.353657	0.75	0.485	4.1583e-51	4	Slc48a1
1.41636e-50	0.352642	0.419	0.184	2.51729e-46	4	Gpr84
1.22369e-70	0.350671	0.755	0.422	2.17486e-66	4	Timp2
1.59059e-64	0.350173	0.731	0.433	2.82696e-60	4	Snhg6
3.17834e-79	0.34967	0.896	0.632	5.64886e-75	4	Glmp
4.15759e-18	0.349198	0.404	0.245	7.38928e-14	4	Gdf15
1.51983e-66	0.348658	0.756	0.387	2.7012e-62	4	Dst
1.07438e-67	0.34852	0.979	0.83	1.9095e-63	4	Slc3a2
3.73698e-68	0.347052	0.938	0.665	6.64173e-64	4	Npc1
3.31684e-43	0.346633	0.691	0.416	5.89502e-39	4	Basp1
6.53608e-72	0.346505	0.693	0.384	1.16166e-67	4	Slc25a37
3.76777e-50	0.346063	0.94	0.69	6.69645e-46	4	Ctnnb1
1.78333e-103	0.345412	0.786	0.396	3.16951e-99	4	Amdhd2
3.59822e-72	0.345199	0.993	0.917	6.39512e-68	4	Gpx4
1.56263e-133	0.343282	0.556	0.167	2.77726e-129	4	Atf5
1.20015e-83	0.342327	0.834	0.456	2.13302e-79	4	Ralgds
8.35136e-69	0.341189	0.967	0.807	1.48429e-64	4	Bax
7.11316e-76	0.340214	0.798	0.383	1.26422e-71	4	Actn1
3.98527e-54	0.33761	0.845	0.563	7.08302e-50	4	Denr
9.16523e-98	0.337057	0.477	0.156	1.62894e-93	4	Rnf128
5.43881e-78	0.335759	0.918	0.639	9.6664e-74	4	Pebp1
2.09295e-123	0.335744	0.33	0.06	3.7198e-119	4	Gem
1.0473e-41	0.33518	0.956	0.857	1.86137e-37	4	Pgam1
3.36927e-68	0.334816	0.766	0.439	5.9882e-64	4	Igsf8
3.01981e-28	0.333674	0.976	0.868	5.36712e-24	4	Rnh1
6.32467e-63	0.33246	0.508	0.216	1.12408e-58	4	Fbxo32
7.03686e-126	0.332287	0.728	0.299	1.25066e-121	4	Gaa
9.72177e-46	0.331137	0.983	0.917	1.72785e-41	4	Ctsa
3.12895e-240	0.331024	0.409	0.044	5.56108e-236	4	Plpp3
8.03743e-56	0.328925	0.968	0.839	1.42849e-51	4	Eif3c
4.04136e-101	0.32865	0.718	0.346	7.18271e-97	4	Cyp4v3
7.05842e-23	0.328192	0.988	0.946	1.25449e-18	4	Rnf149
4.33398e-40	0.327727	0.904	0.706	7.70278e-36	4	Txnrd1
1.15953e-97	0.326356	0.774	0.34	2.06083e-93	4	Lrp12
3.14253e-66	0.322457	0.938	0.655	5.58523e-62	4	Nus1
4.23316e-70	0.322294	0.904	0.629	7.5236e-66	4	Atp6v1d
1.6337e-91	0.321577	0.753	0.371	2.90357e-87	4	Fnip2
2.25995e-78	0.321135	0.828	0.426	4.01662e-74	4	Creb5
3.21585e-78	0.319527	0.773	0.421	5.71552e-74	4	Tnfsf12
1.18823e-65	0.317823	0.824	0.52	2.11184e-61	4	Scpep1
3.39752e-87	0.315409	0.637	0.276	6.0384e-83	4	Cd200r1
1.2123e-69	0.315354	0.802	0.485	2.15463e-65	4	Plxnd1
7.1247e-72	0.314454	0.755	0.397	1.26627e-67	4	2010111I01Rik
7.03445e-124	0.313504	0.515	0.147	1.25023e-119	4	C77080
2.88481e-72	0.312237	0.86	0.55	5.12717e-68	4	Sars
1.48967e-120	0.311356	0.666	0.264	2.64759e-116	4	Naglu
4.37398e-45	0.311301	0.66	0.378	7.77387e-41	4	Abca1
7.77399e-37	0.31053	0.95	0.823	1.38167e-32	4	Malt1
2.66769e-57	0.309624	0.205	0.048	4.74129e-53	4	Cst7
5.20314e-17	0.309139	0.675	0.489	9.24754e-13	4	Lpl
1.04489e-83	0.307853	0.816	0.426	1.85708e-79	4	Iqsec1
7.54212e-121	0.304954	0.675	0.27	1.34046e-116	4	Comtd1
5.87362e-19	0.30464	0.972	0.78	1.04392e-14	4	Mt1
3.48054e-77	0.302388	0.757	0.418	6.18597e-73	4	Slc31a2
1.83539e-103	0.301418	0.128	0.006	3.26203e-99	4	Lox
1.90812e-38	0.301288	0.899	0.703	3.3913e-34	4	Cyb5a
1.02742e-115	0.297691	0.334	0.068	1.82603e-111	4	Cd200
9.99159e-48	0.296005	0.868	0.611	1.77581e-43	4	Eprs
2.35985e-120	0.294936	0.571	0.182	4.19416e-116	4	Igf2r
1.50858e-74	0.294637	0.86	0.538	2.6812e-70	4	P2rx4
2.57989e-54	0.293684	0.928	0.692	4.58524e-50	4	Ghitm
9.55365e-07	0.29341	0.556	0.477	0.0169797	4	Cd36
2.07011e-41	0.291224	0.37	0.161	3.67921e-37	4	Igf1
6.95838e-214	0.290938	0.551	0.105	1.23671e-209	4	Gdpd1
3.71378e-57	0.290837	0.921	0.734	6.6005e-53	4	1810058I24Rik
2.13966e-62	0.290463	0.811	0.506	3.80281e-58	4	Csf2rb2
1.21367e-155	0.290331	0.419	0.083	2.15706e-151	4	Asns
4.14975e-82	0.289825	0.356	0.102	7.37535e-78	4	Pdgfa
1.91881e-60	0.28685	0.91	0.671	3.4103e-56	4	Ap3s1
2.59618e-103	0.285557	0.66	0.268	4.6142e-99	4	Nek6
5.25943e-08	0.284186	0.982	0.978	0.000934758	4	Cybb
2.35559e-54	0.282807	0.91	0.67	4.18659e-50	4	Tcirg1
2.25478e-54	0.282463	0.605	0.324	4.00741e-50	4	Tma16
2.60734e-102	0.281873	0.376	0.094	4.63403e-98	4	Slamf7
1.20797e-37	0.279641	0.718	0.465	2.14693e-33	4	Gclm
3.56613e-63	0.279223	0.922	0.656	6.33809e-59	4	Arl8a
2.37225e-101	0.279088	0.265	0.047	4.2162e-97	4	Car6
2.4106e-112	0.278046	0.563	0.19	4.28437e-108	4	Fblim1
6.81708e-62	0.277546	0.821	0.498	1.2116e-57	4	Eea1
1.63142e-31	0.277358	0.969	0.729	2.89952e-27	4	Lmna
8.29384e-57	0.276649	0.978	0.809	1.47406e-52	4	Atp6ap2
2.76415e-55	0.276207	0.986	0.868	4.91272e-51	4	Vdac2
7.77357e-63	0.275668	0.981	0.869	1.3816e-58	4	Rab7
4.71561e-40	0.272155	0.999	0.94	8.38105e-36	4	Sdcbp
8.84598e-41	0.272086	0.965	0.853	1.5722e-36	4	Mtpn
3.86821e-41	0.271467	0.947	0.769	6.87497e-37	4	Lilr4b
6.3797e-23	0.270616	0.183	0.074	1.13386e-18	4	Il6
2.06223e-45	0.270362	0.864	0.601	3.6652e-41	4	Cpd
4.14189e-37	0.269546	0.53	0.293	7.36139e-33	4	Ass1
1.53268e-79	0.268551	0.803	0.433	2.72404e-75	4	Renbp
3.98152e-83	0.268071	0.757	0.379	7.07635e-79	4	Sh3pxd2b
1.03931e-45	0.267865	0.913	0.679	1.84717e-41	4	Arl8b
1.22738e-23	0.265957	0.903	0.699	2.18142e-19	4	Hexb
2.56508e-73	0.264642	0.997	0.963	4.55892e-69	4	Gabarap
1.41619e-69	0.264292	0.394	0.136	2.51699e-65	4	Gm12840
8.87182e-55	0.264064	0.96	0.788	1.57679e-50	4	Rabac1
1.58445e-70	0.263001	0.484	0.192	2.81605e-66	4	Arg2
4.42406e-58	0.26235	0.847	0.535	7.86289e-54	4	Gla
3.63024e-43	0.262	0.953	0.786	6.45203e-39	4	Mpc1
6.04009e-36	0.261561	0.989	0.919	1.0735e-31	4	Aldoa
4.10443e-89	0.261537	0.594	0.251	7.29481e-85	4	Spryd7
1.66826e-63	0.260705	0.829	0.502	2.96499e-59	4	Nfe2l1
3.96846e-54	0.259017	0.419	0.174	7.05314e-50	4	Met
2.25765e-69	0.258482	0.162	0.025	4.01252e-65	4	Dcstamp
5.96399e-18	0.257671	0.388	0.246	1.05998e-13	4	Mgll
2.70449e-42	0.257098	0.827	0.579	4.80669e-38	4	Psmd1
1.67466e-94	0.255133	0.329	0.077	2.97638e-90	4	Csf1
5.78959e-62	0.254658	0.674	0.351	1.02898e-57	4	Mfsd12
1.81782e-33	0.253581	0.649	0.424	3.23081e-29	4	Slc2a1
7.3037e-34	0.251174	0.764	0.507	1.29809e-29	4	Dhrs3
1.32548e-44	0.250873	0.712	0.436	2.35578e-40	4	Itpr2
4.49834e-16	0.250122	0.961	0.887	7.99491e-12	4	Cd14
6.21231e-240	2.21404	0.992	0.231	1.10411e-235	5	Stmn1
1.12794e-294	1.97073	0.975	0.161	2.00468e-290	5	Mki67
0	1.86927	0.904	0.067	0	5	Top2a
0	1.81157	0.946	0.051	0	5	Pclaf
3.1881e-136	1.71866	0.996	0.824	5.66621e-132	5	Tubb5
0	1.69411	0.779	0.054	0	5	Hist1h2ap
4.32482e-126	1.63298	0.996	0.884	7.6865e-122	5	Hmgb2
0	1.61658	0.975	0.047	0	5	Birc5
0	1.58694	0.904	0.083	0	5	Ube2c
1.41146e-120	1.33015	0.988	0.766	2.50859e-116	5	Tuba1b
9.73271e-154	1.26961	0.975	0.4	1.7298e-149	5	Smc4
0	1.21345	0.838	0.025	0	5	Prc1
0	1.20908	0.688	0.023	0	5	Hist1h1b
0	1.19779	0.929	0.052	0	5	Cdca3
1.41168e-134	1.19725	0.988	0.501	2.50898e-130	5	H2afv
0	1.18173	0.838	0.016	0	5	Cenpf
0	1.17183	0.75	0.037	0	5	Rrm2
0	1.17097	0.821	0.019	0	5	Nusap1
0	1.1574	0.958	0.059	0	5	Cdca8
0	1.14002	0.908	0.014	0	5	Ccna2
6.91072e-267	1.13751	0.904	0.139	1.22824e-262	5	Smc2
0	1.13628	0.904	0.049	0	5	Tpx2
1.81565e-104	1.13564	0.954	0.616	3.22695e-100	5	Tubb4b
4.27126e-146	1.12113	0.896	0.252	7.59131e-142	5	Cenpa
1.01113e-120	1.11969	1	0.959	1.79709e-116	5	H2afz
0	1.10734	0.921	0.027	0	5	Cenpe
2.90447e-123	1.09272	0.892	0.333	5.16211e-119	5	H2afx
2.93353e-134	1.08692	0.992	0.628	5.21377e-130	5	Nucks1
5.93144e-218	1.06746	0.95	0.215	1.05419e-213	5	Cks1b
1.35475e-287	1.05961	0.925	0.119	2.40779e-283	5	Kif23
0	1.05778	0.838	0.048	0	5	Ccnb2
0	1.05492	0.925	0.073	0	5	Racgap1
0	1.04875	0.846	0.044	0	5	Cdk1
2.29601e-120	1.03203	1	0.908	4.0807e-116	5	Hmgb1
6.02277e-274	1.02371	0.65	0.053	1.07043e-269	5	Hist1h2ae
5.07648e-102	1.01985	0.988	0.644	9.02242e-98	5	Hmgn2
9.32731e-215	1.01409	0.883	0.164	1.65774e-210	5	Rrm1
1.07584e-107	0.969873	0.967	0.515	1.91209e-103	5	Tmpo
1.0267e-105	0.96872	0.992	0.809	1.82475e-101	5	Ube2s
0	0.934812	0.821	0.013	0	5	Kif11
9.34776e-107	0.929372	0.888	0.329	1.66138e-102	5	Atad2
2.17911e-114	0.922102	0.992	0.874	3.87294e-110	5	Anp32b
2.18445e-202	0.898516	0.888	0.183	3.88241e-198	5	Incenp
6.32229e-109	0.889749	0.958	0.526	1.12366e-104	5	Rad21
[truncated: 570 more rows]

[truncated: 7 more sheets: Fig4F, Fig4H_1, Fig4H_2, Fig5E_left, Fig5E_right, Fig5F_Silibinin, Fig5F_Baricitinib]
