# Supplementary material for: Fatal cytokine release syndrome by an aberrant FLIP/STAT3 axis
Source: Cell Death Differ. 2021 Sep 13;29(2):420–38. doi: 10.1038/s41418-021-00866-0 (PMC8435761; doi:10.1038/s41418-021-00866-0)
Supplement: Supplementary file 3 — Dataset 2 [file 41418_2021_866_MOESM3_ESM.xlsx]

## Sheet: Fig3A+S4A+5D
Celltype	Proportion	Sample
Neutrophils	0.295092	WT 1
Macrophages	0.15726	WT 1
B cells	0.234151	WT 1
T cells	0.126585	WT 1
DC	0.0239264	WT 1
Endothelial cells	0.00695297	WT 1
Monocytes	0.0707566	WT 1
NK cells	0.0501022	WT 1
Epithelial cells	0.0134969	WT 1
Fibroblasts	0.0108384	WT 1
ILC	0.00961145	WT 1
Mast cells	0.000204499	WT 1
Basophils	0.00102249	WT 1
Erythroblasts/Erythrocytes	0	WT 1
Neutrophils	0.147493	WT 2
Macrophages	0.154759	WT 2
B cells	0.191814	WT 2
T cells	0.224025	WT 2
DC	0.0157423	WT 2
Endothelial cells	0.00702349	WT 2
Monocytes	0.176072	WT 2
NK cells	0.0138048	WT 2
Epithelial cells	0.0162267	WT 2
Fibroblasts	0.0239767	WT 2
ILC	0.0188908	WT 2
Mast cells	0.00387503	WT 2
Basophils	0.00266408	WT 2
Erythroblasts/Erythrocytes	0.00363284	WT 2
Neutrophils	0.665806	vFLIP 1
Macrophages	0.140676	vFLIP 1
B cells	0.0356975	vFLIP 1
T cells	0.0375763	vFLIP 1
DC	0.019023	vFLIP 1
Endothelial cells	0.00117426	vFLIP 1
Monocytes	0.0702208	vFLIP 1
NK cells	0.00164396	vFLIP 1
Epithelial cells	0.00399248	vFLIP 1
Fibroblasts	0.0058713	vFLIP 1
ILC	0.0169093	vFLIP 1
Mast cells	0.000469704	vFLIP 1
Basophils	0.000704556	vFLIP 1
Erythroblasts/Erythrocytes	0.000234852	vFLIP 1
Neutrophils	0.632288	vFLIP 2
Macrophages	0.129151	vFLIP 2
B cells	0.0287823	vFLIP 2
T cells	0.054797	vFLIP 2
DC	0.0151292	vFLIP 2
Endothelial cells	0.00221402	vFLIP 2
Monocytes	0.102768	vFLIP 2
NK cells	0.00645756	vFLIP 2
Epithelial cells	0.00405904	vFLIP 2
Fibroblasts	0.00627306	vFLIP 2
ILC	0.0149446	vFLIP 2
Mast cells	0.000738007	vFLIP 2
Basophils	0.00110701	vFLIP 2
Erythroblasts/Erythrocytes	0.00129151	vFLIP 2
Neutrophils	0.823542	Chimera UT
Macrophages	0.0559182	Chimera UT
B cells	0.0217581	Chimera UT
T cells	0.0350305	Chimera UT
DC	0.00174064	Chimera UT
Endothelial cells	0.000870322	Chimera UT
Monocytes	0.0504787	Chimera UT
NK cells	0.00391645	Chimera UT
Epithelial cells	0.00304613	Chimera UT
Fibroblasts	0.00239339	Chimera UT
ILC	0.000652742	Chimera UT
Mast cells	0	Chimera UT
Basophils	0	Chimera UT
Erythroblasts/Erythrocytes	0.000652742	Chimera UT
Neutrophils	0.660088	Chimera Baricitinib
Macrophages	0.080653	Chimera Baricitinib
B cells	0.0684698	Chimera Baricitinib
T cells	0.0482456	Chimera Baricitinib
DC	0.00341131	Chimera Baricitinib
Endothelial cells	0.00292398	Chimera Baricitinib
Monocytes	0.113791	Chimera Baricitinib
NK cells	0.0112086	Chimera Baricitinib
Epithelial cells	0.00292398	Chimera Baricitinib
Fibroblasts	0.00657895	Chimera Baricitinib
ILC	0.000730994	Chimera Baricitinib
Mast cells	0	Chimera Baricitinib
Basophils	0	Chimera Baricitinib
Erythroblasts/Erythrocytes	0.000974659	Chimera Baricitinib
Neutrophils	0.757898	Chimera Silibinin
Macrophages	0.046649	Chimera Silibinin
B cells	0.0711544	Chimera Silibinin
T cells	0.0413345	Chimera Silibinin
DC	0.00354296	Chimera Silibinin
Endothelial cells	0.00177148	Chimera Silibinin
Monocytes	0.0558016	Chimera Silibinin
NK cells	0.00560968	Chimera Silibinin
Epithelial cells	0.00590493	Chimera Silibinin
Fibroblasts	0.00590493	Chimera Silibinin
ILC	0.00088574	Chimera Silibinin
Mast cells	0	Chimera Silibinin
Basophils	0	Chimera Silibinin
Erythroblasts/Erythrocytes	0.00354296	Chimera Silibinin

## Sheet: Fig4A
Cluster	Proportion	Condition
0	0.678049	vFLIP
1	0.274309	vFLIP
2	0.038374	vFLIP
3	0.00926829	vFLIP
0	0.833501	WT
1	0.11334	WT
2	0.0235707	WT
3	0.0295888	WT

## Sheet: Fig4E
Cluster	Proportion	Condition
0	0.180529	vFLIP
1	0.219282	vFLIP
2	0.180057	vFLIP
3	0.145085	vFLIP
4	0.187618	vFLIP
5	0.0600189	vFLIP
6	0.0274102	vFLIP
0	0.341181	WT
1	0.149112	WT
2	0.241636	WT
3	0.119372	WT
4	0.0755886	WT
5	0.03924	WT
6	0.0338703	WT

## Sheet: FigS4C
Celltype	Proportion	Sample
Monocytes	0.0422119	BAL3
Neutrophils	0.92022	BAL3
Macrophages	0.0312368	BAL3
T cells	0.00337695	BAL3
NK cells	0.000844238	BAL3
Erythroblasts/Erythrocytes	0.00126636	BAL3
Epithelial cells	0.000844238	BAL3
DC	0	BAL3
Monocytes	0.138384	BAL7
Neutrophils	0.841539	BAL7
Macrophages	0.00979924	BAL7
T cells	0.00549713	BAL7
NK cells	0.000717017	BAL7
Erythroblasts/Erythrocytes	0	BAL7
Epithelial cells	0.00334608	BAL7
DC	0.000717017	BAL7
Monocytes	0.0812268	BAL10
Neutrophils	0.351196	BAL10
Macrophages	0.48972	BAL10
T cells	0.0701045	BAL10
NK cells	0.00404449	BAL10
Erythroblasts/Erythrocytes	0	BAL10
Epithelial cells	0.00134816	BAL10
DC	0.00235929	BAL10
Monocytes	0.0344688	BAL29
Neutrophils	0.864964	BAL29
Macrophages	0.0486618	BAL29
T cells	0.0081103	BAL29
NK cells	0.00243309	BAL29
Erythroblasts/Erythrocytes	0.0364964	BAL29
Epithelial cells	0.00405515	BAL29
DC	0.00081103	BAL29
Monocytes	0.022151	BAL18
Neutrophils	0.97406	BAL18
Macrophages	0.00116584	BAL18
T cells	0.000874381	BAL18
NK cells	0	BAL18
Erythroblasts/Erythrocytes	0	BAL18
Epithelial cells	0.00174876	BAL18
DC	0	BAL18
Monocytes	0.0642633	BAL24
Neutrophils	0.808777	BAL24
Macrophages	0.0779781	BAL24
T cells	0.012931	BAL24
NK cells	0.00039185	BAL24
Erythroblasts/Erythrocytes	0	BAL24
Epithelial cells	0.0336991	BAL24
DC	0.00195925	BAL24
Monocytes	0.0820611	BAL25
Neutrophils	0.689567	BAL25
Macrophages	0.114504	BAL25
T cells	0.0553435	BAL25
NK cells	0.0114504	BAL25
Erythroblasts/Erythrocytes	0.0279898	BAL25
Epithelial cells	0.019084	BAL25
DC	0	BAL25

## Sheet: FigS5D_top
Cluster	Proportion	Sample
0	0.894948	UT
1	0.0673617	UT
2	0.0157712	UT
3	0.0219193	UT
0	0.873794	Bari
1	0.0579065	Bari
2	0.0330364	Bari
3	0.0352635	Bari
0	0.861508	Sili
1	0.0630952	Sili
2	0.022619	Sili
3	0.0527778	Sili

## Sheet: FigS5D_bottom
Cluster	Proportion	Sample
0	0.154176	UT
1	0.250535	UT
2	0.0985011	UT
3	0.319058	UT
4	0.115632	UT
5	0.0107066	UT
6	0.0513919	UT
0	0.0858257	Bari
1	0.405722	Bari
2	0.137841	Bari
3	0.250975	Bari
4	0.076723	Bari
5	0.0130039	Bari
6	0.029909	Bari
0	0.184211	Sili
1	0.269006	Sili
2	0.195906	Sili
3	0.233918	Sili
4	0.0818713	Sili
5	0.00877193	Sili
6	0.0263158	Sili

## Sheet: M&M_scRNA_seq_QC
Sample	Min. number of expressed genes	Min. number of UMIs	Max. number of UMIs	Doublets threshold Scrublet
WT 1	250	1000	60000	0.38
WT 2	250	1000	60000	0.399
vFLIP 1	250	1000	75000	0.38
vFLIP 2	250	1000	75000	0.52
Chimera UT	250	1000	75000	0.46
Chimera Silibinin	250	1000	75000	0.5
Chimera Baricitinib	250	1000	75000	0.38
BAL3	200	500	40000	-
BAL7	200	500	40000	0.689
BAL10	200	500	100000	0.4
BAL29	200	500	60000	0.627
BAL18	200	500	40000	0.661
BAL24	200	500	100000	-
BAL25	200	500	60000	-
